# Supplementary material for: Proliferation-cycle gene signatures predict immune landscape and prognosis in lung adenocarcinoma
Source: Discov Oncol. 2025 Dec 31;17:200. doi: 10.1007/s12672-025-04346-6 (PMC12864599; doi:10.1007/s12672-025-04346-6)
Supplement: Supplementary file 1 — Table S1. DEGs associated with human cell proliferation and cell cycle. [file 12672_2025_4346_MOESM1_ESM.xlsx]

## Sheet: 487_consistent_DEGs
Table S1. DEGs associated with human cell proliferation and cell cycle.
ID	logFC	AveExpr	t	P.Value	adj.P.Val	B
FAM83A	4.5223	4.71977	18.3098	1.35291e-59	9.36606e-58	124.812
CTHRC1	3.57676	6.19385	18.7259	1.02738e-61	8.09643e-60	129.672
UBE2C	3.45178	5.56943	16.3052	1.37879e-49	5.93743e-48	101.868
MYBL2	3.29563	4.93087	15.3913	3.66297e-45	1.26354e-43	91.7299
TOP2A	3.28601	5.22018	18.7681	6.25293e-62	4.96697e-60	130.167
CDC20	3.1854	5.0018	17.3425	1.0156e-54	5.67201e-53	113.633
TPX2	2.98217	4.88795	16.2335	3.09241e-49	1.31184e-47	101.064
BIRC5	2.90085	4.33685	15.8481	2.31803e-47	9.04439e-46	96.7676
ANLN	2.7878	3.92875	16.0622	2.11678e-48	8.66618e-47	99.1495
TFF1	2.71661	2.97119	6.09279	2.00717e-09	6.96462e-09	10.2504
NEK2	2.62757	3.44099	16.0738	1.85871e-48	7.64103e-47	99.2789
IQGAP3	2.61811	3.43569	18.1096	1.40067e-58	9.27791e-57	122.484
KIF2C	2.60754	3.64111	16.0002	4.23878e-48	1.72475e-46	98.4584
AURKB	2.58146	3.6885	15.1293	6.49795e-44	2.07622e-42	88.8687
KIF4A	2.56844	3.23908	15.9665	6.17667e-48	2.49292e-46	98.0837
DLGAP5	2.55444	3.34407	15.8189	3.20966e-47	1.2426e-45	96.4437
MELK	2.5491	3.45509	15.3037	9.59784e-45	3.23246e-43	90.7715
HJURP	2.54442	3.17543	15.5046	1.04949e-45	3.69043e-44	92.9736
CEP55	2.53031	3.94261	15.8753	1.71084e-47	6.72797e-46	97.0699
CCNB1	2.50225	5.17952	16.5867	5.72155e-51	2.69048e-49	105.035
CDCA8	2.48365	4.19357	16.8805	2.02382e-52	1.03464e-50	108.362
CENPF	2.45001	3.37959	15.6715	1.65202e-46	6.1223e-45	94.8133
FOXM1	2.44689	3.64958	14.7375	4.60369e-42	1.33413e-40	84.6305
COL3A1	2.43714	9.29467	11.5611	5.3448e-28	6.96501e-27	52.4523
FERMT1	2.42853	3.78703	15.9626	6.45322e-48	2.59928e-46	98.0402
CCNB2	2.42395	4.0266	16.3486	8.45313e-50	3.67988e-48	102.355
KIF20A	2.41246	3.58796	16.7591	8.07263e-52	3.93526e-50	106.985
NUF2	2.41117	3.09313	14.9643	3.93055e-43	1.20751e-41	87.0782
MKI67	2.39878	3.73792	15.1746	3.9568e-44	1.28696e-42	89.3622
CDC6	2.36225	3.25244	15.57	5.08887e-46	1.83475e-44	93.6938
PLK1	2.34005	3.36621	16.4635	2.30882e-50	1.03446e-48	103.647
LGR4	2.34	4.75519	17.229	3.74765e-54	2.04155e-52	112.333
SPAG5	2.33334	3.58065	16.7004	1.5746e-51	7.56492e-50	106.32
COMP	2.31576	4.2202	8.70986	3.08224e-17	1.97537e-16	27.9218
TK1	2.31167	6.11528	14.2822	6.09936e-40	1.58966e-38	79.7707
PBK	2.28705	3.21033	13.0799	1.70136e-34	3.27113e-33	67.3068
ZWINT	2.27466	4.94292	16.4105	4.20256e-50	1.86201e-48	103.05
SAPCD2	2.27088	2.72648	15.6593	1.89169e-46	6.97164e-45	94.6785
CDCA5	2.26789	3.71156	14.3921	1.88806e-40	5.0665e-39	80.9368
CCNA2	2.26535	3.85006	14.7328	4.84209e-42	1.39915e-40	84.5803
CENPA	2.26337	2.89226	13.7771	1.26538e-37	2.88994e-36	74.4664
FGL1	2.25892	2.32639	6.59228	9.64855e-11	3.74704e-10	13.2145
PTGES	2.25373	5.35991	12.0529	4.73221e-30	6.94266e-29	57.1434
KIF18B	2.24781	2.70635	14.203	1.41598e-39	3.601e-38	78.9332
UHRF1	2.24397	2.93776	16.4785	1.94911e-50	8.79217e-49	103.815
KIFC1	2.19738	4.19989	13.7278	2.11972e-37	4.77008e-36	73.9535
CDT1	2.18256	3.78565	14.1293	3.0972e-39	7.72866e-38	78.155
CDC45	2.18201	3.05908	14.4696	8.2312e-41	2.24813e-39	81.7624
GINS1	2.16247	3.21597	15.6902	1.34213e-46	5.02053e-45	95.02
BUB1B	2.15298	2.75769	15.1064	8.34087e-44	2.64388e-42	88.6203
CDKN3	2.13715	3.46307	13.2829	2.12996e-35	4.234e-34	69.3716
NDC80	2.10983	3.01833	14.2489	8.69408e-40	2.24247e-38	79.4182
CCNE1	2.09489	3.0037	13.3828	7.62324e-36	1.5573e-34	70.3927
KIF11	2.09477	3.63275	15.7228	9.35099e-47	3.53106e-45	95.3796
AURKA	2.0816	4.18267	13.7532	1.62556e-37	3.6914e-36	74.2174
TRIP13	2.07308	3.83438	12.4494	9.63289e-32	1.56147e-30	61.0101
EXO1	2.06271	2.54542	14.2543	8.21154e-40	2.12075e-38	79.475
EZH2	2.05597	3.62358	17.3662	7.73007e-55	4.36606e-53	113.905
GTSE1	2.04809	2.7766	14.7395	4.50536e-42	1.30754e-40	84.652
ASPM	2.03487	2.41458	13.8823	4.1991e-38	9.82648e-37	75.563
NCAPG	2.02208	2.74012	13.3914	6.96989e-36	1.42822e-34	70.4817
SKA3	1.99649	2.63076	14.4492	1.02475e-40	2.78738e-39	81.5446
SIX1	1.98406	3.43694	10.3265	4.36871e-23	4.20383e-22	41.2389
CDCA3	1.9615	2.53098	14.0155	1.03243e-38	2.49509e-37	76.9578
CDK1	1.95196	4.31565	12.9123	9.32357e-34	1.70701e-32	65.6167
TTK	1.9466	2.54234	13.087	1.58268e-34	3.04884e-33	67.3787
PTTG1	1.94501	4.80484	13.032	2.77001e-34	5.24986e-33	66.8225
UCHL1	1.93909	4.65697	6.26438	7.23533e-10	2.6077e-09	11.2457
BUB1	1.92058	3.25633	13.2433	3.19892e-35	6.30237e-34	68.9674
E2F8	1.92014	2.40551	15.7083	1.09742e-46	4.13619e-45	95.2203
SPC24	1.90225	2.96444	14.1329	2.98248e-39	7.47044e-38	78.1925
FAM83D	1.88865	3.81104	12.1875	1.27162e-30	1.93244e-29	58.448
PIMREG	1.88476	2.5101	12.1741	1.45093e-30	2.19822e-29	58.317
CCNO	1.88438	3.54248	9.92518	1.43731e-21	1.2411e-20	37.78
MCM4	1.88185	4.9943	15.0838	1.06821e-43	3.36462e-42	88.3742
IGFBP3	1.86665	7.18679	9.93879	1.27881e-21	1.11291e-20	37.8957
NCAPH	1.86627	2.60786	13.4917	2.47238e-36	5.21632e-35	71.5118
PKMYT1	1.84018	2.48015	13.5493	1.36122e-36	2.91656e-35	72.105
CHEK1	1.82738	3.02768	13.771	1.34874e-37	3.07679e-36	74.403
MCM10	1.82543	2.19848	12.6039	2.0706e-32	3.51052e-31	62.5369
MARCKSL1	1.82197	8.40738	14.3289	3.70768e-40	9.79121e-39	80.2657
ECT2	1.80645	4.57629	14.0877	4.81436e-39	1.18798e-37	77.7164
MAD2L1	1.8048	3.14394	12.8442	1.85662e-33	3.35301e-32	64.9324
CDKN2A	1.78729	2.82899	7.51144	2.18563e-13	1.05488e-12	19.1872
ORC1	1.7853	2.64881	13.2364	3.43407e-35	6.74567e-34	68.8969
CDC25C	1.78173	2.02364	13.9178	2.88992e-38	6.82692e-37	75.9345
KIF14	1.78026	2.01882	13.3581	9.83319e-36	1.99242e-34	70.1397
SKA1	1.77726	2.41244	12.2845	4.90974e-31	7.62981e-30	59.3929
P3H4	1.75536	4.79565	13.9102	3.13058e-38	7.36925e-37	75.8549
KIF23	1.72849	2.85241	12.5675	2.9756e-32	4.9855e-31	62.1767
ESPL1	1.72469	2.234	12.359	2.35464e-31	3.7289e-30	60.1225
XRCC2	1.7156	2.11528	14.1978	1.49742e-39	3.79843e-38	78.8776
CDCA2	1.68918	2.24024	12.853	1.69862e-33	3.07603e-32	65.0208
CD79A	1.68772	5.28655	7.21812	1.63581e-12	7.35229e-12	17.2102
STIL	1.66404	2.4732	15.6333	2.52357e-46	9.23209e-45	94.3917
SPC25	1.66135	2.83585	12.5159	4.97491e-32	8.19751e-31	61.6663
TUBB2B	1.65206	2.62701	6.25568	7.62376e-10	2.74224e-09	11.1947
CEACAM1	1.64904	4.45668	11.2481	1.01585e-26	1.23424e-25	49.5312
PCLAF	1.62027	2.34119	12.8796	1.2976e-33	2.3627e-32	65.2883
CGREF1	1.61227	1.8011	8.91788	5.98057e-18	4.0284e-17	29.5407
KNTC1	1.60021	2.97668	14.7064	6.4398e-42	1.84743e-40	84.2967
RCC1	1.59876	5.52686	18.4262	3.46466e-60	2.54902e-58	126.168
FAP	1.58143	2.87619	10.9507	1.58986e-25	1.78082e-24	46.8039
HORMAD1	1.56886	1.83004	6.24314	8.22006e-10	2.94822e-09	11.1212
KIF15	1.56432	2.22633	12.8325	2.08811e-33	3.75747e-32	64.8157
ERCC6L	1.56425	1.8575	13.6472	4.91278e-37	1.08353e-35	73.118
CYP27B1	1.56027	2.64715	11.9503	1.28099e-29	1.82955e-28	56.1549
DTL	1.55842	3.19732	12.367	2.17682e-31	3.4638e-30	60.2005
SOX4	1.55598	7.06876	13.7122	2.49388e-37	5.59314e-36	73.7919
KAT2A	1.55257	5.53856	15.3073	9.23044e-45	3.11398e-43	90.8103
RAD51AP1	1.54659	3.31002	11.2991	6.30589e-27	7.75612e-26	50.0041
RAD51	1.51462	2.67269	12.2628	6.07525e-31	9.41169e-30	59.1814
DNA2	1.49904	2.4917	13.8122	8.76777e-38	2.01164e-36	74.8311
RAD54L	1.49817	1.83632	12.5961	2.23891e-32	3.78942e-31	62.4593
MCM2	1.49519	3.85832	10.8324	4.688e-25	5.08539e-24	45.7319
HELLS	1.48683	2.27901	13.3633	9.31773e-36	1.89182e-34	70.1932
WNT3	1.48169	2.8591	12.2029	1.09396e-30	1.67136e-29	58.5974
SIX2	1.46627	2.15351	6.4832	1.90378e-10	7.2012e-10	12.5499
TIMELESS	1.46502	4.44563	13.9027	3.39034e-38	7.97129e-37	75.7757
CENPI	1.46226	2.00364	12.1828	1.33145e-30	2.02027e-29	58.4024
CHAF1B	1.46197	2.90297	14.5633	3.01174e-41	8.42188e-40	82.7624
SRPK1	1.46184	4.32727	18.5443	8.6711e-61	6.49941e-59	127.548
CARD11	1.45268	3.95812	8.93824	5.08622e-18	3.44695e-17	29.7006
CCNF	1.4475	2.93514	14.3596	2.67194e-40	7.09362e-39	80.5915
PITX2	1.44365	1.32241	7.44598	3.44395e-13	1.63412e-12	18.7404
NCAPG2	1.42965	3.60533	12.6088	1.97084e-32	3.34422e-31	62.5859
BOP1	1.42709	5.3739	11.5768	4.60495e-28	6.02056e-27	52.6002
CKS1B	1.42135	4.95924	11.8454	3.52856e-29	4.90945e-28	55.1493
IL20RB	1.42086	2.156	6.34897	4.33776e-10	1.5907e-09	11.7453
TACC3	1.41879	4.10969	12.5612	3.17054e-32	5.30321e-31	62.1137
CENPE	1.41613	2.00215	11.5092	8.7373e-28	1.12535e-26	51.9647
CENPK	1.41197	2.32946	11.9123	1.84961e-29	2.60988e-28	55.7903
CLSPN	1.41017	1.89289	12.1747	1.44227e-30	2.18677e-29	58.323
SGO1	1.40246	1.64142	12.2784	5.21253e-31	8.08773e-30	59.3335
E2F2	1.39632	2.06704	12.4912	6.35945e-32	1.04358e-30	61.4225
CHTF18	1.38756	3.06552	11.8574	3.14248e-29	4.37838e-28	55.2643
PLK4	1.38531	2.58653	12.0163	6.75463e-30	9.81588e-29	56.7902
FEN1	1.37985	5.27851	12.7654	4.10461e-33	7.268e-32	64.1443
MCIDAS	1.37948	1.70506	9.62426	1.85187e-20	1.48582e-19	35.251
FOXP3	1.37737	2.44183	12.8967	1.09251e-33	1.99657e-32	65.4592
FANCI	1.36394	2.72282	12.9685	5.28051e-34	9.812e-33	66.1815
KNL1	1.3558	1.84729	12.1947	1.18589e-30	1.80766e-29	58.5173
CDC25A	1.34944	2.05013	11.2593	9.15299e-27	1.11548e-25	49.6346
AGT	1.33707	3.62869	5.25309	2.0943e-07	5.97797e-07	5.73641
EME1	1.32034	1.73317	12.0719	3.93391e-30	5.79278e-29	57.3268
FIGNL1	1.3171	3.41283	13.5985	8.16362e-37	1.77305e-35	72.6132
CR2	1.31333	2.2778	6.44477	2.41349e-10	9.04513e-10	12.318
WDR62	1.31332	2.04281	10.8476	4.08034e-25	4.44314e-24	45.8695
SALL4	1.3124	1.47438	11.3222	5.08177e-27	6.28928e-26	50.2182
FANCA	1.30932	2.29602	13.5687	1.11201e-36	2.3943e-35	72.306
E2F3	1.30773	4.13371	16.0935	1.48994e-48	6.15039e-47	99.499
WDHD1	1.3062	2.91736	11.8943	2.20133e-29	3.08868e-28	55.6175
IL23A	1.29781	2.58641	10.0724	4.03434e-22	3.63802e-21	39.0377
DSCC1	1.29308	3.07022	10.1033	3.08427e-22	2.80923e-21	39.3035
MCM6	1.27748	5.19654	12.2301	8.38123e-31	1.28542e-29	58.8619
PDK1	1.27431	2.7836	12.3503	2.56678e-31	4.05841e-30	60.0369
DONSON	1.27083	3.53617	14.7628	3.5019e-42	1.01928e-40	84.9026
LOXL2	1.27053	4.20768	7.58867	1.27299e-13	6.25761e-13	19.7186
DDX11	1.25158	3.20148	11.2579	9.26859e-27	1.12888e-25	49.6222
PDCD2L	1.2464	3.23811	12.5929	2.31155e-32	3.90574e-31	62.4275
BRIP1	1.23185	1.59301	12.3817	1.88298e-31	3.01065e-30	60.3445
AUNIP	1.23133	1.89779	10.1072	2.98293e-22	2.71942e-21	39.3366
RUNX2	1.23124	2.86622	11.3745	3.11094e-27	3.8961e-26	50.705
BLM	1.22463	1.93468	12.3724	2.06381e-31	3.28661e-30	60.2534
GINS4	1.22269	1.80138	10.7947	6.60448e-25	7.10632e-24	45.3922
CIT	1.222	3.1956	6.35258	4.24363e-10	1.55675e-09	11.7667
CD19	1.22074	2.09265	7.48569	2.61477e-13	1.25351e-12	19.011
TDRKH	1.20973	4.16391	12.8963	1.09653e-33	2.00208e-32	65.4556
RACGAP1	1.1934	4.39949	9.91342	1.58999e-21	1.36761e-20	37.6801
CHEK2	1.18663	3.27738	11.8372	3.81723e-29	5.29263e-28	55.0712
TNFSF11	1.17718	1.30144	7.57305	1.42055e-13	6.95893e-13	19.6108
ADGRG1	1.17435	5.73718	8.67764	3.96313e-17	2.51887e-16	27.6738
GMNN	1.16927	4.40688	11.6812	1.7039e-28	2.29542e-27	53.5866
OVOL1	1.16527	1.73353	9.16576	8.16653e-19	5.84857e-18	31.5075
CENPH	1.16268	3.50218	11.1511	2.50563e-26	2.94907e-25	48.6359
BRDT	1.14061	1.11816	5.05843	5.65825e-07	1.54773e-06	4.77644
FANCD2	1.13861	2.45033	13.5177	1.88778e-36	3.99137e-35	71.78
MS4A1	1.13778	2.46494	5.21459	2.55568e-07	7.24516e-07	5.54392
DUSP13	1.13703	1.10274	6.09213	2.01492e-09	6.98911e-09	10.2467
DBF4	1.13661	3.23348	11.431	1.82887e-27	2.31518e-26	51.2319
BYSL	1.13547	5.25307	12.1927	1.20949e-30	1.84223e-29	58.4977
ESCO2	1.1354	1.46341	11.2071	1.48845e-26	1.78991e-25	49.1524
EIF4EBP1	1.12943	6.75708	7.33557	7.36258e-13	3.40988e-12	17.994
TESMIN	1.12391	1.52681	8.01422	5.99212e-15	3.26067e-14	22.7259
E2F1	1.12121	4.39023	7.85419	1.92015e-14	1.00509e-13	21.5794
TICRR	1.11856	1.36551	10.9492	1.61165e-25	1.80422e-24	46.7904
CENPW	1.11782	4.33042	7.5813	1.34064e-13	6.57717e-13	19.6677
HSPD1	1.11177	6.97847	12.9932	4.10651e-34	7.7098e-33	66.4313
H2AX	1.11074	6.19245	10.103	3.09454e-22	2.8173e-21	39.3002
TWIST1	1.10704	1.76137	6.38808	3.41751e-10	1.26252e-09	11.9782
EGF	1.10499	1.93612	7.11479	3.27365e-12	1.42886e-11	16.5293
SFN	1.09942	8.25326	6.36118	4.02706e-10	1.47975e-09	11.8179
MIS18A	1.09379	4.48168	12.6551	1.24135e-32	2.13916e-31	63.045
CABLES2	1.0927	3.73965	11.776	6.87448e-29	9.43313e-28	54.4874
IL2RA	1.09181	2.74665	7.70582	5.56049e-14	2.80884e-13	20.5332
SUV39H2	1.068	3.06518	12.3483	2.61788e-31	4.13591e-30	60.0173
SGO2	1.06409	2.41857	9.9879	8.37882e-22	7.40172e-21	38.3142
SPDL1	1.0637	3.03821	12.4237	1.24258e-31	2.0028e-30	60.7573
DLX3	1.06132	1.903	6.15092	1.42431e-09	5.01022e-09	10.5849
E2F7	1.05729	1.37417	8.97238	3.87365e-18	2.65223e-17	29.9696
HASPIN	1.05608	1.71892	10.0313	5.75926e-22	5.14924e-21	38.6853
ITGA2	1.04627	4.90716	5.28484	1.77554e-07	5.11942e-07	5.8961
ATAD5	1.04575	2.09001	11.0422	6.85939e-26	7.85991e-25	47.6373
CDK5R1	1.04448	2.32189	9.30221	2.68354e-19	1.98902e-18	32.6074
KRT18	1.03755	9.00123	8.13853	2.39499e-15	1.34246e-14	23.6293
INCENP	1.03593	3.98293	10.3274	4.33606e-23	4.17443e-22	41.2463
CDC7	1.02726	3.13844	9.20403	5.98414e-19	4.32759e-18	31.8148
DMRTA2	1.02093	1.01189	5.97177	4.06371e-09	1.36608e-08	9.56318
SFRP2	1.01635	6.77882	3.87692	0.000117712	0.000254217	-0.324991
CCNE2	1.01485	1.74753	9.73953	7.00195e-21	5.78553e-20	36.2131
BRCA1	1.01408	2.52619	9.20468	5.95279e-19	4.30649e-18	31.82
HMGA2	1.00936	1.00336	5.01399	7.06795e-07	1.91652e-06	4.56191
GNL3	1.00581	6.26171	14.2731	6.71786e-40	1.74402e-38	79.6747
CEP72	1.00356	2.88867	10.591	4.15407e-24	4.2452e-23	43.5698
TUBG1	1.00167	5.50331	10.3509	3.52463e-23	3.41633e-22	41.4515
TENM4	0.999657	1.81139	9.15768	8.71988e-19	6.23143e-18	31.4427
PRR19	0.997351	1.47585	10.0797	3.78595e-22	3.42332e-21	39.1006
OIP5	0.982329	1.49397	9.4007	1.19289e-19	9.07781e-19	33.4089
RNF43	0.981138	2.98797	8.52805	1.26176e-16	7.73583e-16	26.5311
KIF20B	0.973725	2.78799	9.58444	2.5865e-20	2.0456e-19	34.9205
CEP85	0.94369	3.77235	11.7962	5.66211e-29	7.80174e-28	54.6799
KIF18A	0.930635	2.399	8.67282	4.11489e-17	2.61033e-16	27.6367
CKAP2	0.930369	4.10483	9.27004	3.49228e-19	2.57029e-18	32.347
PRKDC	0.927626	5.41755	8.69567	3.44345e-17	2.2005e-16	27.8125
SASS6	0.925562	2.52642	10.5837	4.43607e-24	4.52875e-23	43.5048
MTBP	0.923417	1.63761	10.6435	2.59328e-24	2.68736e-23	44.0367
PCNA	0.918006	7.4575	9.26522	3.63269e-19	2.66575e-18	32.3081
RHNO1	0.906561	5.23356	13.0459	2.40316e-34	4.58072e-33	66.9637
BARD1	0.901616	2.6808	10.7593	9.1033e-25	9.68525e-24	45.0742
ZWILCH	0.900863	3.12719	10.9268	1.98027e-25	2.20573e-24	46.5862
HPRT1	0.894649	6.04769	9.96686	1.00442e-21	8.81435e-21	38.1347
NSUN2	0.892935	5.61439	11.2017	1.56444e-26	1.87903e-25	49.103
HSF2BP	0.889961	1.22426	9.78934	4.58781e-21	3.83852e-20	36.6315
MAP10	0.886338	2.23276	7.65797	7.80823e-14	3.90177e-13	20.1992
RFWD3	0.879573	4.31436	13.0582	2.12071e-34	4.05006e-33	67.0879
NDC1	0.870812	4.52347	10.2117	1.19825e-22	1.11848e-21	40.2396
RNF212	0.867101	2.4753	4.52317	7.3725e-06	1.80759e-05	2.30926
TGFA	0.862871	4.23893	4.99982	7.58472e-07	2.04994e-06	4.49388
KNSTRN	0.861417	3.66777	8.10236	3.13084e-15	1.74025e-14	23.3653
TUBA1C	0.860593	5.71905	8.40415	3.25471e-16	1.94056e-15	25.5965
SKP2	0.854551	2.2539	8.49574	1.61707e-16	9.83562e-16	26.2864
TUBB3	0.848821	0.83142	9.88895	1.96088e-21	1.67507e-20	37.4726
IER3	0.840219	5.88775	5.07937	5.09242e-07	1.39852e-06	4.8781
RCC2	0.839981	6.64143	10.6695	2.05085e-24	2.13859e-23	44.2693
MMP14	0.83912	7.54291	6.03222	2.86117e-09	9.78659e-09	9.90496
CHMP4C	0.830996	5.06128	7.92677	1.13487e-14	6.04356e-14	22.0971
BRSK1	0.830615	1.85799	7.06055	4.69671e-12	2.02603e-11	16.1753
RMI1	0.824893	3.82842	10.7627	8.82743e-25	9.39676e-24	45.1047
F2RL1	0.816018	4.59532	4.8987	1.24881e-06	3.31276e-06	4.01356
NDE1	0.813904	3.38396	10.4728	1.19513e-23	1.19261e-22	42.5228
NCAPD2	0.810755	5.2628	7.93685	1.05465e-14	5.62986e-14	22.1692
INTS13	0.808486	4.64279	9.76645	5.57307e-21	4.63755e-20	36.439
RRS1	0.804357	5.01897	7.9643	8.63404e-15	4.64129e-14	22.3662
NCAPD3	0.803639	3.24302	9.85937	2.5255e-21	2.14727e-20	37.2222
DLX5	0.797456	1.17253	5.63908	2.65744e-08	8.28522e-08	7.73701
MSH2	0.796499	3.2626	10.088	3.52413e-22	3.19382e-21	39.1715
CENPN	0.792062	2.63708	7.7071	5.51013e-14	2.78482e-13	20.5421
SMC1B	0.790548	0.921061	5.61256	3.07463e-08	9.53376e-08	7.59543
CKS2	0.782864	6.78052	5.89994	6.14228e-09	2.0343e-08	9.16099
BORA	0.781028	2.33464	8.6849	3.7453e-17	2.38498e-16	27.7295
TXNRD1	0.778673	6.77199	3.93383	9.35843e-05	0.000204078	-0.108386
MCM8	0.774592	1.86419	9.94474	1.215e-21	1.06094e-20	37.9463
SLC20A1	0.773676	5.41504	7.87617	1.63808e-14	8.62651e-14	21.7358
CUL7	0.76383	4.69949	9.53306	3.97453e-20	3.1125e-19	34.4956
PPME1	0.763701	4.63279	12.4453	1.0031e-31	1.62468e-30	60.9699
PALB2	0.750218	3.39771	13.1861	5.75111e-35	1.12197e-33	68.3845
GRHL2	0.745421	4.80472	7.6823	6.57155e-14	3.29868e-13	20.3688
CD2AP	0.73298	5.89723	7.91202	1.26323e-14	6.69845e-14	21.9916
RBL1	0.732359	2.97651	8.42704	2.73418e-16	1.63657e-15	25.7684
LIG3	0.727397	3.18043	11.3455	4.08418e-27	5.08305e-26	50.435
MCM3	0.725897	6.33583	8.11624	2.82533e-15	1.57483e-14	23.4665
BAK1	0.714518	5.26895	8.43166	2.63961e-16	1.58234e-15	25.8031
SEPTIN3	0.713493	1.70389	5.05906	5.64056e-07	1.54332e-06	4.77946
FBXO5	0.70374	2.90343	7.26233	1.21272e-12	5.51028e-12	17.504
RAD54B	0.703547	1.0065	10.1093	2.92927e-22	2.67294e-21	39.3546
TOPBP1	0.699763	4.22941	8.40016	3.35482e-16	1.99786e-15	25.5667
CKAP5	0.695039	5.26026	9.08717	1.54201e-18	1.08523e-17	30.8795
NEK6	0.689909	5.84074	8.5312	1.23149e-16	7.56424e-16	26.5551
BRCC3	0.686121	4.95125	10.4492	1.47395e-23	1.46207e-22	42.3151
CHORDC1	0.684641	3.14705	7.87719	1.62603e-14	8.56535e-14	21.743
PAK1IP1	0.68449	5.40937	8.22483	1.25893e-15	7.21074e-15	24.263
PIM2	0.683821	6.0964	4.86223	1.49167e-06	3.92723e-06	3.84255
STMN1	0.682627	5.85822	5.09522	4.7009e-07	1.29671e-06	4.9553
GINS3	0.681124	2.26762	7.59536	1.21451e-13	5.97749e-13	19.7649
CTPS1	0.679452	3.4088	7.64974	8.2766e-14	4.12651e-13	20.142
USP28	0.679341	4.13901	9.01084	2.84777e-18	1.96875e-17	30.2735
LEF1	0.67673	2.66537	6.95852	9.20492e-12	3.88336e-11	15.5155
MEN1	0.676122	4.86241	9.18384	7.05185e-19	5.07031e-18	31.6525
MSH5	0.675493	1.06348	8.68579	3.7193e-17	2.36994e-16	27.7364
RAE1	0.673002	4.28349	9.79759	4.27701e-21	3.58299e-20	36.7009
GPSM2	0.667255	1.85092	7.54965	1.67364e-13	8.16267e-13	19.4496
POU3F2	0.662431	0.63519	3.84864	0.000131782	0.000282706	-0.431495
TUBB	0.661791	8.92041	7.07908	4.15292e-12	1.79965e-11	16.296
CDK5	0.647203	4.53433	7.0993	3.62999e-12	1.58024e-11	16.428
TAF2	0.643024	4.21446	8.87031	8.7236e-18	5.81126e-17	29.1679
WDR77	0.640973	4.55036	10.3995	2.29218e-23	2.24577e-22	41.8777
MTA3	0.63883	3.80602	9.92506	1.43884e-21	1.24188e-20	37.779
DDR1	0.637397	6.61928	6.34434	4.46155e-10	1.63459e-09	11.7178
BRAT1	0.632039	4.78643	6.93333	1.08557e-11	4.55568e-11	15.3538
CCAR1	0.627992	5.27051	11.3742	3.11923e-27	3.90403e-26	50.7023
BRCA2	0.625433	1.58457	6.99475	7.25546e-12	3.08442e-11	15.7488
STEAP3	0.623442	5.50412	4.65548	3.99873e-06	1.0092e-05	2.89533
MSH6	0.621372	4.1813	8.36443	4.40022e-16	2.59792e-15	25.2992
SMC4	0.603863	4.1993	5.56922	3.89691e-08	1.19828e-07	7.36542
ASPH	0.599739	5.57368	3.64949	0.000286142	0.000587852	-1.16054
ASCC3	0.59723	3.97487	7.53639	1.83627e-13	8.93403e-13	19.3584
CD180	0.592855	2.51846	5.24586	2.17432e-07	6.20104e-07	5.70015
SOX9	0.590065	4.07666	2.59022	0.00982936	0.0164191	-4.40946
SOX11	0.589075	0.624628	4.11386	4.4463e-05	0.000100476	0.596455
DYRK3	-0.585422	2.86072	-5.633	2.74793e-08	8.55665e-08	7.7045
AJUBA	-0.589572	4.13049	-5.45795	7.11043e-08	2.13024e-07	6.78222
NFIB	-0.595204	4.39802	-4.99961	7.59247e-07	2.05148e-06	4.4929
BTG1	-0.605224	6.71994	-6.40226	3.1334e-10	1.16295e-09	12.063
TRIOBP	-0.611602	4.47094	-8.24136	1.11237e-15	6.39703e-15	24.385
TACC2	-0.618647	4.15714	-4.02452	6.45561e-05	0.000143444	0.24292
PLK3	-0.642537	4.33396	-7.07397	4.29634e-12	1.85936e-11	16.2627
SIK1	-0.66387	1.64552	-3.55499	0.000408386	0.000825717	-1.49355
CAPN3	-0.665392	1.19803	-6.35316	4.2286e-10	1.55152e-09	11.7702
ITPKB	-0.667246	4.58541	-6.97779	8.11167e-12	3.43377e-11	15.6394
FYN	-0.686805	4.32819	-6.86861	1.65457e-11	6.82998e-11	14.9408
INSC	-0.686945	0.459231	-8.29952	7.18588e-16	4.19538e-15	24.8157
MAP4	-0.711708	5.73464	-10.8459	4.14555e-25	4.50922e-24	45.8538
ARAP1	-0.724882	5.23254	-9.66637	1.29934e-20	1.05224e-19	35.6015
SHH	-0.725918	2.04187	-4.45227	1.01693e-05	2.46123e-05	2.0017
KANK1	-0.726775	3.37113	-8.28325	8.12211e-16	4.71437e-15	24.6949
BEX2	-0.729882	4.63549	-3.75278	0.000192231	0.000403697	-0.787024
NPR2	-0.733621	2.73202	-9.99828	7.66176e-22	6.78259e-21	38.4027
ZNF365	-0.744799	0.940865	-9.24759	4.19546e-19	3.06632e-18	32.1657
CDON	-0.747498	1.73112	-6.79943	2.58718e-11	1.04865e-10	14.5029
TSPAN32	-0.760724	1.30771	-8.69722	3.40198e-17	2.17469e-16	27.8244
KLF11	-0.771686	4.16071	-8.937	5.13667e-18	3.47995e-17	29.6909
FKBP1B	-0.772277	2.04675	-6.54147	1.32572e-10	5.0939e-10	12.9037
PBX1	-0.778576	3.10533	-6.51243	1.58823e-10	6.05704e-10	12.7271
CDKN1A	-0.786234	6.93902	-6.9011	1.3396e-11	5.57367e-11	15.1477
MSX1	-0.793195	1.5919	-7.73565	4.49594e-14	2.2844e-13	20.7422
PENK	-0.794145	0.989337	-5.21032	2.61252e-07	7.39998e-07	5.52266
AREG	-0.800723	5.51852	-2.79056	0.0054325	0.00946132	-3.87711
NFKBIZ	-0.806139	4.79556	-5.37432	1.10983e-07	3.26609e-07	6.3509
SUN2	-0.806608	5.31202	-9.84897	2.76017e-21	2.3408e-20	37.1342
OSR1	-0.821521	2.08881	-7.37985	5.43473e-13	2.53824e-12	18.2922
RHOB	-0.825029	8.68095	-6.01357	3.18941e-09	1.08553e-08	9.79915
USP2	-0.837796	1.78714	-7.41386	4.29997e-13	2.02514e-12	18.5223
HLX	-0.847534	1.62629	-12.0429	5.21644e-30	7.63062e-29	57.0467
CCNA1	-0.849579	1.14294	-5.92116	5.43894e-09	1.80917e-08	9.27936
GAS1	-0.857457	3.054	-5.54023	4.5623e-08	1.39258e-07	7.21248
CCND3	-0.861885	6.10101	-7.82144	2.43132e-14	1.26436e-13	21.3471
CCDC102B	-0.869138	2.37016	-9.60399	2.19538e-20	1.75226e-19	35.0827
PPP2CB	-0.869629	6.04509	-12.2676	5.79816e-31	8.9894e-30	59.2277
SPRY2	-0.870291	4.95975	-8.34178	5.22331e-16	3.07114e-15	25.1301
MECOM	-0.874632	4.39765	-5.62507	2.87048e-08	8.91875e-08	7.66213
PROK2	-0.87917	0.619669	-10.3344	4.07754e-23	3.93504e-22	41.3072
SPAG8	-0.884792	1.52621	-7.66143	7.61942e-14	3.80837e-13	20.2233
DCHS1	-0.929812	2.86044	-8.93869	5.06785e-18	3.43566e-17	29.7042
FOXO4	-0.944732	4.06212	-11.5057	9.02871e-28	1.16213e-26	51.9322
EDN3	-0.947354	0.279388	-14.8171	1.94463e-42	5.744e-41	85.4877
NRG1	-0.962874	0.703079	-12.9454	6.66764e-34	1.22865e-32	65.9498
FBXL7	-0.966787	2.75965	-9.82321	3.43862e-21	2.90136e-20	36.9168
FGF7	-0.968227	2.63979	-7.30875	8.84291e-13	4.06806e-12	17.8141
BCL2L2	-0.96996	4.8734	-13.9257	2.6599e-38	6.29847e-37	76.0169
NEK7	-0.978685	5.60054	-11.3439	4.14824e-27	5.15955e-26	50.4195
RGS2	-0.983239	6.19176	-6.4573	2.23415e-10	8.40619e-10	12.3935
EDNRA	-0.996799	4.3374	-7.48963	2.54408e-13	1.22086e-12	19.038
VASH1	-1.0067	3.09029	-11.8153	4.7112e-29	6.50949e-28	54.8624
AVPI1	-1.01046	5.65505	-6.97182	8.43598e-12	3.56727e-11	15.601
APOA1	-1.01224	0.66626	-9.03283	2.38728e-18	1.65845e-17	30.4477
PARD3B	-1.01268	2.57521	-11.3136	5.51027e-27	6.79429e-26	50.1379
FGF18	-1.01591	1.71451	-6.92558	1.14192e-11	4.7801e-11	15.3042
PRICKLE1	-1.0266	1.43216	-13.0233	3.02586e-34	5.71302e-33	66.7347
AXIN2	-1.02809	3.25994	-7.96441	8.62688e-15	4.63924e-14	22.3671
JUNB	-1.03655	7.94536	-8.47123	1.95101e-16	1.17912e-15	26.1012
ABCB1	-1.0423	1.52111	-10.6521	2.39885e-24	2.49106e-23	44.1139
MAP3K8	-1.05508	4.25773	-10.3978	2.32647e-23	2.27825e-22	41.863
WNT11	-1.06307	1.69437	-7.87856	1.60998e-14	8.48303e-14	21.7528
SIDT2	-1.07931	4.54472	-15.0258	2.01071e-43	6.26401e-42	87.745
LGI4	-1.07931	1.32803	-16.7836	6.11166e-52	3.00875e-50	107.262
JUN	-1.08604	7.48411	-8.52824	1.25984e-16	7.72642e-16	26.5326
SEPTIN10	-1.08624	5.51947	-13.5305	1.65379e-36	3.51528e-35	71.9115
NUPR1	-1.0941	2.22015	-10.1417	2.20838e-22	2.03281e-21	39.6342
ID2	-1.10751	5.92571	-9.37922	1.42436e-19	1.07981e-18	33.2335
SEPTIN4	-1.10823	1.8602	-16.5437	9.31793e-51	4.33056e-49	104.55
PARD6B	-1.10918	3.81208	-10.3872	2.55547e-23	2.49515e-22	41.77
SDR16C5	-1.11385	5.45315	-5.63214	2.76093e-08	8.59444e-08	7.69991
WNT2	-1.12156	2.78878	-8.10729	3.01878e-15	1.68077e-14	23.4012
CLU	-1.12379	6.95334	-5.12076	4.13026e-07	1.14692e-06	5.08022
TTC28	-1.13294	2.84747	-13.1991	5.03564e-35	9.84319e-34	68.5166
DAB2IP	-1.14152	4.62206	-12.9792	4.73562e-34	8.87394e-33	66.2897
DIXDC1	-1.14272	2.91345	-14.9206	6.32135e-43	1.9242e-41	86.6055
CEBPA	-1.1595	3.53518	-7.24204	1.39153e-12	6.29264e-12	17.3689
LATS2	-1.1782	4.14488	-15.6903	1.34077e-46	5.02053e-45	95.021
DDR2	-1.18073	3.25666	-10.0304	5.80595e-22	5.18401e-21	38.6773
KAT2B	-1.18526	3.96327	-12.7201	6.46763e-33	1.13116e-31	63.6926
BEX4	-1.20302	5.96901	-9.10174	1.37094e-18	9.68938e-18	30.9957
CABLES1	-1.20503	3.79223	-9.34254	1.92681e-19	1.44914e-18	32.9349
STARD9	-1.20533	1.39743	-15.3487	5.85294e-45	1.9948e-43	91.2635
CITED2	-1.22217	7.09235	-8.95067	4.60637e-18	3.13667e-17	29.7985
CDKN1C	-1.22612	4.32852	-9.82179	3.48042e-21	2.93539e-20	36.9048
EFNB2	-1.22637	3.99732	-9.65534	1.42587e-20	1.1519e-19	35.5096
VSTM4	-1.24361	2.87521	-11.1764	1.97994e-26	2.35256e-25	48.8694
TUBA1A	-1.2684	7.01387	-9.83074	3.22492e-21	2.72567e-20	36.9802
EFNB1	-1.27281	4.8114	-9.61912	1.93363e-20	1.54893e-19	35.2083
BMPR2	-1.27748	4.94806	-15.204	2.86812e-44	9.43641e-43	89.6823
ZEB1	-1.31059	3.31722	-13.2462	3.10436e-35	6.12213e-34	68.9972
TGFB2	-1.32278	2.77134	-8.42887	2.69621e-16	1.6153e-15	25.7822
IL34	-1.32906	2.67753	-10.9014	2.49792e-25	2.76226e-24	46.356
RASSF2	-1.33336	4.41367	-11.6972	1.46222e-28	1.97652e-27	53.7384
CDH13	-1.36628	1.34785	-14.4892	6.67428e-41	1.83547e-39	81.971
TBX5	-1.40128	2.84505	-12.8007	2.8788e-33	5.12478e-32	64.4967
HPSE2	-1.40478	0.759395	-16.6506	2.77248e-51	1.32879e-49	105.756
RSPH1	-1.41611	2.7444	-7.26348	1.20331e-12	5.46881e-12	17.5116
BTG2	-1.42724	7.30582	-9.09155	1.48843e-18	1.04975e-17	30.9144
EPB41L2	-1.46262	3.92068	-14.0683	5.90832e-39	1.44896e-37	77.5128
CCND2	-1.46732	3.96056	-11.2268	1.2392e-26	1.4965e-25	49.3341
CX3CL1	-1.47013	5.23809	-7.14547	2.66652e-12	1.17622e-11	16.7306
ALDH1A2	-1.47261	1.70048	-8.36242	4.46787e-16	2.63708e-15	25.2842
TUBB6	-1.53868	5.2216	-12.6183	1.79226e-32	3.0542e-31	62.6803
PRKCQ	-1.56257	2.49303	-13.5599	1.21904e-36	2.61909e-35	72.2146
KLK10	-1.56609	2.20496	-6.83252	2.09008e-11	8.54634e-11	14.7119
RASGRP4	-1.57144	1.7813	-18.928	9.49836e-63	7.76141e-61	132.044
PDE5A	-1.57345	2.9098	-15.0104	2.37965e-43	7.4018e-42	87.5774
GJA1	-1.57577	6.44992	-9.3632	1.62548e-19	1.22714e-18	33.103
MYH10	-1.57667	5.24876	-13.3477	1.09398e-35	2.20991e-34	70.0337
EML1	-1.58482	2.47081	-16.5179	1.24747e-50	5.71771e-49	104.259
FGF10	-1.5934	0.534663	-24.6609	9.89458e-93	3.3437e-90	200.822
CDKN2B	-1.60244	4.23441	-10.4414	1.58034e-23	1.56371e-22	42.2461
NDST1	-1.60749	5.23364	-18.7027	1.34988e-61	1.05961e-59	129.4
FGF2	-1.61237	1.44931	-16.3664	6.91392e-50	3.02302e-48	102.555
FZD4	-1.64328	3.78454	-15.3227	7.78597e-45	2.63113e-43	90.9796
FOS	-1.64607	7.94353	-8.53734	1.17468e-16	7.22416e-16	26.6017
PRKCE	-1.65501	2.88028	-21.227	1.15818e-74	1.48025e-72	159.371
PTH1R	-1.66588	1.91619	-16.1921	4.9263e-49	2.0678e-47	100.6
CD34	-1.67113	4.20063	-16.2207	3.57205e-49	1.50889e-47	100.92
BMPER	-1.69082	0.978277	-15.6952	1.26956e-46	4.77593e-45	95.0753
CCN2	-1.69983	7.85537	-10.2578	8.0031e-23	7.54091e-22	40.6393
NDRG2	-1.7049	4.05789	-13.065	1.9788e-34	3.78994e-33	67.1567
NPR3	-1.72076	2.79856	-12.5396	3.93024e-32	6.53554e-31	61.9004
CCDC69	-1.7255	4.93986	-14.2969	5.21266e-40	1.3657e-38	79.9269
NDRG4	-1.75858	1.95021	-14.6223	1.59479e-41	4.53594e-40	83.3947
EGR1	-1.76479	7.53732	-9.65317	1.45211e-20	1.17263e-19	35.4915
SPTBN1	-1.7705	6.15796	-17.7223	1.26383e-56	7.56706e-55	118.001
NES	-1.77666	4.77068	-12.9736	5.0123e-34	9.36409e-33	66.2333
GATA2	-1.80173	3.30938	-14.5321	4.20832e-41	1.17023e-39	82.4297
ACE	-1.8176	3.76596	-15.6233	2.81936e-46	1.02577e-44	94.2814
DUSP1	-1.82698	8.68679	-10.7414	1.07132e-24	1.13738e-23	44.9128
SLC11A1	-1.86344	3.63471	-13.7526	1.63599e-37	3.71086e-36	74.211
TUBA4B	-1.86724	1.54472	-9.67834	1.17459e-20	9.57048e-20	35.7014
NEDD9	-1.87061	5.31706	-13.0131	3.35679e-34	6.33184e-33	66.6316
MAPK4	-1.88002	1.0166	-12.5212	4.71982e-32	7.7836e-31	61.7186
GPER1	-1.882	2.01607	-15.1992	3.02328e-44	9.9305e-43	89.6299
TBX2	-1.92565	3.82458	-15.692	1.31516e-46	4.93818e-45	95.0402
TACC1	-1.93285	4.84023	-16.7282	1.14762e-51	5.56719e-50	106.635
TPPP	-1.94948	3.1943	-11.7213	1.16123e-28	1.57286e-27	53.9671
IHH	-1.96406	0.99977	-12.7487	4.85441e-33	8.52751e-32	63.9777
LEPR	-1.97588	2.635	-15.1516	5.08724e-44	1.63596e-42	89.1122
TBX3	-1.98762	2.76869	-17.9079	1.46569e-57	9.18961e-56	120.146
GATA6	-1.99612	3.23531	-14.4097	1.56318e-40	4.21741e-39	81.1246
NR4A3	-2.06339	2.64253	-11.5301	7.16811e-28	9.24436e-27	52.1611
BMP2	-2.08476	4.25188	-11.733	1.03822e-28	1.41393e-27	54.0782
IL6	-2.10755	2.9883	-10.5629	5.34644e-24	5.44419e-23	43.3198
FGFR2	-2.12057	3.36448	-13.9001	3.48078e-38	8.1743e-37	75.7495
EDN1	-2.1276	5.09547	-12.3337	3.02283e-31	4.7606e-30	59.8745
IL7R	-2.15091	4.83893	-12.918	8.80251e-34	1.61458e-32	65.6738
FGR	-2.18056	4.42598	-16.8858	1.9044e-52	9.76093e-51	108.423
DACH1	-2.21272	1.70021	-19.4057	3.34143e-65	3.05602e-63	137.671
ATOH8	-2.3296	3.14051	-11.2697	8.30393e-27	1.01448e-25	49.7312
ID4	-2.36263	4.07122	-13.8803	4.2871e-38	1.00207e-36	75.5424
WNT7A	-2.40411	1.25721	-15.1756	3.91525e-44	1.27553e-42	89.3727
RASGRF1	-2.50723	2.1174	-14.7106	6.15213e-42	1.76745e-40	84.3421
ZBTB16	-2.5565	2.2869	-12.6943	8.38323e-33	1.45724e-31	63.435
ACVRL1	-2.55814	4.57756	-25.1848	1.71096e-95	6.43643e-93	207.158
IL33	-2.56921	4.48875	-14.1804	1.80023e-39	4.53766e-38	78.6945
SEMA5A	-2.59328	2.69586	-19.2112	3.34728e-64	2.8643e-62	135.376
TGFBR3	-2.60926	2.81308	-20.884	7.17623e-73	8.61926e-71	155.26
LIMS2	-2.70056	2.95073	-26.1498	1.42496e-100	7.10273e-98	218.811
CAV2	-2.72837	5.27748	-17.5362	1.08816e-55	6.27045e-54	115.857
CALCRL	-2.74502	4.04686	-21.7575	1.92708e-77	2.78421e-75	165.745
ECRG4	-2.79249	1.89479	-15.4614	1.69081e-45	5.90392e-44	92.499
S1PR1	-2.81454	4.08103	-25.2579	7.05081e-96	2.75645e-93	208.042
GPC3	-2.86512	4.65473	-14.1238	3.28488e-39	8.16632e-38	78.0965
EMP2	-2.86758	6.32223	-23.0737	2.31224e-84	4.95715e-82	181.623
RGCC	-2.96109	7.18982	-23.5511	7.04273e-87	1.77744e-84	187.395
TEK	-3.21303	3.16837	-26.9837	5.96476e-105	3.8363e-102	228.854
HHIP	-3.2983	1.79603	-18.3665	6.96743e-60	4.997e-58	125.473
WNT3A	-3.30018	1.04623	-31.5013	2.46288e-128	4.09208e-125	282.484
CAV1	-3.99677	6.58683	-22.2913	3.0331e-80	5.08184e-78	172.176
VEGFD	-4.11894	2.60668	-20.5073	6.59144e-71	7.26078e-69	150.757
FAM107A	-4.49397	2.91733	-27.1014	1.4402e-105	1.02553e-102	230.27
SCGB1A1	-5.00648	4.94921	-11.21	1.44841e-26	1.74282e-25	49.1794

## Sheet: 12 DEGs cancer
ID	logFC	AveExpr	t	P.Value	adj.P.Val	B
UHRF1	2.24397	2.93776	16.4785	1.94911e-50	8.79217e-49	103.815
KIF14	1.78026	2.01882	13.3581	9.83319e-36	1.99242e-34	70.1397
CHEK2	1.18663	3.27738	11.8372	3.81723e-29	5.29263e-28	55.0712
ADGRG1	1.17435	5.73718	8.67764	3.96313e-17	2.51887e-16	27.6738
IER3	0.840219	5.88775	5.07937	5.09242e-07	1.39852e-06	4.8781
MSH2	0.796499	3.2626	10.088	3.52413e-22	3.19382e-21	39.1715
PPME1	0.763701	4.63279	12.4453	1.0031e-31	1.62468e-30	60.9699
AVPI1	-1.01046	5.65505	-6.97182	8.43598e-12	3.56727e-11	15.601
NUPR1	-1.0941	2.22015	-10.1417	2.20838e-22	2.03281e-21	39.6342
DAB2IP	-1.14152	4.62206	-12.9792	4.73562e-34	8.87394e-33	66.2897
KLK10	-1.56609	2.20496	-6.83252	2.09008e-11	8.54634e-11	14.7119
GPER1	-1.882	2.01607	-15.1992	3.02328e-44	9.9305e-43	89.6299

## Sheet: cell proliferation
Entry	Reviewed	Entry Name	Protein names	Gene Names	Organism	Length
A0A0C5B5G6	reviewed	MOTSC_HUMAN	Mitochondrial-derived peptide MOTS-c (Mitochondrial open reading frame of the 12S rRNA-c)	MT-RNR1	Homo sapiens (Human)	16
A0AVK6	reviewed	E2F8_HUMAN	Transcription factor E2F8 (E2F-8)	E2F8	Homo sapiens (Human)	867
A6NCS4	reviewed	NKX26_HUMAN	Homeobox protein Nkx-2.6 (Homeobox protein NK-2 homolog F)	NKX2-6 NKX2F	Homo sapiens (Human)	301
O00144	reviewed	FZD9_HUMAN	Frizzled-9 (Fz-9) (hFz9) (FzE6) (CD antigen CD349)	FZD9 FZD3	Homo sapiens (Human)	591
O00206	reviewed	TLR4_HUMAN	Toll-like receptor 4 (hToll) (CD antigen CD284)	TLR4	Homo sapiens (Human)	839
O00423	reviewed	EMAL1_HUMAN	Echinoderm microtubule-associated protein-like 1 (EMAP-1) (HuEMAP-1)	EML1 EMAP1 EMAPL EMAPL1	Homo sapiens (Human)	815
O00481	reviewed	BT3A1_HUMAN	Butyrophilin subfamily 3 member A1 (CD antigen CD277)	BTN3A1 BTF5	Homo sapiens (Human)	513
O00541	reviewed	PESC_HUMAN	Pescadillo homolog	PES1	Homo sapiens (Human)	588
O00712	reviewed	NFIB_HUMAN	Nuclear factor 1 B-type (NF1-B) (Nuclear factor 1/B) (CCAAT-box-binding transcription factor) (CTF) (Nuclear factor I/B) (NF-I/B) (NFI-B) (TGGCA-binding protein)	NFIB	Homo sapiens (Human)	420
O00744	reviewed	WN10B_HUMAN	Protein Wnt-10b (Protein Wnt-12)	WNT10B WNT12	Homo sapiens (Human)	389
O00755	reviewed	WNT7A_HUMAN	Protein Wnt-7a	WNT7A	Homo sapiens (Human)	349
O14641	reviewed	DVL2_HUMAN	Segment polarity protein dishevelled homolog DVL-2 (Dishevelled-2) (DSH homolog 2)	DVL2	Homo sapiens (Human)	736
O14684	reviewed	PTGES_HUMAN	Prostaglandin E synthase (EC 5.3.99.3) (Glutathione peroxidase PTGES) (EC 1.11.1.-) (Glutathione transferase PTGES) (EC 2.5.1.18) (Microsomal glutathione S-transferase 1-like 1) (MGST1-L1) (Microsomal prostaglandin E synthase 1) (MPGES-1) (p53-induced gene 12 protein)	PTGES MGST1L1 MPGES1 PGES PIG12	Homo sapiens (Human)	152
O14713	reviewed	ITBP1_HUMAN	Integrin beta-1-binding protein 1 (Integrin cytoplasmic domain-associated protein 1) (ICAP-1)	ITGB1BP1 ICAP1	Homo sapiens (Human)	200
O14757	reviewed	CHK1_HUMAN	Serine/threonine-protein kinase Chk1 (EC 2.7.11.1) (CHK1 checkpoint homolog) (Cell cycle checkpoint kinase) (Checkpoint kinase-1)	CHEK1 CHK1	Homo sapiens (Human)	476
O14788	reviewed	TNF11_HUMAN	Tumor necrosis factor ligand superfamily member 11 (Osteoclast differentiation factor) (ODF) (Osteoprotegerin ligand) (OPGL) (Receptor activator of nuclear factor kappa-B ligand) (RANKL) (TNF-related activation-induced cytokine) (TRANCE) (CD antigen CD254) [Cleaved into: Tumor necrosis factor ligand superfamily member 11, membrane form; Tumor necrosis factor ligand superfamily member 11, soluble …	TNFSF11 OPGL RANKL TRANCE	Homo sapiens (Human)	317
O14896	reviewed	IRF6_HUMAN	Interferon regulatory factor 6 (IRF-6)	IRF6	Homo sapiens (Human)	467
O14944	reviewed	EREG_HUMAN	Proepiregulin [Cleaved into: Epiregulin (EPR)]	EREG	Homo sapiens (Human)	169
O15031	reviewed	PLXB2_HUMAN	Plexin-B2 (MM1)	PLXNB2 KIAA0315	Homo sapiens (Human)	1838
O15119	reviewed	TBX3_HUMAN	T-box transcription factor TBX3 (T-box protein 3)	TBX3	Homo sapiens (Human)	743
O15164	reviewed	TIF1A_HUMAN	Transcription intermediary factor 1-alpha (TIF1-alpha) (EC 2.3.2.27) (E3 ubiquitin-protein ligase TRIM24) (RING finger protein 82) (RING-type E3 ubiquitin transferase TIF1-alpha) (Tripartite motif-containing protein 24)	TRIM24 RNF82 TIF1 TIF1A	Homo sapiens (Human)	1050
O15318	reviewed	RPC7_HUMAN	DNA-directed RNA polymerase III subunit RPC7 (RNA polymerase III subunit C7) (DNA-directed RNA polymerase III subunit G) (RNA polymerase III 32 kDa apha subunit) (RPC32-alpha) (RNA polymerase III 32 kDa subunit) (RPC32)	POLR3G	Homo sapiens (Human)	223
O15520	reviewed	FGF10_HUMAN	Fibroblast growth factor 10 (FGF-10) (Keratinocyte growth factor 2)	FGF10	Homo sapiens (Human)	208
O15522	reviewed	NKX28_HUMAN	Homeobox protein Nkx-2.8 (Homeobox protein NK-2 homolog H)	NKX2-8 NKX-2.8 NKX2G NKX2H	Homo sapiens (Human)	239
O15540	reviewed	FABP7_HUMAN	Fatty acid-binding protein, brain (Brain lipid-binding protein) (BLBP) (Brain-type fatty acid-binding protein) (B-FABP) (Fatty acid-binding protein 7) (Mammary-derived growth inhibitor related)	FABP7 BLBP FABPB MRG	Homo sapiens (Human)	132
O43312	reviewed	MTSS1_HUMAN	Protein MTSS 1 (Metastasis suppressor YGL-1) (Metastasis suppressor protein 1) (Missing in metastasis protein)	MTSS1 KIAA0429 MIM	Homo sapiens (Human)	755
O43353	reviewed	RIPK2_HUMAN	Receptor-interacting serine/threonine-protein kinase 2 (EC 2.7.11.1) (CARD-containing interleukin-1 beta-converting enzyme-associated kinase) (CARD-containing IL-1 beta ICE-kinase) (RIP-like-interacting CLARP kinase) (Receptor-interacting protein 2) (RIP-2) (Tyrosine-protein kinase RIPK2) (EC 2.7.10.2)	RIPK2 CARDIAK RICK RIP2 UNQ277/PRO314/PRO34092	Homo sapiens (Human)	540
O43365	reviewed	HXA3_HUMAN	Homeobox protein Hox-A3 (Homeobox protein Hox-1E)	HOXA3 HOX1E	Homo sapiens (Human)	443
O43435	reviewed	TBX1_HUMAN	T-box transcription factor TBX1 (T-box protein 1) (Testis-specific T-box protein)	TBX1	Homo sapiens (Human)	398
O43557	reviewed	TNF14_HUMAN	Tumor necrosis factor ligand superfamily member 14 (Herpes virus entry mediator ligand) (HVEM-L) (Herpesvirus entry mediator ligand) (CD antigen CD258) [Cleaved into: Tumor necrosis factor ligand superfamily member 14, membrane form; Tumor necrosis factor ligand superfamily member 14, soluble form]	TNFSF14 HVEML LIGHT UNQ391/PRO726	Homo sapiens (Human)	240
O43623	reviewed	SNAI2_HUMAN	Zinc finger protein SNAI2 (Neural crest transcription factor Slug) (Protein snail homolog 2)	SNAI2 SLUG SLUGH	Homo sapiens (Human)	268
O43683	reviewed	BUB1_HUMAN	Mitotic checkpoint serine/threonine-protein kinase BUB1 (hBUB1) (EC 2.7.11.1) (BUB1A)	BUB1 BUB1L	Homo sapiens (Human)	1085
O43915	reviewed	VEGFD_HUMAN	Vascular endothelial growth factor D (VEGF-D) (c-Fos-induced growth factor) (FIGF)	VEGFD FIGF	Homo sapiens (Human)	354
O60259	reviewed	KLK8_HUMAN	Kallikrein-8 (hK8) (EC 3.4.21.118) (Neuropsin) (NP) (Ovasin) (Serine protease 19) (Serine protease TADG-14) (Tumor-associated differentially expressed gene 14 protein)	KLK8 NRPN PRSS19 TADG14 UNQ283/PRO322	Homo sapiens (Human)	260
O60353	reviewed	FZD6_HUMAN	Frizzled-6 (Fz-6) (hFz6)	FZD6	Homo sapiens (Human)	706
O60356	reviewed	NUPR1_HUMAN	Nuclear protein 1 (Candidate of metastasis 1) (Protein p8)	NUPR1 COM1	Homo sapiens (Human)	82
O60479	reviewed	DLX3_HUMAN	Homeobox protein DLX-3	DLX3	Homo sapiens (Human)	287
O60902	reviewed	SHOX2_HUMAN	Short stature homeobox protein 2 (Homeobox protein Og12X) (Paired-related homeobox protein SHOT)	SHOX2 OG12X SHOT	Homo sapiens (Human)	331
O60934	reviewed	NBN_HUMAN	Nibrin (Cell cycle regulatory protein p95) (Nijmegen breakage syndrome protein 1)		Homo sapiens (Human)	754
O75197	reviewed	LRP5_HUMAN	Low-density lipoprotein receptor-related protein 5 (LRP-5) (Low-density lipoprotein receptor-related protein 7) (LRP-7)	LRP5 LR3 LRP7	Homo sapiens (Human)	1615
O75306	reviewed	NDUS2_HUMAN	NADH dehydrogenase [ubiquinone] iron-sulfur protein 2, mitochondrial (EC 7.1.1.2) (Complex I-49kD) (CI-49kD) (NADH-ubiquinone oxidoreductase 49 kDa subunit)	NDUFS2	Homo sapiens (Human)	463
O75312	reviewed	ZPR1_HUMAN	Zinc finger protein ZPR1 (Zinc finger protein 259)	ZPR1 ZNF259	Homo sapiens (Human)	459
O75410	reviewed	TACC1_HUMAN	Transforming acidic coiled-coil-containing protein 1 (Gastric cancer antigen Ga55) (Taxin-1)	TACC1 KIAA1103	Homo sapiens (Human)	805
O75460	reviewed	ERN1_HUMAN	Serine/threonine-protein kinase/endoribonuclease IRE1 (Endoplasmic reticulum-to-nucleus signaling 1) (Inositol-requiring protein 1) (hIRE1p) (Ire1-alpha) (IRE1a) [Includes: Serine/threonine-protein kinase (EC 2.7.11.1); Endoribonuclease (EC 3.1.26.-)]	ERN1 IRE1	Homo sapiens (Human)	977
O75473	reviewed	LGR5_HUMAN	Leucine-rich repeat-containing G-protein coupled receptor 5 (G-protein coupled receptor 49) (G-protein coupled receptor 67) (G-protein coupled receptor HG38)	LGR5 GPR49 GPR67	Homo sapiens (Human)	907
O75581	reviewed	LRP6_HUMAN	Low-density lipoprotein receptor-related protein 6 (LRP-6)	LRP6	Homo sapiens (Human)	1613
O75626	reviewed	PRDM1_HUMAN	PR domain zinc finger protein 1 (EC 2.1.1.-) (BLIMP-1) (Beta-interferon gene positive regulatory domain I-binding factor) (PR domain-containing protein 1) (Positive regulatory domain I-binding factor 1) (PRDI-BF1) (PRDI-binding factor 1)	PRDM1 BLIMP1	Homo sapiens (Human)	825
O75881	reviewed	CP7B1_HUMAN	Cytochrome P450 7B1 (24-hydroxycholesterol 7-alpha-hydroxylase) (EC 1.14.14.26) (25/26-hydroxycholesterol 7-alpha-hydroxylase) (EC 1.14.14.29) (3-hydroxysteroid 7-alpha hydroxylase) (Oxysterol 7-alpha-hydroxylase)	CYP7B1	Homo sapiens (Human)	506
O75995	reviewed	SASH3_HUMAN	SAM and SH3 domain-containing protein 3 (SH3 protein expressed in lymphocytes homolog)	SASH3 CXorf9 SLY	Homo sapiens (Human)	380
O76074	reviewed	PDE5A_HUMAN	cGMP-specific 3',5'-cyclic phosphodiesterase (EC 3.1.4.35) (cGMP-binding cGMP-specific phosphodiesterase) (CGB-PDE)	PDE5A PDE5	Homo sapiens (Human)	875
O76093	reviewed	FGF18_HUMAN	Fibroblast growth factor 18 (FGF-18) (zFGF5)	FGF18 UNQ420/PRO856	Homo sapiens (Human)	207
O94788	reviewed	AL1A2_HUMAN	Retinal dehydrogenase 2 (RALDH 2) (RalDH2) (EC 1.2.1.36) (Aldehyde dehydrogenase family 1 member A2) (ALDH1A2) (Retinaldehyde-specific dehydrogenase type 2) (RALDH(II))	ALDH1A2 RALDH2	Homo sapiens (Human)	518
O94880	reviewed	PHF14_HUMAN	PHD finger protein 14	PHF14 KIAA0783	Homo sapiens (Human)	948
O94967	reviewed	WDR47_HUMAN	WD repeat-containing protein 47 (Neuronal enriched MAP-interacting protein) (Nemitin)	WDR47 KIAA0893	Homo sapiens (Human)	919
O95256	reviewed	I18RA_HUMAN	Interleukin-18 receptor accessory protein (IL-18 receptor accessory protein) (IL-18RAcP) (EC 3.2.2.6) (Accessory protein-like) (AcPL) (CD218 antigen-like family member B) (CDw218b) (IL-1R accessory protein-like) (IL-1RAcPL) (Interleukin-1 receptor 7) (IL-1R-7) (IL-1R7) (Interleukin-18 receptor accessory protein-like) (Interleukin-18 receptor beta) (IL-18R-beta) (IL-18Rbeta) (CD antigen CD218b)	IL18RAP IL1R7	Homo sapiens (Human)	599
O95267	reviewed	GRP1_HUMAN	RAS guanyl-releasing protein 1 (Calcium and DAG-regulated guanine nucleotide exchange factor II) (CalDAG-GEFII) (Ras guanyl-releasing protein)	RASGRP1 RASGRP	Homo sapiens (Human)	797
O95278	reviewed	EPM2A_HUMAN	Laforin (EC 3.1.3.-) (EC 3.1.3.16) (EC 3.1.3.48) (Glucan phosphatase) (Glycogen phosphatase) (Lafora PTPase) (LAFPTPase)	EPM2A	Homo sapiens (Human)	331
O95343	reviewed	SIX3_HUMAN	Homeobox protein SIX3 (Sine oculis homeobox homolog 3)	SIX3	Homo sapiens (Human)	332
O95359	reviewed	TACC2_HUMAN	Transforming acidic coiled-coil-containing protein 2 (Anti-Zuai-1) (AZU-1)	TACC2	Homo sapiens (Human)	2948
O95376	reviewed	ARI2_HUMAN	E3 ubiquitin-protein ligase ARIH2 (ARI-2) (Protein ariadne-2 homolog) (EC 2.3.2.31) (RING-type E3 ubiquitin transferase ARIH2) (Triad1 protein)	ARIH2 ARI2 TRIAD1 HT005	Homo sapiens (Human)	493
O95390	reviewed	GDF11_HUMAN	Growth/differentiation factor 11 (GDF-11) (Bone morphogenetic protein 11) (BMP-11)	GDF11 BMP11	Homo sapiens (Human)	407
O95393	reviewed	BMP10_HUMAN	Bone morphogenetic protein 10 (BMP-10)	BMP10	Homo sapiens (Human)	424
O95456	reviewed	PSMG1_HUMAN	Proteasome assembly chaperone 1 (PAC-1) (Chromosome 21 leucine-rich protein) (C21-LRP) (Down syndrome critical region protein 2)	PSMG1 C21LRP DSCR2 PAC1	Homo sapiens (Human)	288
O95631	reviewed	NET1_HUMAN	Netrin-1 (Epididymis tissue protein Li 131P)	NTN1 NTN1L	Homo sapiens (Human)	604
O95718	reviewed	ERR2_HUMAN	Steroid hormone receptor ERR2 (ERR beta-2) (Estrogen receptor-like 2) (Estrogen-related receptor beta) (ERR-beta) (Nuclear receptor subfamily 3 group B member 2)	ESRRB ERRB2 ESRL2 NR3B2	Homo sapiens (Human)	433
O95760	reviewed	IL33_HUMAN	Interleukin-33 (IL-33) (Interleukin-1 family member 11) (IL-1F11) (Nuclear factor from high endothelial venules) (NF-HEV) [Cleaved into: Interleukin-33 (95-270); Interleukin-33 (99-270); Interleukin-33 (109-270)]	IL33 C9orf26 IL1F11 NFHEV	Homo sapiens (Human)	270
O95813	reviewed	CER1_HUMAN	Cerberus (Cerberus-related protein) (DAN domain family member 4)	CER1 DAND4	Homo sapiens (Human)	267
O95905	reviewed	ECD_HUMAN	Protein ecdysoneless homolog (Human suppressor of GCR two) (hSGT1)	ECD	Homo sapiens (Human)	644
O96014	reviewed	WNT11_HUMAN	Protein Wnt-11	WNT11	Homo sapiens (Human)	354
P00492	reviewed	HPRT_HUMAN	Hypoxanthine-guanine phosphoribosyltransferase (HGPRT) (HGPRTase) (EC 2.4.2.8)	HPRT1 HPRT	Homo sapiens (Human)	218
P00519	reviewed	ABL1_HUMAN	Tyrosine-protein kinase ABL1 (EC 2.7.10.2) (Abelson murine leukemia viral oncogene homolog 1) (Abelson tyrosine-protein kinase 1) (Proto-oncogene c-Abl) (p150)	ABL1 ABL JTK7	Homo sapiens (Human)	1130
P00533	reviewed	EGFR_HUMAN	Epidermal growth factor receptor (EC 2.7.10.1) (Proto-oncogene c-ErbB-1) (Receptor tyrosine-protein kinase erbB-1)	EGFR ERBB ERBB1 HER1	Homo sapiens (Human)	1210
P00813	reviewed	ADA_HUMAN	Adenosine deaminase (EC 3.5.4.4) (Adenosine aminohydrolase)	ADA ADA1	Homo sapiens (Human)	363
P01019	reviewed	ANGT_HUMAN	Angiotensinogen (Serpin A8) [Cleaved into: Angiotensin-1 (Angiotensin 1-10) (Angiotensin I) (Ang I); Angiotensin-2 (Angiotensin 1-8) (Angiotensin II) (Ang II); Angiotensin-3 (Angiotensin 2-8) (Angiotensin III) (Ang III) (Des-Asp[1]-angiotensin II); Angiotensin-4 (Angiotensin 3-8) (Angiotensin IV) (Ang IV); Angiotensin 1-9; Angiotensin 1-7; Angiotensin 1-5; Angiotensin 1-4]	AGT SERPINA8	Homo sapiens (Human)	485
P01100	reviewed	FOS_HUMAN	Protein c-Fos (Cellular oncogene fos) (Fos proto-oncogene, AP-1 transcription factor subunit) (G0/G1 switch regulatory protein 7) (Proto-oncogene c-Fos) (Transcription factor AP-1 subunit c-Fos)	FOS G0S7	Homo sapiens (Human)	380
P01112	reviewed	RASH_HUMAN	GTPase HRas (EC 3.6.5.2) (H-Ras-1) (Ha-Ras) (Transforming protein p21) (c-H-ras) (p21ras) [Cleaved into: GTPase HRas, N-terminally processed]	HRAS HRAS1	Homo sapiens (Human)	189
P01116	reviewed	RASK_HUMAN	GTPase KRas (EC 3.6.5.2) (K-Ras 2) (Ki-Ras) (c-K-ras) (c-Ki-ras) [Cleaved into: GTPase KRas, N-terminally processed]	KRAS KRAS2 RASK2	Homo sapiens (Human)	189
P01133	reviewed	EGF_HUMAN	Pro-epidermal growth factor (EGF) [Cleaved into: Epidermal growth factor (Urogastrone)]	EGF	Homo sapiens (Human)	1207
P01135	reviewed	TGFA_HUMAN	Protransforming growth factor alpha [Cleaved into: Transforming growth factor alpha (TGF-alpha) (EGF-like TGF) (ETGF) (TGF type 1)]	TGFA	Homo sapiens (Human)	160
P01210	reviewed	PENK_HUMAN	Proenkephalin-A [Cleaved into: Synenkephalin; Met-enkephalin (Opioid growth factor) (OGF); PENK(114-133); PENK(143-183); Met-enkephalin-Arg-Gly-Leu; Leu-enkephalin; PENK(237-258); Met-enkephalin-Arg-Phe]	PENK	Homo sapiens (Human)	267
P01225	reviewed	FSHB_HUMAN	Follitropin subunit beta (Follicle-stimulating hormone beta subunit) (FSH-B) (FSH-beta) (Follitropin beta chain)	FSHB	Homo sapiens (Human)	129
P01344	reviewed	IGF2_HUMAN	Insulin-like growth factor II (IGF-II) (Somatomedin-A) (T3M-11-derived growth factor) [Cleaved into: Insulin-like growth factor II; Insulin-like growth factor II Ala-25 Del; Preptin]	IGF2 PP1446	Homo sapiens (Human)	180
P01375	reviewed	TNFA_HUMAN	Tumor necrosis factor (Cachectin) (TNF-alpha) (Tumor necrosis factor ligand superfamily member 2) (TNF-a) [Cleaved into: Tumor necrosis factor, membrane form (N-terminal fragment) (NTF); Intracellular domain 1 (ICD1); Intracellular domain 2 (ICD2); C-domain 1; C-domain 2; Tumor necrosis factor, soluble form]	TNF TNFA TNFSF2	Homo sapiens (Human)	233
P01562	reviewed	IFNA1_HUMAN	Interferon alpha-1/13 (IFN-alpha-1/13) (Interferon alpha-D) (LeIF D)	IFNA1; IFNA13	Homo sapiens (Human)	189
P01563	reviewed	IFNA2_HUMAN	Interferon alpha-2 (IFN-alpha-2) (Interferon alpha-A) (LeIF A)	IFNA2 IFNA2A IFNA2B IFNA2C	Homo sapiens (Human)	188
P01566	reviewed	IFN10_HUMAN	Interferon alpha-10 (IFN-alpha-10) (Interferon alpha-6L) (Interferon alpha-C) (LeIF C)	IFNA10	Homo sapiens (Human)	189
P01567	reviewed	IFNA7_HUMAN	Interferon alpha-7 (IFN-alpha-7) (Interferon alpha-J) (LeIF J) (Interferon alpha-J1) (IFN-alpha-J1)	IFNA7	Homo sapiens (Human)	189
P01568	reviewed	IFN21_HUMAN	Interferon alpha-21 (IFN-alpha-21) (Interferon alpha-F) (LeIF F)	IFNA21	Homo sapiens (Human)	189
P01569	reviewed	IFNA5_HUMAN	Interferon alpha-5 (IFN-alpha-5) (Interferon alpha-61) (Interferon alpha-G) (LeIF G)	IFNA5	Homo sapiens (Human)	189
P01570	reviewed	IFN14_HUMAN	Interferon alpha-14 (IFN-alpha-14) (Interferon alpha-H) (LeIF H) (Interferon lambda-2-H)	IFNA14	Homo sapiens (Human)	189
P01571	reviewed	IFN17_HUMAN	Interferon alpha-17 (IFN-alpha-17) (Interferon alpha-88) (Interferon alpha-I') (LeIF I) (Interferon alpha-T)	IFNA17	Homo sapiens (Human)	189
P01574	reviewed	IFNB_HUMAN	Interferon beta (IFN-beta) (Fibroblast interferon)	IFNB1 IFB IFNB	Homo sapiens (Human)	187
P01589	reviewed	IL2RA_HUMAN	Interleukin-2 receptor subunit alpha (IL-2 receptor subunit alpha) (IL-2-RA) (IL-2R subunit alpha) (IL2-RA) (TAC antigen) (p55) (CD antigen CD25)	IL2RA	Homo sapiens (Human)	272
P01854	reviewed	IGHE_HUMAN	Immunoglobulin heavy constant epsilon (Ig epsilon chain C region) (Ig epsilon chain C region ND)	IGHE	Homo sapiens (Human)	546
P02461	reviewed	CO3A1_HUMAN	Collagen alpha-1(III) chain	COL3A1	Homo sapiens (Human)	1466
P02647	reviewed	APOA1_HUMAN	Apolipoprotein A-I (Apo-AI) (ApoA-I) (Apolipoprotein A1) [Cleaved into: Proapolipoprotein A-I (ProapoA-I); Truncated apolipoprotein A-I (Apolipoprotein A-I(1-242))]	APOA1	Homo sapiens (Human)	267
P03372	reviewed	ESR1_HUMAN	Estrogen receptor (ER) (ER-alpha) (Estradiol receptor) (Nuclear receptor subfamily 3 group A member 1)	ESR1 ESR NR3A1	Homo sapiens (Human)	595
P04049	reviewed	RAF1_HUMAN	RAF proto-oncogene serine/threonine-protein kinase (EC 2.7.11.1) (Proto-oncogene c-RAF) (cRaf) (Raf-1)	RAF1 RAF	Homo sapiens (Human)	648
P04062	reviewed	GBA1_HUMAN	Lysosomal acid glucosylceramidase (Lysosomal acid GCase) (EC 3.2.1.45) (Acid beta-glucosidase) (Alglucerase) (Beta-glucocerebrosidase) (Beta-GC) (Beta-glucosylceramidase 1) (Cholesterol glucosyltransferase) (SGTase) (EC 2.4.1.-) (Cholesteryl-beta-glucosidase) (EC 3.2.1.-) (D-glucosyl-N-acylsphingosine glucohydrolase) (Glucosylceramidase beta 1) (Imiglucerase) (Lysosomal cholesterol glycosyltransf…	GBA1 GBA GC GLUC	Homo sapiens (Human)	536
P04141	reviewed	CSF2_HUMAN	Granulocyte-macrophage colony-stimulating factor (GM-CSF) (Colony-stimulating factor) (CSF) (Molgramostin) (Sargramostim)	CSF2 GMCSF	Homo sapiens (Human)	144
P04155	reviewed	TFF1_HUMAN	Trefoil factor 1 (Breast cancer estrogen-inducible protein) (PNR-2) (Polypeptide P1.A) (hP1.A) (Protein pS2)	TFF1 BCEI PS2	Homo sapiens (Human)	84
P04198	reviewed	MYCN_HUMAN	N-myc proto-oncogene protein (Class E basic helix-loop-helix protein 37) (bHLHe37)	MYCN BHLHE37 NMYC	Homo sapiens (Human)	464
P04233	reviewed	HG2A_HUMAN	HLA class II histocompatibility antigen gamma chain (HLA-DR antigens-associated invariant chain) (Ia antigen-associated invariant chain) (Ii) (CD antigen CD74) [Cleaved into: Class-II-associated invariant chain peptide (CLIP)]	CD74 DHLAG	Homo sapiens (Human)	296
P04626	reviewed	ERBB2_HUMAN	Receptor tyrosine-protein kinase erbB-2 (EC 2.7.10.1) (Metastatic lymph node gene 19 protein) (MLN 19) (Proto-oncogene Neu) (Proto-oncogene c-ErbB-2) (Tyrosine kinase-type cell surface receptor HER2) (p185erbB2) (CD antigen CD340)	ERBB2 HER2 MLN19 NEU NGL	Homo sapiens (Human)	1255
P04628	reviewed	WNT1_HUMAN	Proto-oncogene Wnt-1 (Proto-oncogene Int-1 homolog)	WNT1 INT1	Homo sapiens (Human)	370
P04637	reviewed	P53_HUMAN	Cellular tumor antigen p53 (Antigen NY-CO-13) (Phosphoprotein p53) (Tumor suppressor p53)	TP53 P53	Homo sapiens (Human)	393
P04798	reviewed	CP1A1_HUMAN	Cytochrome P450 1A1 (CYPIA1) (EC 1.14.14.1) (Cytochrome P450 form 6) (Cytochrome P450-C) (Cytochrome P450-P1) (Hydroperoxy icosatetraenoate dehydratase) (EC 4.2.1.152)	CYP1A1	Homo sapiens (Human)	512
P04899	reviewed	GNAI2_HUMAN	Guanine nucleotide-binding protein G(i) subunit alpha-2 (Adenylate cyclase-inhibiting G alpha protein)	GNAI2 GNAI2B	Homo sapiens (Human)	355
P05000	reviewed	IFNW1_HUMAN	Interferon omega-1 (Interferon alpha-II-1)	IFNW1	Homo sapiens (Human)	195
P05013	reviewed	IFNA6_HUMAN	Interferon alpha-6 (IFN-alpha-6) (Interferon alpha-54) (Interferon alpha-K) (LeIF K)	IFNA6	Homo sapiens (Human)	189
P05014	reviewed	IFNA4_HUMAN	Interferon alpha-4 (IFN-alpha-4) (Interferon alpha-4B) (Interferon alpha-76) (Interferon alpha-M1)	IFNA4	Homo sapiens (Human)	189
P05019	reviewed	IGF1_HUMAN	Insulin-like growth factor I (IGF-I) (Mechano growth factor) (MGF) (Somatomedin-C)	IGF1 IBP1	Homo sapiens (Human)	195
P05230	reviewed	FGF1_HUMAN	Fibroblast growth factor 1 (FGF-1) (Acidic fibroblast growth factor) (aFGF) (Endothelial cell growth factor) (ECGF) (Heparin-binding growth factor 1) (HBGF-1)	FGF1 FGFA	Homo sapiens (Human)	155
P05231	reviewed	IL6_HUMAN	Interleukin-6 (IL-6) (B-cell stimulatory factor 2) (BSF-2) (CTL differentiation factor) (CDF) (Hybridoma growth factor) (Interferon beta-2) (IFN-beta-2)	IL6 IFNB2	Homo sapiens (Human)	212
P05412	reviewed	JUN_HUMAN	Transcription factor Jun (Activator protein 1) (AP1) (Proto-oncogene c-Jun) (Transcription factor AP-1 subunit Jun) (V-jun avian sarcoma virus 17 oncogene homolog) (p39)	JUN	Homo sapiens (Human)	331
P05556	reviewed	ITB1_HUMAN	Integrin beta-1 (Fibronectin receptor subunit beta) (Glycoprotein IIa) (GPIIA) (VLA-4 subunit beta) (CD antigen CD29)	ITGB1 FNRB MDF2 MSK12	Homo sapiens (Human)	798
P06241	reviewed	FYN_HUMAN	Tyrosine-protein kinase Fyn (EC 2.7.10.2) (Proto-oncogene Syn) (Proto-oncogene c-Fyn) (Src-like kinase) (SLK) (p59-Fyn)	FYN	Homo sapiens (Human)	537
P06400	reviewed	RB_HUMAN	Retinoblastoma-associated protein (p105-Rb) (p110-RB1) (pRb) (Rb) (pp110)	RB1	Homo sapiens (Human)	928
P06493	reviewed	CDK1_HUMAN	Cyclin-dependent kinase 1 (CDK1) (EC 2.7.11.22) (EC 2.7.11.23) (Cell division control protein 2 homolog) (Cell division protein kinase 1) (p34 protein kinase)	CDK1 CDC2 CDC28A CDKN1 P34CDC2	Homo sapiens (Human)	297
P06881	reviewed	CALCA_HUMAN	Calcitonin gene-related peptide 1 (Alpha-type CGRP) (Calcitonin gene-related peptide I) (CGRP-I)	CALCA CALC1	Homo sapiens (Human)	128
P07203	reviewed	GPX1_HUMAN	Glutathione peroxidase 1 (GPx-1) (GSHPx-1) (EC 1.11.1.9) (Cellular glutathione peroxidase)	GPX1	Homo sapiens (Human)	203
P07332	reviewed	FES_HUMAN	Tyrosine-protein kinase Fes/Fps (EC 2.7.10.2) (Feline sarcoma/Fujinami avian sarcoma oncogene homolog) (Proto-oncogene c-Fes) (Proto-oncogene c-Fps) (p93c-fes)	FES FPS	Homo sapiens (Human)	822
P07333	reviewed	CSF1R_HUMAN	Macrophage colony-stimulating factor 1 receptor (CSF-1 receptor) (CSF-1-R) (CSF-1R) (M-CSF-R) (EC 2.7.10.1) (Proto-oncogene c-Fms) (CD antigen CD115)	CSF1R FMS	Homo sapiens (Human)	972
P07766	reviewed	CD3E_HUMAN	T-cell surface glycoprotein CD3 epsilon chain (T-cell surface antigen T3/Leu-4 epsilon chain) (CD antigen CD3e)	CD3E T3E	Homo sapiens (Human)	207
P07992	reviewed	ERCC1_HUMAN	DNA excision repair protein ERCC-1	ERCC1	Homo sapiens (Human)	297
P08138	reviewed	TNR16_HUMAN	Tumor necrosis factor receptor superfamily member 16 (Gp80-LNGFR) (Low affinity neurotrophin receptor p75NTR) (Low-affinity nerve growth factor receptor) (NGF receptor) (p75 ICD) (CD antigen CD271)	NGFR TNFRSF16	Homo sapiens (Human)	427
P08183	reviewed	MDR1_HUMAN	ATP-dependent translocase ABCB1 (ATP-binding cassette sub-family B member 1) (Multidrug resistance protein 1) (EC 7.6.2.2) (P-glycoprotein 1) (Phospholipid transporter ABCB1) (EC 7.6.2.1) (CD antigen CD243)	ABCB1 MDR1 PGY1	Homo sapiens (Human)	1280
P08575	reviewed	PTPRC_HUMAN	Receptor-type tyrosine-protein phosphatase C (EC 3.1.3.48) (Leukocyte common antigen) (L-CA) (T200) (CD antigen CD45)	PTPRC CD45	Homo sapiens (Human)	1306
P08620	reviewed	FGF4_HUMAN	Fibroblast growth factor 4 (FGF-4) (Heparin secretory-transforming protein 1) (HST) (HST-1) (HSTF-1) (Heparin-binding growth factor 4) (HBGF-4) (Transforming protein KS3)	FGF4 HST HSTF1 KS3	Homo sapiens (Human)	206
P08949	reviewed	NMB_HUMAN	Neuromedin-B [Cleaved into: Neuromedin-B-32; Neuromedin-B]	NMB	Homo sapiens (Human)	121
P09038	reviewed	FGF2_HUMAN	Fibroblast growth factor 2 (FGF-2) (Basic fibroblast growth factor) (bFGF) (Heparin-binding growth factor 2) (HBGF-2)	FGF2 FGFB	Homo sapiens (Human)	288
P09211	reviewed	GSTP1_HUMAN	Glutathione S-transferase P (EC 2.5.1.18) (GST class-pi) (GSTP1-1)	GSTP1 FAEES3 GST3	Homo sapiens (Human)	210
P09544	reviewed	WNT2_HUMAN	Protein Wnt-2 (Int-1-like protein 1) (Int-1-related protein) (IRP)	WNT2 INT1L1 IRP	Homo sapiens (Human)	360
P09601	reviewed	HMOX1_HUMAN	Heme oxygenase 1 (HO-1) (EC 1.14.14.18) [Cleaved into: Heme oxygenase 1 soluble form]	HMOX1 HO HO1	Homo sapiens (Human)	288
P09603	reviewed	CSF1_HUMAN	Macrophage colony-stimulating factor 1 (CSF-1) (M-CSF) (MCSF) (Lanimostim) (Proteoglycan macrophage colony-stimulating factor) (PG-M-CSF) [Cleaved into: Processed macrophage colony-stimulating factor 1; Macrophage colony-stimulating factor 1 43 kDa subunit]	CSF1	Homo sapiens (Human)	554
P09619	reviewed	PGFRB_HUMAN	Platelet-derived growth factor receptor beta (PDGF-R-beta) (PDGFR-beta) (EC 2.7.10.1) (Beta platelet-derived growth factor receptor) (Beta-type platelet-derived growth factor receptor) (CD140 antigen-like family member B) (Platelet-derived growth factor receptor 1) (PDGFR-1) (CD antigen CD140b)	PDGFRB PDGFR PDGFR1	Homo sapiens (Human)	1106
P09769	reviewed	FGR_HUMAN	Tyrosine-protein kinase Fgr (EC 2.7.10.2) (Gardner-Rasheed feline sarcoma viral (v-fgr) oncogene homolog) (Proto-oncogene c-Fgr) (p55-Fgr) (p58-Fgr) (p58c-Fgr)	FGR SRC2	Homo sapiens (Human)	529
P09936	reviewed	UCHL1_HUMAN	Ubiquitin carboxyl-terminal hydrolase isozyme L1 (UCH-L1) (EC 3.4.19.12) (Neuron cytoplasmic protein 9.5) (PGP 9.5) (PGP9.5) (Ubiquitin thioesterase L1)	UCHL1	Homo sapiens (Human)	223
P10071	reviewed	GLI3_HUMAN	Transcriptional activator GLI3 (GLI3 form of 190 kDa) (GLI3-190) (GLI3 full-length protein) (GLI3FL) [Cleaved into: Transcriptional repressor GLI3R (GLI3 C-terminally truncated form) (GLI3 form of 83 kDa) (GLI3-83)]	GLI3	Homo sapiens (Human)	1580
P10275	reviewed	ANDR_HUMAN	Androgen receptor (Dihydrotestosterone receptor) (Nuclear receptor subfamily 3 group C member 4)	AR DHTR NR3C4	Homo sapiens (Human)	920
P10415	reviewed	BCL2_HUMAN	Apoptosis regulator Bcl-2	BCL2	Homo sapiens (Human)	239
P10644	reviewed	KAP0_HUMAN	cAMP-dependent protein kinase type I-alpha regulatory subunit (Tissue-specific extinguisher 1) (TSE1)	PRKAR1A PKR1 PRKAR1 TSE1	Homo sapiens (Human)	381
P10721	reviewed	KIT_HUMAN	Mast/stem cell growth factor receptor Kit (SCFR) (EC 2.7.10.1) (Piebald trait protein) (PBT) (Proto-oncogene c-Kit) (Tyrosine-protein kinase Kit) (p145 c-kit) (v-kit Hardy-Zuckerman 4 feline sarcoma viral oncogene homolog) (CD antigen CD117)	KIT SCFR	Homo sapiens (Human)	976
P10747	reviewed	CD28_HUMAN	T-cell-specific surface glycoprotein CD28 (TP44) (CD antigen CD28)	CD28	Homo sapiens (Human)	220
P10809	reviewed	CH60_HUMAN	60 kDa heat shock protein, mitochondrial (EC 5.6.1.7) (60 kDa chaperonin) (Chaperonin 60) (CPN60) (Heat shock protein 60) (HSP-60) (Hsp60) (HuCHA60) (Mitochondrial matrix protein P1) (P60 lymphocyte protein)	HSPD1 HSP60	Homo sapiens (Human)	573
P10826	reviewed	RARB_HUMAN	Retinoic acid receptor beta (RAR-beta) (HBV-activated protein) (Nuclear receptor subfamily 1 group B member 2) (RAR-epsilon)	RARB HAP NR1B2	Homo sapiens (Human)	455
P10909	reviewed	CLUS_HUMAN	Clusterin (Aging-associated gene 4 protein) (Apolipoprotein J) (Apo-J) (Complement cytolysis inhibitor) (CLI) (Complement-associated protein SP-40,40) (Ku70-binding protein 1) (NA1/NA2) (Sulfated glycoprotein 2) (SGP-2) (Testosterone-repressed prostate message 2) (TRPM-2) [Cleaved into: Clusterin beta chain (ApoJalpha) (Complement cytolysis inhibitor a chain) (SP-40,40 beta-chain); Clusterin alph…	CLU APOJ CLI KUB1 AAG4	Homo sapiens (Human)	449
P11488	reviewed	GNAT1_HUMAN	Guanine nucleotide-binding protein G(t) subunit alpha-1 (Transducin alpha-1 chain)	GNAT1 GNATR	Homo sapiens (Human)	350
P11684	reviewed	UTER_HUMAN	Uteroglobin (Club cell phospholipid-binding protein) (CCPBP) (Club cells 10 kDa secretory protein) (CC10) (Secretoglobin family 1A member 1) (Urinary protein 1) (UP-1) (UP1) (Urine protein 1)	SCGB1A1 CC10 CCSP UGB	Homo sapiens (Human)	91
P11836	reviewed	CD20_HUMAN	B-lymphocyte antigen CD20 (B-lymphocyte surface antigen B1) (Bp35) (Leukocyte surface antigen Leu-16) (Membrane-spanning 4-domains subfamily A member 1) (CD antigen CD20)	MS4A1 CD20	Homo sapiens (Human)	297
P11912	reviewed	CD79A_HUMAN	B-cell antigen receptor complex-associated protein alpha chain (Ig-alpha) (MB-1 membrane glycoprotein) (Membrane-bound immunoglobulin-associated protein) (Surface IgM-associated protein) (CD antigen CD79a)	CD79A IGA MB1	Homo sapiens (Human)	226
P11926	reviewed	DCOR_HUMAN	Ornithine decarboxylase (ODC) (EC 4.1.1.17)	ODC1	Homo sapiens (Human)	461
P12268	reviewed	IMDH2_HUMAN	Inosine-5'-monophosphate dehydrogenase 2 (IMP dehydrogenase 2) (IMPD 2) (IMPDH 2) (EC 1.1.1.205) (Inosine-5'-monophosphate dehydrogenase type II) (IMP dehydrogenase II) (IMPDH-II)	IMPDH2 IMPD2	Homo sapiens (Human)	514
P12643	reviewed	BMP2_HUMAN	Bone morphogenetic protein 2 (BMP-2) (Bone morphogenetic protein 2A) (BMP-2A)	BMP2 BMP2A	Homo sapiens (Human)	396
P12644	reviewed	BMP4_HUMAN	Bone morphogenetic protein 4 (BMP-4) (Bone morphogenetic protein 2B) (BMP-2B)	BMP4 BMP2B DVR4	Homo sapiens (Human)	408
P12755	reviewed	SKI_HUMAN	Ski oncogene (Proto-oncogene c-Ski)	SKI	Homo sapiens (Human)	728
P12821	reviewed	ACE_HUMAN	Angiotensin-converting enzyme (ACE) (EC 3.4.15.1) (Dipeptidyl carboxypeptidase I) (Kininase II) (CD antigen CD143) [Cleaved into: Angiotensin-converting enzyme, soluble form]	ACE DCP DCP1	Homo sapiens (Human)	1306
P12931	reviewed	SRC_HUMAN	Proto-oncogene tyrosine-protein kinase Src (EC 2.7.10.2) (Proto-oncogene c-Src) (pp60c-src) (p60-Src)	SRC SRC1	Homo sapiens (Human)	536
P13010	reviewed	XRCC5_HUMAN	X-ray repair cross-complementing protein 5 (EC 3.6.4.-) (86 kDa subunit of Ku antigen) (ATP-dependent DNA helicase 2 subunit 2) (ATP-dependent DNA helicase II 80 kDa subunit) (CTC box-binding factor 85 kDa subunit) (CTC85) (CTCBF) (DNA repair protein XRCC5) (Ku80) (Ku86) (Lupus Ku autoantigen protein p86) (Nuclear factor IV) (Thyroid-lupus autoantigen) (TLAA) (X-ray repair complementing defective…	XRCC5 G22P2	Homo sapiens (Human)	732
P13232	reviewed	IL7_HUMAN	Interleukin-7 (IL-7)	IL7	Homo sapiens (Human)	177
P13631	reviewed	RARG_HUMAN	Retinoic acid receptor gamma (RAR-gamma) (Nuclear receptor subfamily 1 group B member 3)	RARG NR1B3	Homo sapiens (Human)	454
P13688	reviewed	CEAM1_HUMAN	Carcinoembryonic antigen-related cell adhesion molecule 1 (Biliary glycoprotein 1) (BGP-1) (CD antigen CD66a)	CEACAM1 BGP BGP1	Homo sapiens (Human)	526
P14136	reviewed	GFAP_HUMAN	Glial fibrillary acidic protein (GFAP)	GFAP	Homo sapiens (Human)	432
P14138	reviewed	EDN3_HUMAN	Endothelin-3 (ET-3) (Preproendothelin-3) (PPET3)	EDN3	Homo sapiens (Human)	238
P14210	reviewed	HGF_HUMAN	Hepatocyte growth factor (Hepatopoietin-A) (Scatter factor) (SF) [Cleaved into: Hepatocyte growth factor alpha chain; Hepatocyte growth factor beta chain]	HGF HPTA	Homo sapiens (Human)	728
P14316	reviewed	IRF2_HUMAN	Interferon regulatory factor 2 (IRF-2)	IRF2	Homo sapiens (Human)	349
P14416	reviewed	DRD2_HUMAN	D(2) dopamine receptor (Dopamine D2 receptor)	DRD2	Homo sapiens (Human)	443
P14672	reviewed	GLUT4_HUMAN	Solute carrier family 2, facilitated glucose transporter member 4 (Glucose transporter type 4, insulin-responsive) (GLUT-4)	SLC2A4 GLUT4	Homo sapiens (Human)	509
P14679	reviewed	TYRO_HUMAN	Tyrosinase (EC 1.14.18.1) (LB24-AB) (Monophenol monooxygenase) (SK29-AB) (Tumor rejection antigen AB)	TYR	Homo sapiens (Human)	529
P14902	reviewed	I23O1_HUMAN	Indoleamine 2,3-dioxygenase 1 (IDO-1) (EC 1.13.11.52) (Indoleamine-pyrrole 2,3-dioxygenase)	IDO1 IDO INDO	Homo sapiens (Human)	403
P15018	reviewed	LIF_HUMAN	Leukemia inhibitory factor (LIF) (Differentiation-stimulating factor) (D factor) (Melanoma-derived LPL inhibitor) (MLPLI) (Emfilermin)	LIF HILDA	Homo sapiens (Human)	202
P15104	reviewed	GLNA_HUMAN	Glutamine synthetase (GS) (EC 6.3.1.2) (Glutamate--ammonia ligase) (Palmitoyltransferase GLUL) (EC 2.3.1.225)	GLUL GLNS	Homo sapiens (Human)	373
P15153	reviewed	RAC2_HUMAN	Ras-related C3 botulinum toxin substrate 2 (GX) (Small G protein) (p21-Rac2)	RAC2	Homo sapiens (Human)	192
P15248	reviewed	IL9_HUMAN	Interleukin-9 (IL-9) (Cytokine P40) (T-cell growth factor P40)	IL9	Homo sapiens (Human)	144
P15291	reviewed	B4GT1_HUMAN	Beta-1,4-galactosyltransferase 1 (Beta-1,4-GalTase 1) (Beta4Gal-T1) (b4Gal-T1) (EC 2.4.1.-) (Beta-N-acetylglucosaminyl-glycolipid beta-1,4-galactosyltransferase) (Beta-N-acetylglucosaminylglycopeptide beta-1,4-galactosyltransferase) (EC 2.4.1.38) (Lactose synthase A protein) (EC 2.4.1.22) (N-acetyllactosamine synthase) (EC 2.4.1.90) (Nal synthase) (Neolactotriaosylceramide beta-1,4-galactosyltran…	B4GALT1 GGTB2	Homo sapiens (Human)	398
P15336	reviewed	ATF2_HUMAN	Cyclic AMP-dependent transcription factor ATF-2 (cAMP-dependent transcription factor ATF-2) (Activating transcription factor 2) (Cyclic AMP-responsive element-binding protein 2) (CREB-2) (cAMP-responsive element-binding protein 2) (HB16) (cAMP response element-binding protein CRE-BP1)	ATF2 CREB2 CREBP1	Homo sapiens (Human)	505
P15391	reviewed	CD19_HUMAN	B-lymphocyte antigen CD19 (B-lymphocyte surface antigen B4) (Differentiation antigen CD19) (T-cell surface antigen Leu-12) (CD antigen CD19)	CD19	Homo sapiens (Human)	556
P15514	reviewed	AREG_HUMAN	Amphiregulin (AR) (Colorectum cell-derived growth factor) (CRDGF)	AREG AREGB SDGF	Homo sapiens (Human)	252
P15976	reviewed	GATA1_HUMAN	Erythroid transcription factor (Eryf1) (GATA-binding factor 1) (GATA-1) (GF-1) (NF-E1 DNA-binding protein)	GATA1 ERYF1 GF1	Homo sapiens (Human)	413
P16298	reviewed	PP2BB_HUMAN	Serine/threonine-protein phosphatase 2B catalytic subunit beta isoform (EC 3.1.3.16) (CAM-PRP catalytic subunit) (Calmodulin-dependent calcineurin A subunit beta isoform) (CNA beta)	PPP3CB CALNA2 CALNB CNA2	Homo sapiens (Human)	524
P16871	reviewed	IL7RA_HUMAN	Interleukin-7 receptor subunit alpha (IL-7 receptor subunit alpha) (IL-7R subunit alpha) (IL-7R-alpha) (IL-7RA) (CDw127) (CD antigen CD127)	IL7R	Homo sapiens (Human)	459
P17275	reviewed	JUNB_HUMAN	Transcription factor JunB (Transcription factor AP-1 subunit JunB)	JUNB	Homo sapiens (Human)	347
P17301	reviewed	ITA2_HUMAN	Integrin alpha-2 (CD49 antigen-like family member B) (Collagen receptor) (Platelet membrane glycoprotein Ia) (GPIa) (VLA-2 subunit alpha) (CD antigen CD49b)	ITGA2 CD49B	Homo sapiens (Human)	1181
P17342	reviewed	ANPRC_HUMAN	Atrial natriuretic peptide receptor 3 (Atrial natriuretic peptide clearance receptor) (Atrial natriuretic peptide receptor type C) (ANP-C) (ANPR-C) (NPR-C)	NPR3 ANPRC C5orf23 NPRC	Homo sapiens (Human)	541
P17483	reviewed	HXB4_HUMAN	Homeobox protein Hox-B4 (Homeobox protein Hox-2.6) (Homeobox protein Hox-2F)	HOXB4 HOX2F	Homo sapiens (Human)	251
P17676	reviewed	CEBPB_HUMAN	CCAAT/enhancer-binding protein beta (C/EBP beta) (Liver activator protein) (LAP) (Liver-enriched inhibitory protein) (LIP) (Nuclear factor NF-IL6) (Transcription factor 5) (TCF-5)	CEBPB TCF5 PP9092	Homo sapiens (Human)	345
P17812	reviewed	PYRG1_HUMAN	CTP synthase 1 (EC 6.3.4.2) (CTP synthetase 1) (UTP--ammonia ligase 1)	CTPS1 CTPS	Homo sapiens (Human)	591
P17861	reviewed	XBP1_HUMAN	X-box-binding protein 1 (XBP-1) (Tax-responsive element-binding protein 5) (TREB-5) [Cleaved into: X-box-binding protein 1, cytoplasmic form; X-box-binding protein 1, luminal form]	XBP1 TREB5 XBP2	Homo sapiens (Human)	261
P17936	reviewed	IBP3_HUMAN	Insulin-like growth factor-binding protein 3 (IBP-3) (IGF-binding protein 3) (IGFBP-3)	IGFBP3 IBP3	Homo sapiens (Human)	291
P18074	reviewed	ERCC2_HUMAN	General transcription and DNA repair factor IIH helicase subunit XPD (TFIIH subunit XPD) (EC 3.6.4.12) (Basic transcription factor 2 80 kDa subunit) (BTF2 p80) (CXPD) (DNA excision repair protein ERCC-2) (DNA repair protein complementing XP-D cells) (TFIIH basal transcription factor complex 80 kDa subunit) (TFIIH 80 kDa subunit) (TFIIH p80) (Xeroderma pigmentosum group D-complementing protein)	ERCC2 XPD XPDC	Homo sapiens (Human)	760
P18075	reviewed	BMP7_HUMAN	Bone morphogenetic protein 7 (BMP-7) (Osteogenic protein 1) (OP-1) (Eptotermin alfa)	BMP7 OP1	Homo sapiens (Human)	431
P18146	reviewed	EGR1_HUMAN	Early growth response protein 1 (EGR-1) (AT225) (Nerve growth factor-induced protein A) (NGFI-A) (Transcription factor ETR103) (Transcription factor Zif268) (Zinc finger protein 225) (Zinc finger protein Krox-24)	EGR1 KROX24 ZNF225	Homo sapiens (Human)	543
P19883	reviewed	FST_HUMAN	Follistatin (FS) (Activin-binding protein)	FST	Homo sapiens (Human)	344
P20023	reviewed	CR2_HUMAN	Complement receptor type 2 (Cr2) (Complement C3d receptor) (Epstein-Barr virus receptor) (EBV receptor) (CD antigen CD21)	CR2 C3DR	Homo sapiens (Human)	1033
P20042	reviewed	IF2B_HUMAN	Eukaryotic translation initiation factor 2 subunit 2 (Eukaryotic translation initiation factor 2 subunit beta) (eIF-2-beta)	EIF2S2 EIF2B	Homo sapiens (Human)	333
P20264	reviewed	PO3F3_HUMAN	POU domain, class 3, transcription factor 3 (Brain-specific homeobox/POU domain protein 1) (Brain-1) (Brn-1) (Octamer-binding protein 8) (Oct-8) (Octamer-binding transcription factor 8) (OTF-8)	POU3F3 BRN1 OTF8	Homo sapiens (Human)	500
P20265	reviewed	PO3F2_HUMAN	POU domain, class 3, transcription factor 2 (Brain-specific homeobox/POU domain protein 2) (Brain-2) (Brn-2) (Nervous system-specific octamer-binding transcription factor N-Oct-3) (Octamer-binding protein 7) (Oct-7) (Octamer-binding transcription factor 7) (OTF-7)	POU3F2 BRN2 OCT7 OTF7	Homo sapiens (Human)	443
P20594	reviewed	ANPRB_HUMAN	Atrial natriuretic peptide receptor 2 (EC 4.6.1.2) (Atrial natriuretic peptide receptor type B) (ANP-B) (ANPR-B) (NPR-B) (Guanylate cyclase B) (GC-B)	NPR2 ANPRB	Homo sapiens (Human)	1047
P20809	reviewed	IL11_HUMAN	Interleukin-11 (IL-11) (Adipogenesis inhibitory factor) (AGIF) (Oprelvekin)	IL11	Homo sapiens (Human)	199
P21359	reviewed	NF1_HUMAN	Neurofibromin (Neurofibromatosis-related protein NF-1) [Cleaved into: Neurofibromin truncated]	NF1	Homo sapiens (Human)	2839
P21453	reviewed	S1PR1_HUMAN	Sphingosine 1-phosphate receptor 1 (S1P receptor 1) (S1P1) (Endothelial differentiation G-protein coupled receptor 1) (Sphingosine 1-phosphate receptor Edg-1) (S1P receptor Edg-1) (CD antigen CD363)	S1PR1 CHEDG1 EDG1	Homo sapiens (Human)	382
P21583	reviewed	SCF_HUMAN	Kit ligand (Mast cell growth factor) (MGF) (Stem cell factor) (SCF) (c-Kit ligand) [Cleaved into: Soluble KIT ligand (sKITLG)]	KITLG MGF SCF	Homo sapiens (Human)	273
P21781	reviewed	FGF7_HUMAN	Fibroblast growth factor 7 (FGF-7) (Heparin-binding growth factor 7) (HBGF-7) (Keratinocyte growth factor)	FGF7 KGF	Homo sapiens (Human)	194
P21802	reviewed	FGFR2_HUMAN	Fibroblast growth factor receptor 2 (FGFR-2) (EC 2.7.10.1) (K-sam) (KGFR) (Keratinocyte growth factor receptor) (CD antigen CD332)	FGFR2 BEK KGFR KSAM	Homo sapiens (Human)	821
P21926	reviewed	CD9_HUMAN	CD9 antigen (5H9 antigen) (Cell growth-inhibiting gene 2 protein) (Leukocyte antigen MIC3) (Motility-related protein) (MRP-1) (Tetraspanin-29) (Tspan-29) (p24) (CD antigen CD9)	CD9 MIC3 TSPAN29 GIG2	Homo sapiens (Human)	228
P22301	reviewed	IL10_HUMAN	Interleukin-10 (IL-10) (Cytokine synthesis inhibitory factor) (CSIF)	IL10	Homo sapiens (Human)	178
P22607	reviewed	FGFR3_HUMAN	Fibroblast growth factor receptor 3 (FGFR-3) (EC 2.7.10.1) (CD antigen CD333)	FGFR3 JTK4	Homo sapiens (Human)	806
P22692	reviewed	IBP4_HUMAN	Insulin-like growth factor-binding protein 4 (IBP-4) (IGF-binding protein 4) (IGFBP-4)	IGFBP4 IBP4	Homo sapiens (Human)	258
P23582	reviewed	ANFC_HUMAN	C-type natriuretic peptide [Cleaved into: CNP-22; CNP-29; CNP-53]	NPPC CNP2	Homo sapiens (Human)	126
P23769	reviewed	GATA2_HUMAN	Endothelial transcription factor GATA-2 (GATA-binding protein 2)	GATA2	Homo sapiens (Human)	480
P23771	reviewed	GATA3_HUMAN	Trans-acting T-cell-specific transcription factor GATA-3 (GATA-binding factor 3)	GATA3	Homo sapiens (Human)	443
P24385	reviewed	CCND1_HUMAN	G1/S-specific cyclin-D1 (B-cell lymphoma 1 protein) (BCL-1) (BCL-1 oncogene) (PRAD1 oncogene)	CCND1 BCL1 PRAD1	Homo sapiens (Human)	295
P24593	reviewed	IBP5_HUMAN	Insulin-like growth factor-binding protein 5 (IBP-5) (IGF-binding protein 5) (IGFBP-5)	IGFBP5 IBP5	Homo sapiens (Human)	272
P25067	reviewed	CO8A2_HUMAN	Collagen alpha-2(VIII) chain (Endothelial collagen)	COL8A2	Homo sapiens (Human)	703
P25101	reviewed	EDNRA_HUMAN	Endothelin-1 receptor (Endothelin receptor type A) (ET-A) (ETA-R) (hET-AR)	EDNRA ETA ETRA	Homo sapiens (Human)	427
P25942	reviewed	TNR5_HUMAN	Tumor necrosis factor receptor superfamily member 5 (B-cell surface antigen CD40) (Bp50) (CD40L receptor) (CDw40) (CD antigen CD40)	CD40 TNFRSF5	Homo sapiens (Human)	277
P26038	reviewed	MOES_HUMAN	Moesin (Membrane-organizing extension spike protein)	MSN	Homo sapiens (Human)	577
P26367	reviewed	PAX6_HUMAN	Paired box protein Pax-6 (Aniridia type II protein) (Oculorhombin)	PAX6 AN2	Homo sapiens (Human)	422
P27037	reviewed	AVR2A_HUMAN	Activin receptor type-2A (EC 2.7.11.30) (Activin receptor type IIA) (ACTR-IIA) (ACTRIIA)	ACVR2A ACVR2	Homo sapiens (Human)	513
P27658	reviewed	CO8A1_HUMAN	Collagen alpha-1(VIII) chain (Endothelial collagen) [Cleaved into: Vastatin]	COL8A1 C3orf7	Homo sapiens (Human)	744
P27987	reviewed	IP3KB_HUMAN	Inositol-trisphosphate 3-kinase B (EC 2.7.1.127) (Inositol 1,4,5-trisphosphate 3-kinase B) (IP3 3-kinase B) (IP3K B) (InsP 3-kinase B)	ITPKB	Homo sapiens (Human)	946
P28360	reviewed	MSX1_HUMAN	Homeobox protein MSX-1 (Homeobox protein Hox-7) (Msh homeobox 1-like protein)	MSX1 HOX7	Homo sapiens (Human)	303
P28482	reviewed	MK01_HUMAN	Mitogen-activated protein kinase 1 (MAP kinase 1) (MAPK 1) (EC 2.7.11.24) (ERT1) (Extracellular signal-regulated kinase 2) (ERK-2) (MAP kinase isoform p42) (p42-MAPK) (Mitogen-activated protein kinase 2) (MAP kinase 2) (MAPK 2)	MAPK1 ERK2 PRKM1 PRKM2	Homo sapiens (Human)	360
P28906	reviewed	CD34_HUMAN	Hematopoietic progenitor cell antigen CD34 (CD antigen CD34)	CD34	Homo sapiens (Human)	385
P28907	reviewed	CD38_HUMAN	ADP-ribosyl cyclase/cyclic ADP-ribose hydrolase 1 (EC 3.2.2.-) (EC 3.2.2.6) (2'-phospho-ADP-ribosyl cyclase) (2'-phospho-ADP-ribosyl cyclase/2'-phospho-cyclic-ADP-ribose transferase) (EC 2.4.99.20) (2'-phospho-cyclic-ADP-ribose transferase) (ADP-ribosyl cyclase 1) (ADPRC 1) (Cyclic ADP-ribose hydrolase 1) (cADPR hydrolase 1) (T10) (CD antigen CD38)	CD38	Homo sapiens (Human)	300
P29279	reviewed	CCN2_HUMAN	CCN family member 2 (Cellular communication network factor 2) (Connective tissue growth factor) (Hypertrophic chondrocyte-specific protein 24) (Insulin-like growth factor-binding protein 8) (IBP-8) (IGF-binding protein 8) (IGFBP-8)	CCN2 CTGF HCS24 IGFBP8	Homo sapiens (Human)	349
P29317	reviewed	EPHA2_HUMAN	Ephrin type-A receptor 2 (EC 2.7.10.1) (Epithelial cell kinase) (Tyrosine-protein kinase receptor ECK)	EPHA2 ECK	Homo sapiens (Human)	976
P29350	reviewed	PTN6_HUMAN	Tyrosine-protein phosphatase non-receptor type 6 (EC 3.1.3.48) (Hematopoietic cell protein-tyrosine phosphatase) (Protein-tyrosine phosphatase 1C) (PTP-1C) (Protein-tyrosine phosphatase SHP-1) (SH-PTP1)	PTPN6 HCP PTP1C	Homo sapiens (Human)	595
P29376	reviewed	LTK_HUMAN	Leukocyte tyrosine kinase receptor (EC 2.7.10.1) (Protein tyrosine kinase 1)	LTK TYK1	Homo sapiens (Human)	864
P29460	reviewed	IL12B_HUMAN	Interleukin-12 subunit beta (IL-12B) (Cytotoxic lymphocyte maturation factor 40 kDa subunit) (CLMF p40) (IL-12 subunit p40) (NK cell stimulatory factor chain 2) (NKSF2)	IL12B NKSF2	Homo sapiens (Human)	328
P29965	reviewed	CD40L_HUMAN	CD40 ligand (CD40-L) (T-cell antigen Gp39) (TNF-related activation protein) (TRAP) (Tumor necrosis factor ligand superfamily member 5) (CD antigen CD154) [Cleaved into: CD40 ligand, membrane form; CD40 ligand, soluble form (sCD40L)]	CD40LG CD40L TNFSF5 TRAP	Homo sapiens (Human)	261
P30281	reviewed	CCND3_HUMAN	G1/S-specific cyclin-D3	CCND3	Homo sapiens (Human)	292
P30304	reviewed	MPIP1_HUMAN	M-phase inducer phosphatase 1 (EC 3.1.3.48) (Dual specificity phosphatase Cdc25A)	CDC25A	Homo sapiens (Human)	524
P30307	reviewed	MPIP3_HUMAN	M-phase inducer phosphatase 3 (EC 3.1.3.48) (Dual specificity phosphatase Cdc25C)	CDC25C	Homo sapiens (Human)	473
P30740	reviewed	ILEU_HUMAN	Leukocyte elastase inhibitor (LEI) (Monocyte/neutrophil elastase inhibitor) (EI) (M/NEI) (Peptidase inhibitor 2) (PI-2) (Serpin B1)	SERPINB1 ELANH2 MNEI PI2	Homo sapiens (Human)	379
P31146	reviewed	COR1A_HUMAN	Coronin-1A (Coronin-like protein A) (Clipin-A) (Coronin-like protein p57) (Tryptophan aspartate-containing coat protein) (TACO)	CORO1A CORO1	Homo sapiens (Human)	461
P31371	reviewed	FGF9_HUMAN	Fibroblast growth factor 9 (FGF-9) (Glia-activating factor) (GAF) (Heparin-binding growth factor 9) (HBGF-9)	FGF9	Homo sapiens (Human)	208
P31749	reviewed	AKT1_HUMAN	RAC-alpha serine/threonine-protein kinase (EC 2.7.11.1) (Protein kinase B) (PKB) (Protein kinase B alpha) (PKB alpha) (Proto-oncogene c-Akt) (RAC-PK-alpha)	AKT1 PKB RAC	Homo sapiens (Human)	480
P31947	reviewed	1433S_HUMAN	14-3-3 protein sigma (Epithelial cell marker protein 1) (Stratifin)	SFN HME1	Homo sapiens (Human)	248
P32119	reviewed	PRDX2_HUMAN	Peroxiredoxin-2 (EC 1.11.1.24) (Natural killer cell-enhancing factor B) (NKEF-B) (PRP) (Thiol-specific antioxidant protein) (TSA) (Thioredoxin peroxidase 1) (Thioredoxin-dependent peroxide reductase 1) (Thioredoxin-dependent peroxiredoxin 2)	PRDX2 NKEFB TDPX1	Homo sapiens (Human)	198
P32881	reviewed	IFNA8_HUMAN	Interferon alpha-8 (IFN-alpha-8) (Interferon alpha-B) (LeIF B) (Interferon alpha-B2)	IFNA8	Homo sapiens (Human)	189
P32970	reviewed	CD70_HUMAN	CD70 antigen (CD27 ligand) (CD27-L) (Tumor necrosis factor ligand superfamily member 7) (CD antigen CD70)	CD70 CD27L CD27LG TNFSF7	Homo sapiens (Human)	193
P33993	reviewed	MCM7_HUMAN	DNA replication licensing factor MCM7 (EC 3.6.4.12) (CDC47 homolog) (P1.1-MCM3)	MCM7 CDC47 MCM2	Homo sapiens (Human)	719
P34925	reviewed	RYK_HUMAN	Tyrosine-protein kinase RYK (EC 2.7.10.1)	RYK JTK5A	Homo sapiens (Human)	607
P35070	reviewed	BTC_HUMAN	Probetacellulin [Cleaved into: Betacellulin (BTC)]	BTC	Homo sapiens (Human)	178
P35221	reviewed	CTNA1_HUMAN	Catenin alpha-1 (Alpha E-catenin) (Cadherin-associated protein) (Renal carcinoma antigen NY-REN-13)	CTNNA1	Homo sapiens (Human)	906
P35222	reviewed	CTNB1_HUMAN	Catenin beta-1 (Beta-catenin)	CTNNB1 CTNNB OK/SW-cl.35 PRO2286	Homo sapiens (Human)	781
P35240	reviewed	MERL_HUMAN	Merlin (Moesin-ezrin-radixin-like protein) (Neurofibromin-2) (Schwannomerlin) (Schwannomin)	NF2 SCH	Homo sapiens (Human)	595
P35318	reviewed	ADML_HUMAN	Pro-adrenomedullin [Cleaved into: Adrenomedullin (AM); Proadrenomedullin N-20 terminal peptide (ProAM N-terminal 20 peptide) (PAMP) (ProAM-N20)]	ADM AM	Homo sapiens (Human)	185
P35398	reviewed	RORA_HUMAN	Nuclear receptor ROR-alpha (Nuclear receptor RZR-alpha) (Nuclear receptor subfamily 1 group F member 1) (RAR-related orphan receptor A) (Retinoid-related orphan receptor-alpha)	RORA NR1F1 RZRA	Homo sapiens (Human)	523
P35638	reviewed	DDIT3_HUMAN	DNA damage-inducible transcript 3 protein (DDIT-3) (C/EBP zeta) (C/EBP-homologous protein) (CHOP) (C/EBP-homologous protein 10) (CHOP-10) (CCAAT/enhancer-binding protein homologous protein) (Growth arrest and DNA damage-inducible protein GADD153)	DDIT3 CHOP CHOP10 GADD153	Homo sapiens (Human)	169
P35680	reviewed	HNF1B_HUMAN	Hepatocyte nuclear factor 1-beta (HNF-1-beta) (HNF-1B) (Homeoprotein LFB3) (Transcription factor 2) (TCF-2) (Variant hepatic nuclear factor 1) (vHNF1)	HNF1B TCF2	Homo sapiens (Human)	557
P35711	reviewed	SOX5_HUMAN	Transcription factor SOX-5	SOX5	Homo sapiens (Human)	763
P35716	reviewed	SOX11_HUMAN	Transcription factor SOX-11	SOX11	Homo sapiens (Human)	441
P35908	reviewed	K22E_HUMAN	Keratin, type II cytoskeletal 2 epidermal (Cytokeratin-2e) (CK-2e) (Epithelial keratin-2e) (Keratin-2 epidermis) (Keratin-2e) (K2e) (Type-II keratin Kb2)	KRT2 KRT2A KRT2E	Homo sapiens (Human)	639
P35968	reviewed	VGFR2_HUMAN	Vascular endothelial growth factor receptor 2 (VEGFR-2) (EC 2.7.10.1) (Fetal liver kinase 1) (FLK-1) (Kinase insert domain receptor) (KDR) (Protein-tyrosine kinase receptor flk-1) (CD antigen CD309)	KDR FLK1 VEGFR2	Homo sapiens (Human)	1356
P36507	reviewed	MP2K2_HUMAN	Dual specificity mitogen-activated protein kinase kinase 2 (MAP kinase kinase 2) (MAPKK 2) (EC 2.7.12.2) (ERK activator kinase 2) (MAPK/ERK kinase 2) (MEK 2)	MAP2K2 MEK2 MKK2 PRKMK2	Homo sapiens (Human)	400
P36888	reviewed	FLT3_HUMAN	Receptor-type tyrosine-protein kinase FLT3 (EC 2.7.10.1) (FL cytokine receptor) (Fetal liver kinase-2) (FLK-2) (Fms-like tyrosine kinase 3) (FLT-3) (Stem cell tyrosine kinase 1) (STK-1) (CD antigen CD135)	FLT3 CD135 FLK2 STK1	Homo sapiens (Human)	993
P36894	reviewed	BMR1A_HUMAN	Bone morphogenetic protein receptor type-1A (BMP type-1A receptor) (BMPR-1A) (EC 2.7.11.30) (Activin receptor-like kinase 3) (ALK-3) (Serine/threonine-protein kinase receptor R5) (SKR5) (CD antigen CD292)	BMPR1A ACVRLK3 ALK3	Homo sapiens (Human)	532
P36897	reviewed	TGFR1_HUMAN	TGF-beta receptor type-1 (TGFR-1) (EC 2.7.11.30) (Activin A receptor type II-like protein kinase of 53kD) (Activin receptor-like kinase 5) (ALK-5) (ALK5) (Serine/threonine-protein kinase receptor R4) (SKR4) (TGF-beta type I receptor) (Transforming growth factor-beta receptor type I) (TGF-beta receptor type I) (TbetaR-I)	TGFBR1 ALK5 SKR4	Homo sapiens (Human)	503
P36955	reviewed	PEDF_HUMAN	Pigment epithelium-derived factor (PEDF) (Cell proliferation-inducing gene 35 protein) (EPC-1) (Serpin F1)	SERPINF1 PEDF PIG35	Homo sapiens (Human)	418
P37023	reviewed	ACVL1_HUMAN	Serine/threonine-protein kinase receptor R3 (SKR3) (EC 2.7.11.30) (Activin receptor-like kinase 1) (ALK-1) (TGF-B superfamily receptor type I) (TSR-I)	ACVRL1 ACVRLK1 ALK1	Homo sapiens (Human)	503
P37275	reviewed	ZEB1_HUMAN	Zinc finger E-box-binding homeobox 1 (NIL-2-A zinc finger protein) (Negative regulator of IL2) (Transcription factor 8) (TCF-8)	ZEB1 AREB6 TCF8	Homo sapiens (Human)	1124
P38571	reviewed	LICH_HUMAN	Lysosomal acid lipase/cholesteryl ester hydrolase (Acid cholesteryl ester hydrolase) (LAL) (EC 3.1.1.13) (Cholesteryl esterase) (Lipase A) (Sterol esterase)	LIPA	Homo sapiens (Human)	399
P38936	reviewed	CDN1A_HUMAN	Cyclin-dependent kinase inhibitor 1 (CDK-interacting protein 1) (Melanoma differentiation-associated protein 6) (MDA-6) (p21)	CDKN1A CAP20 CDKN1 CIP1 MDA6 PIC1 SDI1 WAF1	Homo sapiens (Human)	164
P40126	reviewed	TYRP2_HUMAN	L-dopachrome tautomerase (DCT) (DT) (EC 5.3.3.12) (L-dopachrome Delta-isomerase) (Tyrosinase-related protein 2) (TRP-2) (TRP2)	DCT TYRP2	Homo sapiens (Human)	519
P40225	reviewed	TPO_HUMAN	Thrombopoietin (C-mpl ligand) (ML) (Megakaryocyte colony-stimulating factor) (Megakaryocyte growth and development factor) (MGDF) (Myeloproliferative leukemia virus oncogene ligand)	THPO MGDF	Homo sapiens (Human)	353
P40306	reviewed	PSB10_HUMAN	Proteasome subunit beta type-10 (EC 3.4.25.1) (Low molecular mass protein 10) (Macropain subunit MECl-1) (Multicatalytic endopeptidase complex subunit MECl-1) (Proteasome MECl-1) (Proteasome subunit beta-2i)	PSMB10 LMP10 MECL1	Homo sapiens (Human)	273
P40424	reviewed	PBX1_HUMAN	Pre-B-cell leukemia transcription factor 1 (Homeobox protein PBX1) (Homeobox protein PRL)	PBX1 PRL	Homo sapiens (Human)	430
P40763	reviewed	STAT3_HUMAN	Signal transducer and activator of transcription 3 (Acute-phase response factor)	STAT3 APRF	Homo sapiens (Human)	770
P40933	reviewed	IL15_HUMAN	Interleukin-15 (IL-15)	IL15	Homo sapiens (Human)	162
P41182	reviewed	BCL6_HUMAN	B-cell lymphoma 6 protein (BCL-6) (B-cell lymphoma 5 protein) (BCL-5) (Protein LAZ-3) (Zinc finger and BTB domain-containing protein 27) (Zinc finger protein 51)	BCL6 BCL5 LAZ3 ZBTB27 ZNF51	Homo sapiens (Human)	706
P41212	reviewed	ETV6_HUMAN	Transcription factor ETV6 (ETS translocation variant 6) (ETS-related protein Tel1) (Tel)	ETV6 TEL TEL1	Homo sapiens (Human)	452
P41221	reviewed	WNT5A_HUMAN	Protein Wnt-5a	WNT5A	Homo sapiens (Human)	380
P42224	reviewed	STAT1_HUMAN	Signal transducer and activator of transcription 1-alpha/beta (Transcription factor ISGF-3 components p91/p84)	STAT1	Homo sapiens (Human)	750
P42226	reviewed	STAT6_HUMAN	Signal transducer and activator of transcription 6 (IL-4 Stat)	STAT6	Homo sapiens (Human)	847
P42338	reviewed	PK3CB_HUMAN	Phosphatidylinositol 4,5-bisphosphate 3-kinase catalytic subunit beta isoform (PI3-kinase subunit beta) (PI3K-beta) (PI3Kbeta) (PtdIns-3-kinase subunit beta) (EC 2.7.1.153) (Phosphatidylinositol 4,5-bisphosphate 3-kinase 110 kDa catalytic subunit beta) (PtdIns-3-kinase subunit p110-beta) (p110beta) (Serine/threonine protein kinase PIK3CB) (EC 2.7.11.1)	PIK3CB PIK3C1	Homo sapiens (Human)	1070
P42773	reviewed	CDN2C_HUMAN	Cyclin-dependent kinase 4 inhibitor C (Cyclin-dependent kinase 6 inhibitor) (p18-INK4c) (p18-INK6)	CDKN2C CDKN6	Homo sapiens (Human)	168
P43034	reviewed	LIS1_HUMAN	Platelet-activating factor acetylhydrolase IB subunit beta (Lissencephaly-1 protein) (LIS-1) (PAF acetylhydrolase 45 kDa subunit) (PAF-AH 45 kDa subunit) (PAF-AH alpha) (PAFAH alpha)	PAFAH1B1 LIS1 MDCR MDS PAFAHA	Homo sapiens (Human)	410
P43489	reviewed	TNR4_HUMAN	Tumor necrosis factor receptor superfamily member 4 (ACT35 antigen) (OX40L receptor) (TAX transcriptionally-activated glycoprotein 1 receptor) (CD antigen CD134)	TNFRSF4 TXGP1L	Homo sapiens (Human)	277
P46013	reviewed	KI67_HUMAN	Proliferation marker protein Ki-67 (Antigen identified by monoclonal antibody Ki-67) (Antigen KI-67) (Antigen Ki67)	MKI67	Homo sapiens (Human)	3256
P46108	reviewed	CRK_HUMAN	Adapter molecule crk (Proto-oncogene c-Crk) (p38)	CRK	Homo sapiens (Human)	304
P46527	reviewed	CDN1B_HUMAN	Cyclin-dependent kinase inhibitor 1B (Cyclin-dependent kinase inhibitor p27) (p27Kip1)	CDKN1B KIP1 p27	Homo sapiens (Human)	198
P46531	reviewed	NOTC1_HUMAN	Neurogenic locus notch homolog protein 1 (Notch 1) (hN1) (Translocation-associated notch protein TAN-1) [Cleaved into: Notch 1 extracellular truncation (NEXT); Notch 1 intracellular domain (NICD)]	NOTCH1 TAN1	Homo sapiens (Human)	2555
P46937	reviewed	YAP1_HUMAN	Transcriptional coactivator YAP1 (Yes-associated protein 1) (Protein yorkie homolog) (Yes-associated protein YAP65 homolog)	YAP1 YAP65	Homo sapiens (Human)	504
P47928	reviewed	ID4_HUMAN	DNA-binding protein inhibitor ID-4 (Class B basic helix-loop-helix protein 27) (bHLHb27) (Inhibitor of DNA binding 4) (Inhibitor of differentiation 4)	ID4 BHLHB27	Homo sapiens (Human)	161
P48357	reviewed	LEPR_HUMAN	Leptin receptor (LEP-R) (HuB219) (OB receptor) (OB-R) (CD antigen CD295)	LEPR DB OBR	Homo sapiens (Human)	1165
P48436	reviewed	SOX9_HUMAN	Transcription factor SOX-9	SOX9	Homo sapiens (Human)	509
P48509	reviewed	CD151_HUMAN	CD151 antigen (GP27) (Membrane glycoprotein SFA-1) (Platelet-endothelial tetraspan antigen 3) (PETA-3) (Tetraspanin-24) (Tspan-24) (CD antigen CD151)	CD151 TSPAN24	Homo sapiens (Human)	253
P48681	reviewed	NEST_HUMAN	Nestin	NES Nbla00170	Homo sapiens (Human)	1621
P48736	reviewed	PK3CG_HUMAN	Phosphatidylinositol 4,5-bisphosphate 3-kinase catalytic subunit gamma isoform (PI3-kinase subunit gamma) (PI3K-gamma) (PI3Kgamma) (PtdIns-3-kinase subunit gamma) (EC 2.7.1.137) (EC 2.7.1.153) (EC 2.7.1.154) (Phosphatidylinositol 4,5-bisphosphate 3-kinase 110 kDa catalytic subunit gamma) (PtdIns-3-kinase subunit p110-gamma) (p110gamma) (Phosphoinositide-3-kinase catalytic gamma polypeptide) (Seri…	PIK3CG	Homo sapiens (Human)	1102
P48745	reviewed	CCN3_HUMAN	CCN family member 3 (Cellular communication network factor 3) (Insulin-like growth factor-binding protein 9) (IBP-9) (IGF-binding protein 9) (IGFBP-9) (Nephro blastoma-overexpressed gene protein homolog) (Protein NOV homolog) (NovH)	CCN3 IGFBP9 NOV NOVH	Homo sapiens (Human)	357
P49006	reviewed	MRP_HUMAN	MARCKS-related protein (MARCKS-like protein 1) (Macrophage myristoylated alanine-rich C kinase substrate) (Mac-MARCKS) (MacMARCKS)	MARCKSL1 MLP MRP	Homo sapiens (Human)	195
P49279	reviewed	NRAM1_HUMAN	Natural resistance-associated macrophage protein 1 (NRAMP 1) (Solute carrier family 11 member 1)	SLC11A1 LSH NRAMP NRAMP1	Homo sapiens (Human)	550
P49715	reviewed	CEBPA_HUMAN	CCAAT/enhancer-binding protein alpha (C/EBP alpha)	CEBPA CEBP	Homo sapiens (Human)	358
P49747	reviewed	COMP_HUMAN	Cartilage oligomeric matrix protein (COMP) (Thrombospondin-5) (TSP5)	COMP	Homo sapiens (Human)	757
P49757	reviewed	NUMB_HUMAN	Protein numb homolog (h-Numb) (Protein S171)	NUMB C14orf41	Homo sapiens (Human)	651
P49767	reviewed	VEGFC_HUMAN	Vascular endothelial growth factor C (VEGF-C) (Flt4 ligand) (Flt4-L) (Vascular endothelial growth factor-related protein) (VRP)	VEGFC	Homo sapiens (Human)	419
P49768	reviewed	PSN1_HUMAN	Presenilin-1 (PS-1) (EC 3.4.23.-) (Protein S182) [Cleaved into: Presenilin-1 NTF subunit; Presenilin-1 CTF subunit; Presenilin-1 CTF12 (PS1-CTF12)]	PSEN1 AD3 PS1 PSNL1	Homo sapiens (Human)	467
P49917	reviewed	DNLI4_HUMAN	DNA ligase 4 (EC 6.5.1.1) (DNA ligase IV) (Polydeoxyribonucleotide synthase [ATP] 4)	LIG4	Homo sapiens (Human)	911
P49959	reviewed	MRE11_HUMAN	Double-strand break repair protein MRE11 (EC 3.1.-.-) (Double-strand break repair protein MRE11A) (Meiotic recombination 11 homolog 1) (MRE11 homolog 1) (Meiotic recombination 11 homolog A) (MRE11 homolog A)	MRE11 HNGS1 MRE11A	Homo sapiens (Human)	708
P50281	reviewed	MMP14_HUMAN	Matrix metalloproteinase-14 (MMP-14) (EC 3.4.24.80) (MMP-X1) (Membrane-type matrix metalloproteinase 1) (MT-MMP 1) (MTMMP1) (Membrane-type-1 matrix metalloproteinase) (MT1-MMP) (MT1MMP)	MMP14	Homo sapiens (Human)	582
P50443	reviewed	S26A2_HUMAN	Sulfate transporter (Diastrophic dysplasia protein) (Solute carrier family 26 member 2)	SLC26A2 DTD DTDST	Homo sapiens (Human)	739
P50553	reviewed	ASCL1_HUMAN	Achaete-scute homolog 1 (ASH-1) (hASH1) (Class A basic helix-loop-helix protein 46) (bHLHa46)	ASCL1 ASH1 BHLHA46 HASH1	Homo sapiens (Human)	236
P50750	reviewed	CDK9_HUMAN	Cyclin-dependent kinase 9 (EC 2.7.11.22) (EC 2.7.11.23) (C-2K) (Cell division cycle 2-like protein kinase 4) (Cell division protein kinase 9) (Serine/threonine-protein kinase PITALRE) (Tat-associated kinase complex catalytic subunit)	CDK9 CDC2L4 TAK	Homo sapiens (Human)	372
P51512	reviewed	MMP16_HUMAN	Matrix metalloproteinase-16 (MMP-16) (EC 3.4.24.-) (MMP-X2) (Membrane-type matrix metalloproteinase 3) (MT-MMP 3) (MTMMP3) (Membrane-type-3 matrix metalloproteinase) (MT3-MMP) (MT3MMP)	MMP16 C8orf57 MMPX2	Homo sapiens (Human)	607
P51587	reviewed	BRCA2_HUMAN	Breast cancer type 2 susceptibility protein (Fanconi anemia group D1 protein)	BRCA2 FACD FANCD1	Homo sapiens (Human)	3418
P51608	reviewed	MECP2_HUMAN	Methyl-CpG-binding protein 2 (MeCp-2 protein) (MeCp2)	MECP2	Homo sapiens (Human)	486
P51636	reviewed	CAV2_HUMAN	Caveolin-2	CAV2	Homo sapiens (Human)	162
P51654	reviewed	GPC3_HUMAN	Glypican-3 (GTR2-2) (Intestinal protein OCI-5) (MXR7) [Cleaved into: Glypican-3 alpha subunit; Glypican-3 beta subunit]	GPC3 OCI5	Homo sapiens (Human)	580
P51692	reviewed	STA5B_HUMAN	Signal transducer and activator of transcription 5B	STAT5B	Homo sapiens (Human)	787
P51817	reviewed	PRKX_HUMAN	cAMP-dependent protein kinase catalytic subunit PRKX (PrKX) (Protein kinase X) (Protein kinase X-linked) (Serine/threonine-protein kinase PRKX) (EC 2.7.11.1) (Protein kinase PKX1)	PRKX PKX1	Homo sapiens (Human)	358
P52294	reviewed	IMA5_HUMAN	Importin subunit alpha-5 (Karyopherin subunit alpha-1) (Nucleoprotein interactor 1) (NPI-1) (RAG cohort protein 2) (SRP1-beta) [Cleaved into: Importin subunit alpha-5, N-terminally processed]	KPNA1 RCH2	Homo sapiens (Human)	538
P52799	reviewed	EFNB2_HUMAN	Ephrin-B2 (EPH-related receptor tyrosine kinase ligand 5) (LERK-5) (HTK ligand) (HTK-L)	EFNB2 EPLG5 HTKL LERK5	Homo sapiens (Human)	333
P52823	reviewed	STC1_HUMAN	Stanniocalcin-1 (STC-1)	STC1 STC	Homo sapiens (Human)	247
P52848	reviewed	NDST1_HUMAN	Bifunctional heparan sulfate N-deacetylase/N-sulfotransferase 1 (Glucosaminyl N-deacetylase/N-sulfotransferase 1) (NDST-1) (N-heparan sulfate sulfotransferase 1) (N-HSST 1) ([Heparan sulfate]-glucosamine N-sulfotransferase 1) (HSNST 1) [Includes: Heparan sulfate N-deacetylase 1 (EC 3.5.1.-); Heparan sulfate N-sulfotransferase 1 (EC 2.8.2.8)]	NDST1 HSST HSST1	Homo sapiens (Human)	882
P52926	reviewed	HMGA2_HUMAN	High mobility group protein HMGI-C (High mobility group AT-hook protein 2)	HMGA2 HMGIC	Homo sapiens (Human)	109
P52945	reviewed	PDX1_HUMAN	Pancreas/duodenum homeobox protein 1 (PDX-1) (Glucose-sensitive factor) (GSF) (Insulin promoter factor 1) (IPF-1) (Insulin upstream factor 1) (IUF-1) (Islet/duodenum homeobox-1) (IDX-1) (Somatostatin-transactivating factor 1) (STF-1)	PDX1 IPF1 STF1	Homo sapiens (Human)	283
P52951	reviewed	GBX2_HUMAN	Homeobox protein GBX-2 (Gastrulation and brain-specific homeobox protein 2)	GBX2	Homo sapiens (Human)	348
P52952	reviewed	NKX25_HUMAN	Homeobox protein Nkx-2.5 (Cardiac-specific homeobox) (Homeobox protein CSX) (Homeobox protein NK-2 homolog E)	NKX2-5 CSX NKX2.5 NKX2E	Homo sapiens (Human)	324
P52954	reviewed	LBX1_HUMAN	Transcription factor LBX1 (Ladybird homeobox protein homolog 1)	LBX1 LBX1H	Homo sapiens (Human)	281
P54762	reviewed	EPHB1_HUMAN	Ephrin type-B receptor 1 (EC 2.7.10.1) (ELK) (EPH tyrosine kinase 2) (EPH-like kinase 6) (EK6) (hEK6) (Neuronally-expressed EPH-related tyrosine kinase) (NET) (Tyrosine-protein kinase receptor EPH-2)	EPHB1 ELK EPHT2 HEK6 NET	Homo sapiens (Human)	984
P54821	reviewed	PRRX1_HUMAN	Paired mesoderm homeobox protein 1 (Homeobox protein PHOX1) (Paired-related homeobox protein 1) (PRX-1)	PRRX1 PMX1	Homo sapiens (Human)	245
P54851	reviewed	EMP2_HUMAN	Epithelial membrane protein 2 (EMP-2) (Protein XMP)	EMP2 XMP	Homo sapiens (Human)	167
P55073	reviewed	IOD3_HUMAN	Thyroxine 5-deiodinase (EC 1.21.99.3) (5DIII) (DIOIII) (Type 3 DI) (Type III iodothyronine deiodinase)	DIO3 ITDI3 TXDI3	Homo sapiens (Human)	304
P55075	reviewed	FGF8_HUMAN	Fibroblast growth factor 8 (FGF-8) (Androgen-induced growth factor) (AIGF) (Heparin-binding growth factor 8) (HBGF-8)	FGF8 AIGF	Homo sapiens (Human)	233
P55085	reviewed	PAR2_HUMAN	Proteinase-activated receptor 2 (PAR-2) (Coagulation factor II receptor-like 1) (G-protein coupled receptor 11) (Thrombin receptor-like 1) [Cleaved into: Proteinase-activated receptor 2, alternate cleaved 1; Proteinase-activated receptor 2, alternate cleaved 2]	F2RL1 GPR11 PAR2	Homo sapiens (Human)	397
P55290	reviewed	CAD13_HUMAN	Cadherin-13 (Heart cadherin) (H-cadherin) (P105) (Truncated cadherin) (T-cad) (T-cadherin)	CDH13 CDHH	Homo sapiens (Human)	713
P55316	reviewed	FOXG1_HUMAN	Forkhead box protein G1 (Brain factor 1) (BF-1) (BF1) (Brain factor 2) (BF-2) (BF2) (hBF-2) (Forkhead box protein G1A) (Forkhead box protein G1B) (Forkhead box protein G1C) (Forkhead-related protein FKHL1) (HFK1) (Forkhead-related protein FKHL2) (HFK2) (Forkhead-related protein FKHL3) (HFK3)	FOXG1 FKH2 FKHL1 FKHL2 FKHL3 FKHL4 FOXG1A FOXG1B FOXG1C	Homo sapiens (Human)	489
P55895	reviewed	RAG2_HUMAN	V(D)J recombination-activating protein 2 (RAG-2)	RAG2	Homo sapiens (Human)	527
P56178	reviewed	DLX5_HUMAN	Homeobox protein DLX-5	DLX5	Homo sapiens (Human)	289
P56693	reviewed	SOX10_HUMAN	Transcription factor SOX-10	SOX10	Homo sapiens (Human)	466
P56703	reviewed	WNT3_HUMAN	Proto-oncogene Wnt-3 (Proto-oncogene Int-4 homolog)	WNT3 INT4	Homo sapiens (Human)	355
P56704	reviewed	WNT3A_HUMAN	Protein Wnt-3a	WNT3A	Homo sapiens (Human)	352
P56705	reviewed	WNT4_HUMAN	Protein Wnt-4	WNT4 UNQ426/PRO864	Homo sapiens (Human)	351
P56706	reviewed	WNT7B_HUMAN	Protein Wnt-7b	WNT7B	Homo sapiens (Human)	349
P57055	reviewed	DSCR6_HUMAN	Protein ripply3 (Down syndrome critical region protein 6)	RIPPLY3 DSCR6	Homo sapiens (Human)	190
P60568	reviewed	IL2_HUMAN	Interleukin-2 (IL-2) (T-cell growth factor) (TCGF) (Aldesleukin)	IL2	Homo sapiens (Human)	153
P61024	reviewed	CKS1_HUMAN	Cyclin-dependent kinases regulatory subunit 1 (CKS-1)	CKS1B CKS1 PNAS-143 PNAS-16	Homo sapiens (Human)	79
P61026	reviewed	RAB10_HUMAN	Ras-related protein Rab-10 (EC 3.6.5.2)	RAB10	Homo sapiens (Human)	200
P61201	reviewed	CSN2_HUMAN	COP9 signalosome complex subunit 2 (SGN2) (Signalosome subunit 2) (Alien homolog) (JAB1-containing signalosome subunit 2) (Thyroid receptor-interacting protein 15) (TR-interacting protein 15) (TRIP-15)	COPS2 CSN2 TRIP15	Homo sapiens (Human)	443
P61224	reviewed	RAP1B_HUMAN	Ras-related protein Rap-1b (EC 3.6.5.2) (GTP-binding protein smg p21B)	RAP1B OK/SW-cl.11	Homo sapiens (Human)	184
P61296	reviewed	HAND2_HUMAN	Heart- and neural crest derivatives-expressed protein 2 (Class A basic helix-loop-helix protein 26) (bHLHa26) (Deciduum, heart, autonomic nervous system and neural crest derivatives-expressed protein 2) (dHAND)	HAND2 BHLHA26 DHAND	Homo sapiens (Human)	217
P61371	reviewed	ISL1_HUMAN	Insulin gene enhancer protein ISL-1 (Islet-1)	ISL1	Homo sapiens (Human)	349
P61812	reviewed	TGFB2_HUMAN	Transforming growth factor beta-2 proprotein (Cetermin) (Glioblastoma-derived T-cell suppressor factor) (G-TSF) [Cleaved into: Latency-associated peptide (LAP); Transforming growth factor beta-2 (TGF-beta-2)]	TGFB2	Homo sapiens (Human)	414
P62324	reviewed	BTG1_HUMAN	Protein BTG1 (B-cell translocation gene 1 protein)	BTG1	Homo sapiens (Human)	171
P62699	reviewed	YPEL5_HUMAN	Protein yippee-like 5	YPEL5 CGI-127	Homo sapiens (Human)	121
P62753	reviewed	RS6_HUMAN	Small ribosomal subunit protein eS6 (40S ribosomal protein S6) (Phosphoprotein NP33)	RPS6 OK/SW-cl.2	Homo sapiens (Human)	249
P62873	reviewed	GBB1_HUMAN	Guanine nucleotide-binding protein G(I)/G(S)/G(T) subunit beta-1 (Transducin beta chain 1)	GNB1	Homo sapiens (Human)	340
P68036	reviewed	UB2L3_HUMAN	Ubiquitin-conjugating enzyme E2 L3 (EC 2.3.2.23) (E2 ubiquitin-conjugating enzyme L3) (L-UBC) (UbcH7) (Ubiquitin carrier protein L3) (Ubiquitin-conjugating enzyme E2-F1) (Ubiquitin-protein ligase L3)	UBE2L3 UBCE7 UBCH7	Homo sapiens (Human)	154
P68106	reviewed	FKB1B_HUMAN	Peptidyl-prolyl cis-trans isomerase FKBP1B (PPIase FKBP1B) (EC 5.2.1.8) (12.6 kDa FK506-binding protein) (12.6 kDa FKBP) (FKBP-12.6) (FK506-binding protein 1B) (FKBP-1B) (Immunophilin FKBP12.6) (Rotamase) (h-FKBP-12)	FKBP1B FKBP12.6 FKBP1L FKBP9 OTK4	Homo sapiens (Human)	108
P78310	reviewed	CXAR_HUMAN	Coxsackievirus and adenovirus receptor (CAR) (hCAR) (CVB3-binding protein) (Coxsackievirus B-adenovirus receptor) (HCVADR)	CXADR CAR	Homo sapiens (Human)	365
P78423	reviewed	X3CL1_HUMAN	Fractalkine (C-X3-C motif chemokine 1) (CX3C membrane-anchored chemokine) (Neurotactin) (Small-inducible cytokine D1) [Cleaved into: Processed fractalkine]	CX3CL1 FKN NTT SCYD1 A-152E5.2	Homo sapiens (Human)	397
P78426	reviewed	NKX61_HUMAN	Homeobox protein Nkx-6.1 (Homeobox protein NK-6 homolog A)	NKX6-1 NKX6A	Homo sapiens (Human)	367
P78543	reviewed	BTG2_HUMAN	Protein BTG2 (BTG family member 2) (NGF-inducible anti-proliferative protein PC3)	BTG2 PC3	Homo sapiens (Human)	158
P98164	reviewed	LRP2_HUMAN	Low-density lipoprotein receptor-related protein 2 (LRP-2) (Glycoprotein 330) (gp330) (Megalin)	LRP2	Homo sapiens (Human)	4655
P98172	reviewed	EFNB1_HUMAN	Ephrin-B1 (EFL-3) (ELK ligand) (ELK-L) (EPH-related receptor tyrosine kinase ligand 2) (LERK-2) [Cleaved into: Ephrin-B1 C-terminal fragment (Ephrin-B1 CTF); Ephrin-B1 intracellular domain (Ephrin-B1 ICD)]	EFNB1 EFL3 EPLG2 LERK2	Homo sapiens (Human)	346
P98175	reviewed	RBM10_HUMAN	RNA-binding protein 10 (G patch domain-containing protein 9) (RNA-binding motif protein 10) (RNA-binding protein S1-1) (S1-1)	RBM10 DXS8237E GPATC9 GPATCH9 KIAA0122	Homo sapiens (Human)	930
Q00526	reviewed	CDK3_HUMAN	Cyclin-dependent kinase 3 (EC 2.7.11.22) (Cell division protein kinase 3)	CDK3 CDKN3	Homo sapiens (Human)	305
Q00577	reviewed	PURA_HUMAN	Transcriptional activator protein Pur-alpha (Purine-rich single-stranded DNA-binding protein alpha)	PURA PUR1	Homo sapiens (Human)	322
Q00604	reviewed	NDP_HUMAN	Norrin (Norrie disease protein) (X-linked exudative vitreoretinopathy 2 protein)	NDP EVR2	Homo sapiens (Human)	133
Q01085	reviewed	TIAR_HUMAN	Nucleolysin TIAR (TIA-1-related protein)	TIAL1	Homo sapiens (Human)	375
Q01101	reviewed	INSM1_HUMAN	Insulinoma-associated protein 1 (Zinc finger protein IA-1)	INSM1 IA1	Homo sapiens (Human)	510
Q01196	reviewed	RUNX1_HUMAN	Runt-related transcription factor 1 (Acute myeloid leukemia 1 protein) (Core-binding factor subunit alpha-2) (CBF-alpha-2) (Oncogene AML-1) (Polyomavirus enhancer-binding protein 2 alpha B subunit) (PEA2-alpha B) (PEBP2-alpha B) (SL3-3 enhancer factor 1 alpha B subunit) (SL3/AKV core-binding factor alpha B subunit)	RUNX1 AML1 CBFA2	Homo sapiens (Human)	453
Q02297	reviewed	NRG1_HUMAN	Pro-neuregulin-1, membrane-bound isoform (Pro-NRG1) [Cleaved into: Neuregulin-1 (Acetylcholine receptor-inducing activity) (ARIA) (Breast cancer cell differentiation factor p45) (Glial growth factor) (Heregulin) (HRG) (Neu differentiation factor) (Sensory and motor neuron-derived factor)]	NRG1 GGF HGL HRGA NDF SMDF	Homo sapiens (Human)	640
Q02363	reviewed	ID2_HUMAN	DNA-binding protein inhibitor ID-2 (Class B basic helix-loop-helix protein 26) (bHLHb26) (Inhibitor of DNA binding 2) (Inhibitor of differentiation 2)	ID2 BHLHB26	Homo sapiens (Human)	134
Q02750	reviewed	MP2K1_HUMAN	Dual specificity mitogen-activated protein kinase kinase 1 (MAP kinase kinase 1) (MAPKK 1) (MKK1) (EC 2.7.12.2) (ERK activator kinase 1) (MAPK/ERK kinase 1) (MEK 1)	MAP2K1 MEK1 PRKMK1	Homo sapiens (Human)	393
Q02763	reviewed	TIE2_HUMAN	Angiopoietin-1 receptor (EC 2.7.10.1) (Endothelial tyrosine kinase) (Tunica interna endothelial cell kinase) (Tyrosine kinase with Ig and EGF homology domains-2) (Tyrosine-protein kinase receptor TEK) (Tyrosine-protein kinase receptor TIE-2) (hTIE2) (p140 TEK) (CD antigen CD202b)	TEK TIE2 VMCM VMCM1	Homo sapiens (Human)	1124
Q03112	reviewed	MECOM_HUMAN	Histone-lysine N-methyltransferase MECOM (EC 2.1.1.367) (Ecotropic virus integration site 1 protein homolog) (EVI-1) (MDS1 and EVI1 complex locus protein) (Myelodysplasia syndrome 1 protein) (Myelodysplasia syndrome-associated protein 1)	MECOM EVI1 MDS1 PRDM3	Homo sapiens (Human)	1230
Q03135	reviewed	CAV1_HUMAN	Caveolin-1	CAV1 CAV	Homo sapiens (Human)	178
Q03164	reviewed	KMT2A_HUMAN	Histone-lysine N-methyltransferase 2A (Lysine N-methyltransferase 2A) (EC 2.1.1.364) (ALL-1) (CXXC-type zinc finger protein 7) (Cysteine methyltransferase KMT2A) (EC 2.1.1.-) (Myeloid/lymphoid or mixed-lineage leukemia) (Myeloid/lymphoid or mixed-lineage leukemia protein 1) (Trithorax-like protein) (Zinc finger protein HRX) [Cleaved into: MLL cleavage product N320 (N-terminal cleavage product of …	KMT2A ALL1 CXXC7 HRX HTRX MLL MLL1 TRX1	Homo sapiens (Human)	3969
Q03167	reviewed	TGBR3_HUMAN	Transforming growth factor beta receptor type 3 (TGF-beta receptor type 3) (TGFR-3) (Betaglycan) (Transforming growth factor beta receptor III) (TGF-beta receptor type III)	TGFBR3	Homo sapiens (Human)	851
Q03181	reviewed	PPARD_HUMAN	Peroxisome proliferator-activated receptor delta (PPAR-delta) (NUCI) (Nuclear hormone receptor 1) (NUC1) (Nuclear receptor subfamily 1 group C member 2) (Peroxisome proliferator-activated receptor beta) (PPAR-beta)	PPARD NR1C2 PPARB	Homo sapiens (Human)	441
Q03431	reviewed	PTH1R_HUMAN	Parathyroid hormone/parathyroid hormone-related peptide receptor (PTH/PTHrP type I receptor) (PTH/PTHr receptor) (Parathyroid hormone 1 receptor) (PTH1 receptor)	PTH1R PTHR PTHR1	Homo sapiens (Human)	593
Q04671	reviewed	P_HUMAN	P protein (Melanocyte-specific transporter protein) (Pink-eyed dilution protein homolog)	OCA2 D15S12 P	Homo sapiens (Human)	838
Q04721	reviewed	NOTC2_HUMAN	Neurogenic locus notch homolog protein 2 (Notch 2) (hN2) [Cleaved into: Notch 2 extracellular truncation (N2ECD); Notch 2 intracellular domain (N2ICD)]	NOTCH2	Homo sapiens (Human)	2471
Q04743	reviewed	EMX2_HUMAN	Homeobox protein EMX2 (Empty spiracles homolog 2) (Empty spiracles-like protein 2)	EMX2	Homo sapiens (Human)	252
Q04759	reviewed	KPCT_HUMAN	Protein kinase C theta type (EC 2.7.11.13) (nPKC-theta)	PRKCQ PRKCT	Homo sapiens (Human)	706
Q05516	reviewed	ZBT16_HUMAN	Zinc finger and BTB domain-containing protein 16 (Promyelocytic leukemia zinc finger protein) (Zinc finger protein 145) (Zinc finger protein PLZF)	ZBTB16 PLZF ZNF145	Homo sapiens (Human)	673
Q05655	reviewed	KPCD_HUMAN	Protein kinase C delta type (EC 2.7.11.13) (Tyrosine-protein kinase PRKCD) (EC 2.7.10.2) (nPKC-delta) [Cleaved into: Protein kinase C delta type regulatory subunit; Protein kinase C delta type catalytic subunit (Sphingosine-dependent protein kinase-1) (SDK1)]	PRKCD PKCD	Homo sapiens (Human)	676
Q05932	reviewed	FOLC_HUMAN	Folylpolyglutamate synthase, mitochondrial (EC 6.3.2.17) (Folylpoly-gamma-glutamate synthetase) (FPGS) (Tetrahydrofolylpolyglutamate synthase) (Tetrahydrofolate synthase)	FPGS	Homo sapiens (Human)	587
Q06187	reviewed	BTK_HUMAN	Tyrosine-protein kinase BTK (EC 2.7.10.2) (Agammaglobulinemia tyrosine kinase) (ATK) (B-cell progenitor kinase) (BPK) (Bruton tyrosine kinase)	BTK AGMX1 ATK BPK	Homo sapiens (Human)	659
Q06330	reviewed	SUH_HUMAN	Recombining binding protein suppressor of hairless (CBF-1) (J kappa-recombination signal-binding protein) (RBP-J kappa) (RBP-J) (RBP-JK) (Renal carcinoma antigen NY-REN-30)	RBPJ IGKJRB IGKJRB1 RBPJK RBPSUH	Homo sapiens (Human)	500
Q06413	reviewed	MEF2C_HUMAN	Myocyte-specific enhancer factor 2C (Myocyte enhancer factor 2C)	MEF2C	Homo sapiens (Human)	473
Q06830	reviewed	PRDX1_HUMAN	Peroxiredoxin-1 (EC 1.11.1.24) (Natural killer cell-enhancing factor A) (NKEF-A) (Proliferation-associated gene protein) (PAG) (Thioredoxin peroxidase 2) (Thioredoxin-dependent peroxide reductase 2) (Thioredoxin-dependent peroxiredoxin 1)	PRDX1 PAGA PAGB TDPX2	Homo sapiens (Human)	199
Q06945	reviewed	SOX4_HUMAN	Transcription factor SOX-4	SOX4	Homo sapiens (Human)	474
Q07075	reviewed	AMPE_HUMAN	Glutamyl aminopeptidase (EAP) (EC 3.4.11.7) (Aminopeptidase A) (AP-A) (Differentiation antigen gp160) (CD antigen CD249)	ENPEP	Homo sapiens (Human)	957
Q07352	reviewed	TISB_HUMAN	mRNA decay activator protein ZFP36L1 (Butyrate response factor 1) (EGF-response factor 1) (ERF-1) (TPA-induced sequence 11b) (Zinc finger protein 36, C3H1 type-like 1) (ZFP36-like 1)	ZFP36L1 BERG36 BRF1 ERF1 RNF162B TIS11B	Homo sapiens (Human)	338
Q07812	reviewed	BAX_HUMAN	Apoptosis regulator BAX (Bcl-2-like protein 4) (Bcl2-L-4)	BAX BCL2L4	Homo sapiens (Human)	192
Q07817	reviewed	B2CL1_HUMAN	Bcl-2-like protein 1 (Bcl2-L-1) (Apoptosis regulator Bcl-X)	BCL2L1 BCL2L BCLX	Homo sapiens (Human)	233
Q08345	reviewed	DDR1_HUMAN	Epithelial discoidin domain-containing receptor 1 (Epithelial discoidin domain receptor 1) (EC 2.7.10.1) (CD167 antigen-like family member A) (Cell adhesion kinase) (Discoidin receptor tyrosine kinase) (HGK2) (Mammary carcinoma kinase 10) (MCK-10) (Protein-tyrosine kinase 3A) (Protein-tyrosine kinase RTK-6) (TRK E) (Tyrosine kinase DDR) (Tyrosine-protein kinase CAK) (CD antigen CD167a)	DDR1 CAK EDDR1 NEP NTRK4 PTK3A RTK6 TRKE	Homo sapiens (Human)	913
Q08830	reviewed	FGL1_HUMAN	Fibrinogen-like protein 1 (HP-041) (Hepassocin) (HPS) (Hepatocyte-derived fibrinogen-related protein 1) (HFREP-1) (Liver fibrinogen-related protein 1) (LFIRE-1)	FGL1 HFREP1	Homo sapiens (Human)	312
Q09470	reviewed	KCNA1_HUMAN	Potassium voltage-gated channel subfamily A member 1 (Voltage-gated K(+) channel HuKI) (Voltage-gated potassium channel HBK1) (Voltage-gated potassium channel subunit Kv1.1)	KCNA1	Homo sapiens (Human)	495
Q12797	reviewed	ASPH_HUMAN	Aspartyl/asparaginyl beta-hydroxylase (EC 1.14.11.16) (Aspartate beta-hydroxylase) (ASP beta-hydroxylase) (Peptide-aspartate beta-dioxygenase)	ASPH BAH	Homo sapiens (Human)	758
Q12857	reviewed	NFIA_HUMAN	Nuclear factor 1 A-type (NF1-A) (Nuclear factor 1/A) (CCAAT-box-binding transcription factor) (CTF) (Nuclear factor I/A) (NF-I/A) (NFI-A) (TGGCA-binding protein)	NFIA KIAA1439	Homo sapiens (Human)	509
Q12884	reviewed	SEPR_HUMAN	Prolyl endopeptidase FAP (EC 3.4.21.26) (170 kDa melanoma membrane-bound gelatinase) (Dipeptidyl peptidase FAP) (EC 3.4.14.5) (Fibroblast activation protein alpha) (FAPalpha) (Gelatine degradation protease FAP) (EC 3.4.21.-) (Integral membrane serine protease) (Post-proline cleaving enzyme) (Serine integral membrane protease) (SIMP) (Surface-expressed protease) (Seprase) [Cleaved into: Antiplasmi…	FAP	Homo sapiens (Human)	760
Q12948	reviewed	FOXC1_HUMAN	Forkhead box protein C1 (Forkhead-related protein FKHL7) (Forkhead-related transcription factor 3) (FREAC-3)	FOXC1 FKHL7 FREAC3	Homo sapiens (Human)	553
Q12959	reviewed	DLG1_HUMAN	Disks large homolog 1 (Synapse-associated protein 97) (SAP-97) (SAP97) (hDlg)	DLG1	Homo sapiens (Human)	904
Q12972	reviewed	PP1R8_HUMAN	Nuclear inhibitor of protein phosphatase 1 (NIPP-1) (Protein phosphatase 1 regulatory inhibitor subunit 8) [Includes: Activator of RNA decay (EC 3.1.4.-) (ARD-1)]	PPP1R8 ARD1 NIPP1	Homo sapiens (Human)	351
Q13043	reviewed	STK4_HUMAN	Serine/threonine-protein kinase 4 (EC 2.7.11.1) (Mammalian STE20-like protein kinase 1) (MST-1) (STE20-like kinase MST1) (Serine/threonine-protein kinase Krs-2) [Cleaved into: Serine/threonine-protein kinase 4 37kDa subunit (MST1/N); Serine/threonine-protein kinase 4 18kDa subunit (MST1/C)]	STK4 KRS2 MST1	Homo sapiens (Human)	487
Q13188	reviewed	STK3_HUMAN	Serine/threonine-protein kinase 3 (EC 2.7.11.1) (Mammalian STE20-like protein kinase 2) (MST-2) (STE20-like kinase MST2) (Serine/threonine-protein kinase Krs-1) [Cleaved into: Serine/threonine-protein kinase 3 36kDa subunit (MST2/N); Serine/threonine-protein kinase 3 20kDa subunit (MST2/C)]	STK3 KRS1 MST2	Homo sapiens (Human)	491
Q13191	reviewed	CBLB_HUMAN	E3 ubiquitin-protein ligase CBL-B (EC 2.3.2.27) (Casitas B-lineage lymphoma proto-oncogene b) (RING finger protein 56) (RING-type E3 ubiquitin transferase CBL-B) (SH3-binding protein CBL-B) (Signal transduction protein CBL-B)	CBLB RNF56 Nbla00127	Homo sapiens (Human)	982
Q13207	reviewed	TBX2_HUMAN	T-box transcription factor TBX2 (T-box protein 2)	TBX2	Homo sapiens (Human)	712
Q13253	reviewed	NOGG_HUMAN	Noggin	NOG	Homo sapiens (Human)	232
Q13291	reviewed	SLAF1_HUMAN	Signaling lymphocytic activation molecule (CDw150) (IPO-3) (SLAM family member 1) (CD antigen CD150)	SLAMF1 SLAM	Homo sapiens (Human)	335
Q13394	reviewed	MB211_HUMAN	Putative nucleotidyltransferase MAB21L1 (EC 2.7.7.-) (Protein mab-21-like 1)	MAB21L1 CAGR1 Nbla00126	Homo sapiens (Human)	359
Q13418	reviewed	ILK_HUMAN	Integrin-linked protein kinase (EC 2.7.11.1) (59 kDa serine/threonine-protein kinase) (Beta-integrin-linked kinase) (ILK-1) (ILK-2) (p59ILK)	ILK ILK1 ILK2	Homo sapiens (Human)	452
Q13461	reviewed	FOXE3_HUMAN	Forkhead box protein E3 (Forkhead-related protein FKHL12) (Forkhead-related transcription factor 8) (FREAC-8)	FOXE3 FKHL12 FREAC8	Homo sapiens (Human)	319
Q13485	reviewed	SMAD4_HUMAN	Mothers against decapentaplegic homolog 4 (MAD homolog 4) (Mothers against DPP homolog 4) (Deletion target in pancreatic carcinoma 4) (SMAD family member 4) (SMAD 4) (Smad4) (hSMAD4)	SMAD4 DPC4 MADH4	Homo sapiens (Human)	552
Q13488	reviewed	VPP3_HUMAN	V-type proton ATPase 116 kDa subunit a 3 (V-ATPase 116 kDa subunit a 3) (Osteoclastic proton pump 116 kDa subunit) (OC-116 kDa) (OC116) (T-cell immune regulator 1) (T-cell immune response cDNA7 protein) (TIRC7) (Vacuolar proton translocating ATPase 116 kDa subunit a isoform 3)	TCIRG1 ATP6N1C ATP6V0A3	Homo sapiens (Human)	830
Q13501	reviewed	SQSTM_HUMAN	Sequestosome-1 (EBI3-associated protein of 60 kDa) (EBIAP) (p60) (Phosphotyrosine-independent ligand for the Lck SH2 domain of 62 kDa) (Ubiquitin-binding protein p62)	SQSTM1 ORCA OSIL	Homo sapiens (Human)	440
Q13591	reviewed	SEM5A_HUMAN	Semaphorin-5A (Semaphorin-F) (Sema F)	SEMA5A SEMAF	Homo sapiens (Human)	1074
Q13616	reviewed	CUL1_HUMAN	Cullin-1 (CUL-1)	CUL1	Homo sapiens (Human)	776
Q13619	reviewed	CUL4A_HUMAN	Cullin-4A (CUL-4A)	CUL4A	Homo sapiens (Human)	759
Q13635	reviewed	PTC1_HUMAN	Protein patched homolog 1 (PTC) (PTC1)	PTCH1 PTCH	Homo sapiens (Human)	1447
Q13873	reviewed	BMPR2_HUMAN	Bone morphogenetic protein receptor type-2 (BMP type-2 receptor) (BMPR-2) (EC 2.7.11.30) (Bone morphogenetic protein receptor type II) (BMP type II receptor) (BMPR-II)	BMPR2 PPH1	Homo sapiens (Human)	1038
Q13895	reviewed	BYST_HUMAN	Bystin	BYSL ENP1	Homo sapiens (Human)	437
Q13950	reviewed	RUNX2_HUMAN	Runt-related transcription factor 2 (Acute myeloid leukemia 3 protein) (Core-binding factor subunit alpha-1) (CBF-alpha-1) (Oncogene AML-3) (Osteoblast-specific transcription factor 2) (OSF-2) (Polyomavirus enhancer-binding protein 2 alpha A subunit) (PEA2-alpha A) (PEBP2-alpha A) (SL3-3 enhancer factor 1 alpha A subunit) (SL3/AKV core-binding factor alpha A subunit)	RUNX2 AML3 CBFA1 OSF2 PEBP2A	Homo sapiens (Human)	521
Q13972	reviewed	RGRF1_HUMAN	Ras-specific guanine nucleotide-releasing factor 1 (Ras-GRF1) (Guanine nucleotide-releasing protein) (GNRP) (Ras-specific nucleotide exchange factor CDC25)	RASGRF1 CDC25 GNRP GRF1	Homo sapiens (Human)	1273
Q14116	reviewed	IL18_HUMAN	Interleukin-18 (IL-18) (Iboctadekin) (Interferon gamma-inducing factor) (IFN-gamma-inducing factor) (Interleukin-1 gamma) (IL-1 gamma)	IL18 IGIF IL1F4	Homo sapiens (Human)	193
Q14137	reviewed	BOP1_HUMAN	Ribosome biogenesis protein BOP1 (Block of proliferation 1 protein)	BOP1 KIAA0124	Homo sapiens (Human)	746
Q14160	reviewed	SCRIB_HUMAN	Protein scribble homolog (Scribble) (hScrib) (Protein LAP4)	SCRIB CRIB1 KIAA0147 LAP4 SCRB1 VARTUL	Homo sapiens (Human)	1630
Q14213	reviewed	IL27B_HUMAN	Interleukin-27 subunit beta (IL-27 subunit beta) (IL-27B) (Epstein-Barr virus-induced gene 3 protein) (EBV-induced gene 3 protein)	EBI3 IL27B	Homo sapiens (Human)	229
Q14289	reviewed	FAK2_HUMAN	Protein-tyrosine kinase 2-beta (EC 2.7.10.2) (Calcium-dependent tyrosine kinase) (CADTK) (Calcium-regulated non-receptor proline-rich tyrosine kinase) (Cell adhesion kinase beta) (CAK-beta) (CAKB) (Focal adhesion kinase 2) (FADK 2) (Proline-rich tyrosine kinase 2) (Related adhesion focal tyrosine kinase) (RAFTK)	PTK2B FAK2 PYK2 RAFTK	Homo sapiens (Human)	1009
Q14469	reviewed	HES1_HUMAN	Transcription factor HES-1 (Class B basic helix-loop-helix protein 39) (bHLHb39) (Hairy and enhancer of split 1) (Hairy homolog) (Hairy-like protein) (hHL)	HES1 BHLHB39 HL HRY	Homo sapiens (Human)	280
Q14512	reviewed	FGFP1_HUMAN	Fibroblast growth factor-binding protein 1 (FGF-BP) (FGF-BP1) (FGF-binding protein 1) (FGFBP-1) (17 kDa heparin-binding growth factor-binding protein) (17 kDa HBGF-binding protein) (HBp17)	FGFBP1 FGFBP HBP17	Homo sapiens (Human)	234
Q14623	reviewed	IHH_HUMAN	Indian hedgehog protein (IHH) (EC 3.1.-.-) (HHG-2) [Cleaved into: Indian hedgehog protein N-product]	IHH	Homo sapiens (Human)	411
Q14678	reviewed	KANK1_HUMAN	KN motif and ankyrin repeat domain-containing protein 1 (Ankyrin repeat domain-containing protein 15) (Kidney ankyrin repeat-containing protein)	KANK1 ANKRD15 KANK KIAA0172	Homo sapiens (Human)	1352
Q14680	reviewed	MELK_HUMAN	Maternal embryonic leucine zipper kinase (hMELK) (EC 2.7.11.1) (Protein kinase Eg3) (pEg3 kinase) (Protein kinase PK38) (hPK38) (Tyrosine-protein kinase MELK) (EC 2.7.10.2)	MELK KIAA0175	Homo sapiens (Human)	651
Q14691	reviewed	PSF1_HUMAN	DNA replication complex GINS protein PSF1 (GINS complex subunit 1)	GINS1 KIAA0186 PSF1	Homo sapiens (Human)	196
Q14774	reviewed	HLX_HUMAN	H2.0-like homeobox protein (Homeobox protein HB24) (Homeobox protein HLX1)	HLX HLX1	Homo sapiens (Human)	488
Q15020	reviewed	SART3_HUMAN	Squamous cell carcinoma antigen recognized by T-cells 3 (SART-3) (Tat-interacting protein of 110 kDa) (Tip110) (p110 nuclear RNA-binding protein)	SART3 KIAA0156 TIP110	Homo sapiens (Human)	963
Q15022	reviewed	SUZ12_HUMAN	Polycomb protein SUZ12 (Chromatin precipitated E2F target 9 protein) (ChET 9 protein) (Joined to JAZF1 protein) (Suppressor of zeste 12 protein homolog)	SUZ12 CHET9 JJAZ1 KIAA0160	Homo sapiens (Human)	739
Q15058	reviewed	KIF14_HUMAN	Kinesin-like protein KIF14	KIF14 KIAA0042	Homo sapiens (Human)	1648
Q15118	reviewed	PDK1_HUMAN	[Pyruvate dehydrogenase (acetyl-transferring)] kinase isozyme 1, mitochondrial (EC 2.7.11.2) (Pyruvate dehydrogenase kinase isoform 1) (PDH kinase 1)	PDK1 PDHK1	Homo sapiens (Human)	436
Q15154	reviewed	PCM1_HUMAN	Pericentriolar material 1 protein (PCM-1) (hPCM-1)	PCM1	Homo sapiens (Human)	2024
Q15185	reviewed	TEBP_HUMAN	Prostaglandin E synthase 3 (EC 5.3.99.3) (Cytosolic prostaglandin E2 synthase) (cPGES) (Hsp90 co-chaperone) (Progesterone receptor complex p23) (Telomerase-binding protein p23)	PTGES3 P23 TEBP	Homo sapiens (Human)	160
Q15418	reviewed	KS6A1_HUMAN	Ribosomal protein S6 kinase alpha-1 (S6K-alpha-1) (EC 2.7.11.1) (90 kDa ribosomal protein S6 kinase 1) (p90-RSK 1) (p90RSK1) (p90S6K) (MAP kinase-activated protein kinase 1a) (MAPK-activated protein kinase 1a) (MAPKAP kinase 1a) (MAPKAPK-1a) (Ribosomal S6 kinase 1) (RSK-1)	RPS6KA1 MAPKAPK1A RSK1	Homo sapiens (Human)	735
Q15464	reviewed	SHB_HUMAN	SH2 domain-containing adapter protein B	SHB	Homo sapiens (Human)	509
Q15465	reviewed	SHH_HUMAN	Sonic hedgehog protein (SHH) (EC 3.1.-.-) (HHG-1) (Shh unprocessed N-terminal signaling and C-terminal autoprocessing domains) (ShhNC) [Cleaved into: Sonic hedgehog protein N-product (ShhN) (Shh N-terminal processed signaling domains) (ShhNp)]	SHH	Homo sapiens (Human)	462
Q15475	reviewed	SIX1_HUMAN	Homeobox protein SIX1 (Sine oculis homeobox homolog 1)	SIX1	Homo sapiens (Human)	284
Q15582	reviewed	BGH3_HUMAN	Transforming growth factor-beta-induced protein ig-h3 (Beta ig-h3) (Kerato-epithelin) (RGD-containing collagen-associated protein) (RGD-CAP)	TGFBI BIGH3	Homo sapiens (Human)	683
Q155Q3	reviewed	DIXC1_HUMAN	Dixin (Coiled-coil protein DIX1) (Coiled-coil-DIX1) (DIX domain-containing protein 1)	DIXDC1 CCD1 KIAA1735	Homo sapiens (Human)	683
Q15633	reviewed	TRBP2_HUMAN	RISC-loading complex subunit TARBP2 (TAR RNA-binding protein 2) (Trans-activation-responsive RNA-binding protein)	TARBP2 TRBP	Homo sapiens (Human)	366
Q15648	reviewed	MED1_HUMAN	Mediator of RNA polymerase II transcription subunit 1 (Activator-recruited cofactor 205 kDa component) (ARC205) (Mediator complex subunit 1) (Peroxisome proliferator-activated receptor-binding protein) (PBP) (PPAR-binding protein) (Thyroid hormone receptor-associated protein complex 220 kDa component) (Trap220) (Thyroid receptor-interacting protein 2) (TR-interacting protein 2) (TRIP-2) (Vitamin …	MED1 ARC205 CRSP1 CRSP200 DRIP205 DRIP230 PBP PPARBP PPARGBP RB18A TRAP220 TRIP2	Homo sapiens (Human)	1581
Q15672	reviewed	TWST1_HUMAN	Twist-related protein 1 (Class A basic helix-loop-helix protein 38) (bHLHa38) (H-twist)	TWIST1 BHLHA38 TWIST	Homo sapiens (Human)	202
Q15759	reviewed	MK11_HUMAN	Mitogen-activated protein kinase 11 (MAP kinase 11) (MAPK 11) (EC 2.7.11.24) (Mitogen-activated protein kinase p38 beta) (MAP kinase p38 beta) (p38b) (Stress-activated protein kinase 2b) (SAPK2b) (p38-2)	MAPK11 PRKM11 SAPK2 SAPK2B	Homo sapiens (Human)	364
Q15797	reviewed	SMAD1_HUMAN	Mothers against decapentaplegic homolog 1 (MAD homolog 1) (Mothers against DPP homolog 1) (JV4-1) (Mad-related protein 1) (SMAD family member 1) (SMAD 1) (Smad1) (hSMAD1) (Transforming growth factor-beta-signaling protein 1) (BSP-1)	SMAD1 BSP1 MADH1 MADR1	Homo sapiens (Human)	465
Q15831	reviewed	STK11_HUMAN	Serine/threonine-protein kinase STK11 (EC 2.7.11.1) (Liver kinase B1) (LKB1) (hLKB1) (Renal carcinoma antigen NY-REN-19)	STK11 LKB1 PJS	Homo sapiens (Human)	433
Q16394	reviewed	EXT1_HUMAN	Exostosin-1 (EC 2.4.1.224) (EC 2.4.1.225) (Glucuronosyl-N-acetylglucosaminyl-proteoglycan/N-acetylglucosaminyl-proteoglycan 4-alpha-N-acetylglucosaminyltransferase) (Multiple exostoses protein 1) (Putative tumor suppressor protein EXT1)	EXT1	Homo sapiens (Human)	746
Q16552	reviewed	IL17_HUMAN	Interleukin-17A (IL-17) (IL-17A) (Cytotoxic T-lymphocyte-associated antigen 8) (CTLA-8)	IL17A CTLA8 IL17	Homo sapiens (Human)	155
Q16602	reviewed	CALRL_HUMAN	Calcitonin gene-related peptide type 1 receptor (CGRP type 1 receptor) (Calcitonin receptor-like receptor)	CALCRL CGRPR	Homo sapiens (Human)	461
Q16611	reviewed	BAK_HUMAN	Bcl-2 homologous antagonist/killer (Apoptosis regulator BAK) (Bcl-2-like protein 7) (Bcl2-L-7)	BAK1 BAK BCL2L7 CDN1	Homo sapiens (Human)	211
Q16643	reviewed	DREB_HUMAN	Drebrin (Developmentally-regulated brain protein)	DBN1 D0S117E	Homo sapiens (Human)	649
Q16665	reviewed	HIF1A_HUMAN	Hypoxia-inducible factor 1-alpha (HIF-1-alpha) (HIF1-alpha) (ARNT-interacting protein) (Basic-helix-loop-helix-PAS protein MOP1) (Class E basic helix-loop-helix protein 78) (bHLHe78) (Member of PAS protein 1) (PAS domain-containing protein 8)	HIF1A BHLHE78 MOP1 PASD8	Homo sapiens (Human)	826
Q16832	reviewed	DDR2_HUMAN	Discoidin domain-containing receptor 2 (Discoidin domain receptor 2) (EC 2.7.10.1) (CD167 antigen-like family member B) (Discoidin domain-containing receptor tyrosine kinase 2) (Neurotrophic tyrosine kinase, receptor-related 3) (Receptor protein-tyrosine kinase TKT) (Tyrosine-protein kinase TYRO10) (CD antigen CD167b)	DDR2 NTRKR3 TKT TYRO10	Homo sapiens (Human)	855
Q16881	reviewed	TRXR1_HUMAN	Thioredoxin reductase 1, cytoplasmic (TR) (EC 1.8.1.9) (Gene associated with retinoic and interferon-induced mortality 12 protein) (GRIM-12) (Gene associated with retinoic and IFN-induced mortality 12 protein) (KM-102-derived reductase-like factor) (Peroxidase TXNRD1) (EC 1.11.1.2) (Thioredoxin reductase TR1)	TXNRD1 GRIM12 KDRF	Homo sapiens (Human)	649
Q2HXU8	reviewed	CL12B_HUMAN	C-type lectin domain family 12 member B (Macrophage antigen H)	CLEC12B UNQ5782/PRO16089	Homo sapiens (Human)	276
Q2NKJ3	reviewed	CTC1_HUMAN	CST complex subunit CTC1 (Conserved telomere maintenance component 1) (HBV DNAPTP1-transactivated protein B)	CTC1 C17orf68	Homo sapiens (Human)	1217
Q2Q1W2	reviewed	LIN41_HUMAN	E3 ubiquitin-protein ligase TRIM71 (EC 2.3.2.27) (Protein lin-41 homolog) (RING-type E3 ubiquitin transferase TRIM71) (Tripartite motif-containing protein 71)	TRIM71 LIN41	Homo sapiens (Human)	868
Q4KMG0	reviewed	CDON_HUMAN	Cell adhesion molecule-related/down-regulated by oncogenes	CDON CDO	Homo sapiens (Human)	1287
Q53H47	reviewed	SETMR_HUMAN	Histone-lysine N-methyltransferase SETMAR (SET domain and mariner transposase fusion protein) (Metnase) [Includes: Histone-lysine N-methyltransferase (EC 2.1.1.357); Transposon Hsmar1 transposase (EC 3.1.-.-)]	SETMAR	Homo sapiens (Human)	684
Q5SQQ9	reviewed	VAX1_HUMAN	Ventral anterior homeobox 1	VAX1	Homo sapiens (Human)	334
Q5T0W9	reviewed	FA83B_HUMAN	Protein FAM83B	FAM83B C6orf143	Homo sapiens (Human)	1011
Q5T4W7	reviewed	ARTN_HUMAN	Artemin (Enovin) (Neublastin)	ARTN EVN	Homo sapiens (Human)	220
Q5TBB1	reviewed	RNH2B_HUMAN	Ribonuclease H2 subunit B (RNase H2 subunit B) (Aicardi-Goutieres syndrome 2 protein) (AGS2) (Deleted in lymphocytic leukemia 8) (Ribonuclease HI subunit B)	RNASEH2B DLEU8	Homo sapiens (Human)	312
Q5TC82	reviewed	RC3H1_HUMAN	Roquin-1 (Roquin) (EC 2.3.2.27) (RING finger and C3H zinc finger protein 1) (RING finger and CCCH-type zinc finger domain-containing protein 1) (RING finger protein 198)	RC3H1 KIAA2025 RNF198	Homo sapiens (Human)	1133
Q5TZF3	reviewed	ANR45_HUMAN	Ankyrin repeat domain-containing protein 45	ANKRD45	Homo sapiens (Human)	266
Q5VZE5	reviewed	NAA35_HUMAN	N-alpha-acetyltransferase 35, NatC auxiliary subunit (Embryonic growth-associated protein homolog) (Protein MAK10 homolog)	NAA35 EGAP MAK10	Homo sapiens (Human)	725
Q5W0Q7	reviewed	USPL1_HUMAN	SUMO-specific isopeptidase USPL1 (EC 3.4.22.-) (Ubiquitin-specific peptidase-like protein 1) (USP-like 1)	USPL1 C13orf22 D13S106	Homo sapiens (Human)	1092
Q5XKR4	reviewed	OTP_HUMAN	Homeobox protein orthopedia	OTP	Homo sapiens (Human)	325
Q68CP9	reviewed	ARID2_HUMAN	AT-rich interactive domain-containing protein 2 (ARID domain-containing protein 2) (BRG1-associated factor 200) (BAF200) (Zinc finger protein with activation potential) (Zipzap/p200)	ARID2 BAF200 KIAA1557	Homo sapiens (Human)	1835
Q68DV7	reviewed	RNF43_HUMAN	E3 ubiquitin-protein ligase RNF43 (EC 2.3.2.27) (RING finger protein 43) (RING-type E3 ubiquitin transferase RNF43)	RNF43	Homo sapiens (Human)	783
Q6ISB3	reviewed	GRHL2_HUMAN	Grainyhead-like protein 2 homolog (Brother of mammalian grainyhead) (Transcription factor CP2-like 3)	GRHL2 BOM TFCP2L3	Homo sapiens (Human)	625
Q6N022	reviewed	TEN4_HUMAN	Teneurin-4 (Ten-4) (Protein Odd Oz/ten-m homolog 4) (Tenascin-M4) (Ten-m4) (Teneurin transmembrane protein 4)	TENM4 KIAA1302 ODZ4 TNM4	Homo sapiens (Human)	2769
Q6PIW4	reviewed	FIGL1_HUMAN	Fidgetin-like protein 1 (EC 3.6.4.-)	FIGNL1	Homo sapiens (Human)	674
Q6PJG6	reviewed	BRAT1_HUMAN	BRCA1-associated ATM activator 1 (BRCA1-associated protein required for ATM activation protein 1)	BRAT1 BAAT1 C7orf27	Homo sapiens (Human)	821
Q6PKG0	reviewed	LARP1_HUMAN	La-related protein 1 (La ribonucleoprotein domain family member 1)	LARP1 KIAA0731 LARP	Homo sapiens (Human)	1096
Q6PRD7	reviewed	CEMP1_HUMAN	Cementoblastoma-derived protein 1 (Cementum protein 1) (Cementum protein 23) (CP-23)	CEMP1	Homo sapiens (Human)	247
Q6RFH8	reviewed	DUX4C_HUMAN	Double homeobox protein 4C (Double homeobox protein 4, centromeric) (DUX4c) (Double homeobox protein 4-like protein 9)	DUX4L9 DUX4C	Homo sapiens (Human)	374
Q6UWU4	reviewed	CF089_HUMAN	Bombesin receptor-activated protein C6orf89 (Amfion)	C6orf89 BRAP UNQ177/PRO203	Homo sapiens (Human)	347
Q6UX01	reviewed	LMBRL_HUMAN	Protein LMBR1L (Limb region 1 protein homolog-like) (Lipocalin-1-interacting membrane receptor) (LIMR)	LMBR1L KIAA1174 LIMR UNQ458/PRO783	Homo sapiens (Human)	489
Q6UXB4	reviewed	CLC4G_HUMAN	C-type lectin domain family 4 member G (Liver and lymph node sinusoidal endothelial cell C-type lectin) (LSECtin)	CLEC4G UNQ431/PRO792	Homo sapiens (Human)	293
Q6UXL0	reviewed	I20RB_HUMAN	Interleukin-20 receptor subunit beta (IL-20 receptor subunit beta) (IL-20R-beta) (IL-20RB) (Fibronectin type III domain containing 6) (FNDC6) (IL-20R2)	IL20RB DIRS1 UNQ557/PRO1114	Homo sapiens (Human)	311
Q6YHK3	reviewed	CD109_HUMAN	CD109 antigen (150 kDa TGF-beta-1-binding protein) (C3 and PZP-like alpha-2-macroglobulin domain-containing protein 7) (Platelet-specific Gov antigen) (p180) (r150) (CD antigen CD109)	CD109 CPAMD7	Homo sapiens (Human)	1445
Q6ZMH5	reviewed	S39A5_HUMAN	Zinc transporter ZIP5 (Solute carrier family 39 member 5) (Zrt- and Irt-like protein 5) (ZIP-5)	SLC39A5 ZIP5	Homo sapiens (Human)	540
Q6ZMJ4	reviewed	IL34_HUMAN	Interleukin-34 (IL-34)	IL34 C16orf77	Homo sapiens (Human)	242
Q7L590	reviewed	MCM10_HUMAN	Protein MCM10 homolog (HsMCM10)	MCM10 PRO2249	Homo sapiens (Human)	875
Q7Z4I7	reviewed	LIMS2_HUMAN	LIM and senescent cell antigen-like-containing domain protein 2 (LIM-like protein 2) (Particularly interesting new Cys-His protein 2) (PINCH-2)	LIMS2 PINCH2	Homo sapiens (Human)	341
Q7Z591	reviewed	AKNA_HUMAN	Microtubule organization protein AKNA (AT-hook-containing transcription factor)	AKNA KIAA1968	Homo sapiens (Human)	1439
Q7Z7C8	reviewed	TAF8_HUMAN	Transcription initiation factor TFIID subunit 8 (Protein taube nuss) (TBP-associated factor 43 kDa) (TBP-associated factor 8) (Transcription initiation factor TFIID 43 kDa subunit) (TAFII-43) (TAFII43) (hTAFII43)	TAF8 TAFII43 TBN	Homo sapiens (Human)	310
Q86UY5	reviewed	FA83A_HUMAN	Protein FAM83A (Tumor antigen BJ-TSA-9) (Tumor-specific gene expressed in prostate protein)	FAM83A TSGP	Homo sapiens (Human)	434
Q86VI3	reviewed	IQGA3_HUMAN	Ras GTPase-activating-like protein IQGAP3	IQGAP3	Homo sapiens (Human)	1631
Q86VS8	reviewed	HOOK3_HUMAN	Protein Hook homolog 3 (h-hook3) (hHK3)	HOOK3	Homo sapiens (Human)	718
Q86XI2	reviewed	CNDG2_HUMAN	Condensin-2 complex subunit G2 (Chromosome-associated protein G2) (CAP-G2) (hCAP-G2) (Leucine zipper protein 5) (Non-SMC condensin II complex subunit G2)	NCAPG2 LUZP5	Homo sapiens (Human)	1143
Q86YC2	reviewed	PALB2_HUMAN	Partner and localizer of BRCA2	PALB2 FANCN	Homo sapiens (Human)	1186
Q86Z02	reviewed	HIPK1_HUMAN	Homeodomain-interacting protein kinase 1 (EC 2.7.11.1) (Nuclear body-associated kinase 2)	HIPK1 KIAA0630 MYAK NBAK2	Homo sapiens (Human)	1210
Q86Z23	reviewed	C1QL4_HUMAN	Complement C1q-like protein 4 (C1q and tumor necrosis factor-related protein 11) (C1q/TNF-related protein 11)	C1QL4 CTRP11	Homo sapiens (Human)	238
Q8IUC6	reviewed	TCAM1_HUMAN	TIR domain-containing adapter molecule 1 (TICAM-1) (Proline-rich, vinculin and TIR domain-containing protein B) (Putative NF-kappa-B-activating protein 502H) (Toll-interleukin-1 receptor domain-containing adapter protein inducing interferon beta) (MyD88-3) (TIR domain-containing adapter protein inducing IFN-beta)	TICAM1 PRVTIRB TRIF	Homo sapiens (Human)	712
Q8IW00	reviewed	VSTM4_HUMAN	V-set and transmembrane domain-containing protein 4 [Cleaved into: Peptide Lv]	VSTM4 C10orf72	Homo sapiens (Human)	320
Q8IY31	reviewed	IFT20_HUMAN	Intraflagellar transport protein 20 homolog (hIFT20)	IFT20	Homo sapiens (Human)	132
Q8IZT6	reviewed	ASPM_HUMAN	Abnormal spindle-like microcephaly-associated protein (Abnormal spindle protein homolog) (Asp homolog)	ASPM MCPH5	Homo sapiens (Human)	3477
Q8N135	reviewed	LGI4_HUMAN	Leucine-rich repeat LGI family member 4 (LGI1-like protein 3) (Leucine-rich glioma-inactivated protein 4)	LGI4 LGIL3 UNQ6515/PRO21485	Homo sapiens (Human)	537
Q8N196	reviewed	SIX5_HUMAN	Homeobox protein SIX5 (DM locus-associated homeodomain protein) (Sine oculis homeobox homolog 5)	SIX5 DMAHP	Homo sapiens (Human)	739
Q8N201	reviewed	INT1_HUMAN	Integrator complex subunit 1 (Int1)	INTS1 KIAA1440 UNQ1821/PRO3434	Homo sapiens (Human)	2190
Q8N2R0	reviewed	OSR2_HUMAN	Protein odd-skipped-related 2	OSR2	Homo sapiens (Human)	312
Q8N3C0	reviewed	ASCC3_HUMAN	Activating signal cointegrator 1 complex subunit 3 (EC 3.6.4.12) (ASC-1 complex subunit p200) (ASC1p200) (Helicase, ATP binding 1) (Trip4 complex subunit p200)	ASCC3 HELIC1 RQT2	Homo sapiens (Human)	2202
Q8N3Y1	reviewed	FBXW8_HUMAN	F-box/WD repeat-containing protein 8 (F-box and WD-40 domain-containing protein 8) (F-box only protein 29)	FBXW8 FBW6 FBW8 FBX29 FBXO29 FBXW6	Homo sapiens (Human)	598
Q8N3Y7	reviewed	RDHE2_HUMAN	Epidermal retinol dehydrogenase 2 (EPHD-2) (RDH-E2) (EC 1.1.1.105) (Retinal short-chain dehydrogenase reductase 2) (retSDR2) (Short-chain dehydrogenase/reductase family 16C member 5)	SDR16C5 RDHE2	Homo sapiens (Human)	309
Q8N448	reviewed	LNX2_HUMAN	Ligand of Numb protein X 2 (Numb-binding protein 2) (PDZ domain-containing RING finger protein 1)	LNX2 PDZRN1	Homo sapiens (Human)	690
Q8N543	reviewed	OGFD1_HUMAN	Prolyl 3-hydroxylase OGFOD1 (EC 1.14.11.-) (2-oxoglutarate and iron-dependent oxygenase domain-containing protein 1) (Termination and polyadenylation 1 homolog) (uS12 prolyl 3-hydroxylase)	OGFOD1 KIAA1612 TPA1	Homo sapiens (Human)	542
Q8N5F7	reviewed	NKAP_HUMAN	NF-kappa-B-activating protein	NKAP	Homo sapiens (Human)	415
Q8N6M0	reviewed	OTU6B_HUMAN	Deubiquitinase OTUD6B (EC 3.4.19.12) (DUBA-5) (OTU domain-containing protein 6B)	OTUD6B DUBA5 CGI-77	Homo sapiens (Human)	293
Q8N8U9	reviewed	BMPER_HUMAN	BMP-binding endothelial regulator protein (Bone morphogenetic protein-binding endothelial cell precursor-derived regulator) (Protein crossveinless-2) (hCV2)	BMPER KIAA1965	Homo sapiens (Human)	685
Q8N960	reviewed	CE120_HUMAN	Centrosomal protein of 120 kDa (Cep120) (Coiled-coil domain-containing protein 100)	CEP120 CCDC100	Homo sapiens (Human)	986
Q8NAX2	reviewed	KDF1_HUMAN	Keratinocyte differentiation factor 1	KDF1 C1orf172	Homo sapiens (Human)	398
Q8NBJ9	reviewed	SIDT2_HUMAN	SID1 transmembrane family member 2	SIDT2 CGI-40 PSEC0072 UNQ685/PRO1325	Homo sapiens (Human)	832
Q8NCG7	reviewed	DGLB_HUMAN	Diacylglycerol lipase-beta (DAGL-beta) (DGL-beta) (EC 3.1.1.116) (KCCR13L) (PUFA-specific triacylglycerol lipase) (EC 3.1.1.3) (Sn1-specific diacylglycerol lipase beta)	DAGLB	Homo sapiens (Human)	672
Q8NDZ4	reviewed	DIK2A_HUMAN	Divergent protein kinase domain 2A (Deleted in autism protein 1) (Golgi Protein of 49 kDa) (GoPro49) (Hypoxia and AKT-induced stem cell factor) (HASF)	DIPK2A C3orf58 DIA1	Homo sapiens (Human)	430
Q8NER5	reviewed	ACV1C_HUMAN	Activin receptor type-1C (EC 2.7.11.30) (Activin receptor type IC) (ACTR-IC) (Activin receptor-like kinase 7) (ALK-7)	ACVR1C ALK7	Homo sapiens (Human)	493
Q8NF50	reviewed	DOCK8_HUMAN	Dedicator of cytokinesis protein 8	DOCK8	Homo sapiens (Human)	2099
Q8NFG4	reviewed	FLCN_HUMAN	Folliculin (BHD skin lesion fibrofolliculoma protein) (Birt-Hogg-Dube syndrome protein)	FLCN BHD	Homo sapiens (Human)	579
Q8NFJ9	reviewed	BBS1_HUMAN	Bardet-Biedl syndrome 1 protein (BBS2-like protein 2)	BBS1 BBS2L2	Homo sapiens (Human)	593
Q8NHL6	reviewed	LIRB1_HUMAN	Leukocyte immunoglobulin-like receptor subfamily B member 1 (LIR-1) (Leukocyte immunoglobulin-like receptor 1) (CD85 antigen-like family member J) (Immunoglobulin-like transcript 2) (ILT-2) (Monocyte/macrophage immunoglobulin-like receptor 7) (MIR-7) (CD antigen CD85j)	LILRB1 ILT2 LIR1 MIR7	Homo sapiens (Human)	650
Q8TAX0	reviewed	OSR1_HUMAN	Protein odd-skipped-related 1	OSR1 ODD	Homo sapiens (Human)	266
Q8TC44	reviewed	POC1B_HUMAN	POC1 centriolar protein homolog B (Pix1) (Proteome of centriole protein 1B) (WD repeat-containing protein 51B)	POC1B WDR51B	Homo sapiens (Human)	478
Q8TDF6	reviewed	GRP4_HUMAN	RAS guanyl-releasing protein 4	RASGRP4	Homo sapiens (Human)	673
Q8TEA7	reviewed	TBCK_HUMAN	TBC domain-containing protein kinase-like protein	TBCK TBCKL HSPC302	Homo sapiens (Human)	893
Q8WTV0	reviewed	SCRB1_HUMAN	Scavenger receptor class B member 1 (SRB1) (CD36 and LIMPII analogous 1) (CLA-1) (CD36 antigen-like 1) (Collagen type I receptor, thrombospondin receptor-like 1) (SR-BI) (CD antigen CD36)	SCARB1 CD36L1 CLA1	Homo sapiens (Human)	552
Q8WU20	reviewed	FRS2_HUMAN	Fibroblast growth factor receptor substrate 2 (FGFR substrate 2) (FGFR-signaling adaptor SNT) (Suc1-associated neurotrophic factor target 1) (SNT-1)	FRS2	Homo sapiens (Human)	508
Q8WUM9	reviewed	S20A1_HUMAN	Sodium-dependent phosphate transporter 1 (Gibbon ape leukemia virus receptor 1) (GLVR-1) (Leukemia virus receptor 1 homolog) (Phosphate transporter 1) (PiT-1) (Solute carrier family 20 member 1)	SLC20A1 GLVR1 PIT1	Homo sapiens (Human)	679
Q8WUW1	reviewed	BRK1_HUMAN	Protein BRICK1 (BRK1)	BRK1 C3orf10 HSPC300 MDS027	Homo sapiens (Human)	75
Q8WWQ2	reviewed	HPSE2_HUMAN	Inactive heparanase-2 (Hpa2)	HPSE2 HPA2	Homo sapiens (Human)	592
Q8WWW0	reviewed	RASF5_HUMAN	Ras association domain-containing protein 5 (New ras effector 1) (Regulator for cell adhesion and polarization enriched in lymphoid tissues) (RAPL)	RASSF5 NORE1 RAPL	Homo sapiens (Human)	418
Q8WX92	reviewed	NELFB_HUMAN	Negative elongation factor B (NELF-B) (Cofactor of BRCA1)	NELFB COBRA1 KIAA1182	Homo sapiens (Human)	580
Q8WYH8	reviewed	ING5_HUMAN	Inhibitor of growth protein 5 (p28ING5)	ING5	Homo sapiens (Human)	240
Q92185	reviewed	SIA8A_HUMAN	Alpha-N-acetylneuraminide alpha-2,8-sialyltransferase (EC 2.4.3.8) (Alpha-2,8-sialyltransferase 8A) (Ganglioside GD3 synthase) (Ganglioside GT3 synthase) (Sialyltransferase 8A) (SIAT8-A) (Sialyltransferase St8Sia I) (ST8SiaI)	ST8SIA1 SIAT8 SIAT8A	Homo sapiens (Human)	356
Q92542	reviewed	NICA_HUMAN	Nicastrin	NCSTN KIAA0253 UNQ1874/PRO4317	Homo sapiens (Human)	709
Q92552	reviewed	RT27_HUMAN	Small ribosomal subunit protein mS27 (28S ribosomal protein S27, mitochondrial) (MRP-S27) (S27mt) (Mitochondrial ribosomal protein S27)	MRPS27 KIAA0264	Homo sapiens (Human)	414
Q92560	reviewed	BAP1_HUMAN	Ubiquitin carboxyl-terminal hydrolase BAP1 (EC 3.4.19.12) (BRCA1-associated protein 1) (Cerebral protein 6)	BAP1 KIAA0272 hucep-6	Homo sapiens (Human)	729
Q92570	reviewed	NR4A3_HUMAN	Nuclear receptor subfamily 4 group A member 3 (Mitogen-induced nuclear orphan receptor) (Neuron-derived orphan receptor 1) (Nuclear hormone receptor NOR-1)	NR4A3 CHN CSMF MINOR NOR1 TEC	Homo sapiens (Human)	626
Q92574	reviewed	TSC1_HUMAN	Hamartin (Tuberous sclerosis 1 protein)	TSC1 KIAA0243 TSC	Homo sapiens (Human)	1164
Q92608	reviewed	DOCK2_HUMAN	Dedicator of cytokinesis protein 2	DOCK2 KIAA0209	Homo sapiens (Human)	1830
Q92673	reviewed	SORL_HUMAN	Sortilin-related receptor (Low-density lipoprotein receptor relative with 11 ligand-binding repeats) (LDLR relative with 11 ligand-binding repeats) (LR11) (SorLA-1) (Sorting protein-related receptor containing LDLR class A repeats) (SorLA)	SORL1 C11orf32	Homo sapiens (Human)	2214
Q92786	reviewed	PROX1_HUMAN	Prospero homeobox protein 1 (Homeobox prospero-like protein PROX1) (PROX-1)	PROX1	Homo sapiens (Human)	737
Q92830	reviewed	KAT2A_HUMAN	Histone acetyltransferase KAT2A (EC 2.3.1.48) (General control of amino acid synthesis protein 5-like 2) (Histone acetyltransferase GCN5) (hGCN5) (Histone glutaryltransferase KAT2A) (EC 2.3.1.-) (Histone succinyltransferase KAT2A) (EC 2.3.1.-) (Lysine acetyltransferase 2A) (STAF97)	KAT2A GCN5 GCN5L2	Homo sapiens (Human)	837
Q92833	reviewed	JARD2_HUMAN	Protein Jumonji (Jumonji/ARID domain-containing protein 2)	JARID2 JMJ	Homo sapiens (Human)	1246
Q92843	reviewed	B2CL2_HUMAN	Bcl-2-like protein 2 (Bcl2-L-2) (Apoptosis regulator Bcl-W)	BCL2L2 BCLW KIAA0271	Homo sapiens (Human)	193
Q92845	reviewed	KIFA3_HUMAN	Kinesin-associated protein 3 (KAP-3) (KAP3) (Smg GDS-associated protein)	KIFAP3 KIF3AP SMAP	Homo sapiens (Human)	792
Q92908	reviewed	GATA6_HUMAN	Transcription factor GATA-6 (GATA-binding factor 6)	GATA6	Homo sapiens (Human)	595
Q92913	reviewed	FGF13_HUMAN	Fibroblast growth factor 13 (FGF-13) (Fibroblast growth factor homologous factor 2) (FHF-2)	FGF13 FHF2	Homo sapiens (Human)	245
Q92918	reviewed	M4K1_HUMAN	Mitogen-activated protein kinase kinase kinase kinase 1 (EC 2.7.11.1) (Hematopoietic progenitor kinase) (MAPK/ERK kinase kinase kinase 1) (MEK kinase kinase 1) (MEKKK 1)	MAP4K1 HPK1	Homo sapiens (Human)	833
Q92934	reviewed	BAD_HUMAN	Bcl2-associated agonist of cell death (BAD) (Bcl-2-binding component 6) (Bcl-2-like protein 8) (Bcl2-L-8) (Bcl-xL/Bcl-2-associated death promoter) (Bcl2 antagonist of cell death)	BAD BBC6 BCL2L8	Homo sapiens (Human)	168
Q92974	reviewed	ARHG2_HUMAN	Rho guanine nucleotide exchange factor 2 (Guanine nucleotide exchange factor H1) (GEF-H1) (Microtubule-regulated Rho-GEF) (Proliferating cell nucleolar antigen p40)	ARHGEF2 KIAA0651 LFP40	Homo sapiens (Human)	986
Q92995	reviewed	UBP13_HUMAN	Ubiquitin carboxyl-terminal hydrolase 13 (EC 3.4.19.12) (Deubiquitinating enzyme 13) (Isopeptidase T-3) (ISOT-3) (Ubiquitin thioesterase 13) (Ubiquitin-specific-processing protease 13)	USP13 ISOT3	Homo sapiens (Human)	863
Q93097	reviewed	WNT2B_HUMAN	Protein Wnt-2b (Protein Wnt-13)	WNT2B WNT13	Homo sapiens (Human)	391
Q96C12	reviewed	ARMC5_HUMAN	Armadillo repeat-containing protein 5	ARMC5	Homo sapiens (Human)	935
Q96CC6	reviewed	RHDF1_HUMAN	Inactive rhomboid protein 1 (iRhom1) (Epidermal growth factor receptor-related protein) (Rhomboid 5 homolog 1) (Rhomboid family member 1) (p100hRho)	RHBDF1 C16orf8 DIST1 IRHOM1	Homo sapiens (Human)	855
Q96CG8	reviewed	CTHR1_HUMAN	Collagen triple helix repeat-containing protein 1	CTHRC1 UNQ762/PRO1550	Homo sapiens (Human)	243
Q96CJ1	reviewed	EAF2_HUMAN	ELL-associated factor 2 (Testosterone-regulated apoptosis inducer and tumor suppressor protein)	EAF2 TRAITS BM-040	Homo sapiens (Human)	260
Q96EK4	reviewed	THA11_HUMAN	THAP domain-containing protein 11	THAP11 HRIHFB2206	Homo sapiens (Human)	314
Q96EP5	reviewed	DAZP1_HUMAN	DAZ-associated protein 1 (Deleted in azoospermia-associated protein 1)	DAZAP1	Homo sapiens (Human)	407
Q96F45	reviewed	ZN503_HUMAN	Zinc finger protein 503	ZNF503 NOLZ1	Homo sapiens (Human)	646
Q96FA3	reviewed	PELI1_HUMAN	E3 ubiquitin-protein ligase pellino homolog 1 (Pellino-1) (EC 2.3.2.27) (Pellino-related intracellular-signaling molecule) (RING-type E3 ubiquitin transferase pellino homolog 1)	PELI1 PRISM	Homo sapiens (Human)	418
Q96GD4	reviewed	AURKB_HUMAN	Aurora kinase B (EC 2.7.11.1) (Aurora 1) (Aurora- and IPL1-like midbody-associated protein 1) (AIM-1) (Aurora/IPL1-related kinase 2) (ARK-2) (Aurora-related kinase 2) (STK-1) (Serine/threonine-protein kinase 12) (Serine/threonine-protein kinase 5) (Serine/threonine-protein kinase aurora-B)	AURKB AIK2 AIM1 AIRK2 ARK2 STK1 STK12 STK5	Homo sapiens (Human)	344
Q96HF1	reviewed	SFRP2_HUMAN	Secreted frizzled-related protein 2 (FRP-2) (sFRP-2) (Secreted apoptosis-related protein 1) (SARP-1)	SFRP2 FRP2 SARP1 FKSG12 UNQ361/PRO697	Homo sapiens (Human)	295
Q96J02	reviewed	ITCH_HUMAN	E3 ubiquitin-protein ligase Itchy homolog (Itch) (EC 2.3.2.26) (Atrophin-1-interacting protein 4) (AIP4) (HECT-type E3 ubiquitin transferase Itchy homolog) (NFE2-associated polypeptide 1) (NAPP1)	ITCH	Homo sapiens (Human)	903
Q96JB5	reviewed	CK5P3_HUMAN	CDK5 regulatory subunit-associated protein 3 (CDK5 activator-binding protein C53) (LXXLL/leucine-zipper-containing ARF-binding protein) (Protein HSF-27)	CDK5RAP3 IC53 LZAP MSTP016 OK/SW-cl.114 PP1553	Homo sapiens (Human)	506
Q96JQ0	reviewed	PCD16_HUMAN	Protocadherin-16 (Cadherin-19) (Cadherin-25) (Fibroblast cadherin-1) (Protein dachsous homolog 1)	DCHS1 CDH19 CDH25 FIB1 KIAA1773 PCDH16	Homo sapiens (Human)	3298
Q96KG7	reviewed	MEG10_HUMAN	Multiple epidermal growth factor-like domains protein 10 (Multiple EGF-like domains protein 10)	MEGF10 KIAA1780	Homo sapiens (Human)	1140
Q96KN7	reviewed	RPGR1_HUMAN	X-linked retinitis pigmentosa GTPase regulator-interacting protein 1 (RPGR-interacting protein 1)	RPGRIP1	Homo sapiens (Human)	1286
Q96LB3	reviewed	IFT74_HUMAN	Intraflagellar transport protein 74 homolog (Capillary morphogenesis gene 1 protein) (CMG-1) (Coiled-coil domain-containing protein 2)	IFT74 CCDC2 CMG1	Homo sapiens (Human)	600
Q96N67	reviewed	DOCK7_HUMAN	Dedicator of cytokinesis protein 7	DOCK7 KIAA1771	Homo sapiens (Human)	2140
Q96NY9	reviewed	MUS81_HUMAN	Crossover junction endonuclease MUS81 (EC 3.1.22.-)	MUS81	Homo sapiens (Human)	551
Q96PH1	reviewed	NOX5_HUMAN	NADPH oxidase 5 (EC 1.6.3.-)	NOX5	Homo sapiens (Human)	765
Q96Q83	reviewed	ALKB3_HUMAN	Alpha-ketoglutarate-dependent dioxygenase alkB homolog 3 (EC 1.14.11.33) (EC 1.14.11.54) (Alkylated DNA repair protein alkB homolog 3) (hABH3) (DEPC-1) (Prostate cancer antigen 1)	ALKBH3 ABH3 DEPC1	Homo sapiens (Human)	286
Q96QE3	reviewed	ATAD5_HUMAN	ATPase family AAA domain-containing protein 5 (Chromosome fragility-associated gene 1 protein)	ATAD5 C17orf41 Elg1 FRAG1	Homo sapiens (Human)	1844
Q96QS3	reviewed	ARX_HUMAN	Homeobox protein ARX (Aristaless-related homeobox)	ARX	Homo sapiens (Human)	562
Q96QV1	reviewed	HHIP_HUMAN	Hedgehog-interacting protein (HHIP) (HIP)	HHIP HIP UNQ5825/PRO19644	Homo sapiens (Human)	700
Q96RU2	reviewed	UBP28_HUMAN	Ubiquitin carboxyl-terminal hydrolase 28 (EC 3.4.19.12) (Deubiquitinating enzyme 28) (Ubiquitin thioesterase 28) (Ubiquitin-specific-processing protease 28)	USP28 KIAA1515	Homo sapiens (Human)	1077
Q96S42	reviewed	NODAL_HUMAN	Nodal homolog	NODAL	Homo sapiens (Human)	347
Q96SC8	reviewed	DMTA2_HUMAN	Doublesex- and mab-3-related transcription factor A2 (Doublesex- and mab-3-related transcription factor 5)	DMRTA2 DMRT5	Homo sapiens (Human)	542
Q96SQ7	reviewed	ATOH8_HUMAN	Transcription factor ATOH8 (Class A basic helix-loop-helix protein 21) (bHLHa21) (Helix-loop-helix protein hATH-6) (hATH6) (Protein atonal homolog 8)	ATOH8 ATH6 BHLHA21	Homo sapiens (Human)	321
Q96TA2	reviewed	YMEL1_HUMAN	ATP-dependent zinc metalloprotease YME1L1 (EC 3.4.24.-) (ATP-dependent metalloprotease FtsH1) (Meg-4) (Presenilin-associated metalloprotease) (PAMP) (YME1-like protein 1)	YME1L1 FTSH1 YME1L UNQ1868/PRO4304	Homo sapiens (Human)	773
Q99453	reviewed	PHX2B_HUMAN	Paired mesoderm homeobox protein 2B (Neuroblastoma Phox) (NBPhox) (PHOX2B homeodomain protein) (Paired-like homeobox 2B)	PHOX2B PMX2B	Homo sapiens (Human)	314
Q99467	reviewed	CD180_HUMAN	CD180 antigen (Lymphocyte antigen 64) (Radioprotective 105 kDa protein) (CD antigen CD180)	CD180 LY64 RP105	Homo sapiens (Human)	661
Q99502	reviewed	EYA1_HUMAN	Eyes absent homolog 1 (EC 3.1.3.16) (EC 3.1.3.48)	EYA1	Homo sapiens (Human)	592
Q99572	reviewed	P2RX7_HUMAN	P2X purinoceptor 7 (P2X7) (ATP receptor) (P2Z receptor) (Purinergic receptor)	P2RX7	Homo sapiens (Human)	595
Q99593	reviewed	TBX5_HUMAN	T-box transcription factor TBX5 (T-box protein 5)	TBX5	Homo sapiens (Human)	518
Q99594	reviewed	TEAD3_HUMAN	Transcriptional enhancer factor TEF-5 (DTEF-1) (TEA domain family member 3) (TEAD-3)	TEAD3 TEAD5 TEF5	Homo sapiens (Human)	435
Q99607	reviewed	ELF4_HUMAN	ETS-related transcription factor Elf-4 (E74-like factor 4) (Myeloid Elf-1-like factor)	ELF4 ELFR MEF	Homo sapiens (Human)	663
Q99623	reviewed	PHB2_HUMAN	Prohibitin-2 (B-cell receptor-associated protein BAP37) (D-prohibitin) (Repressor of estrogen receptor activity)	PHB2 BAP REA	Homo sapiens (Human)	299
Q99697	reviewed	PITX2_HUMAN	Pituitary homeobox 2 (ALL1-responsive protein ARP1) (Homeobox protein PITX2) (Paired-like homeodomain transcription factor 2) (RIEG bicoid-related homeobox transcription factor) (Solurshin)	PITX2 ARP1 RGS RIEG RIEG1	Homo sapiens (Human)	317
Q99801	reviewed	NKX31_HUMAN	Homeobox protein Nkx-3.1 (Homeobox protein NK-3 homolog A)	NKX3-1 NKX3.1 NKX3A	Homo sapiens (Human)	234
Q99835	reviewed	SMO_HUMAN	Protein smoothened (Protein Gx)	SMO SMOH	Homo sapiens (Human)	787
Q99958	reviewed	FOXC2_HUMAN	Forkhead box protein C2 (Forkhead-related protein FKHL14) (Mesenchyme fork head protein 1) (MFH-1 protein) (Transcription factor FKH-14)	FOXC2 FKHL14 MFH1	Homo sapiens (Human)	501
Q99967	reviewed	CITE2_HUMAN	Cbp/p300-interacting transactivator 2 (MSG-related protein 1) (MRG-1) (P35srj)	CITED2 MRG1	Homo sapiens (Human)	270
Q9BQA1	reviewed	MEP50_HUMAN	Methylosome protein WDR77 (Androgen receptor cofactor p44) (Methylosome protein 50) (MEP-50) (WD repeat-containing protein 77) (p44/Mep50)	WDR77 MEP50 WD45 HKMT1069 Nbla10071	Homo sapiens (Human)	342
Q9BQL6	reviewed	FERM1_HUMAN	Fermitin family homolog 1 (Kindlerin) (Kindlin syndrome protein) (Kindlin-1) (Unc-112-related protein 1)	FERMT1 C20orf42 KIND1 URP1	Homo sapiens (Human)	677
Q9BRP0	reviewed	OVOL2_HUMAN	Transcription factor Ovo-like 2 (hOvo2) (Zinc finger protein 339)	OVOL2 ZNF339	Homo sapiens (Human)	275
Q9BRT9	reviewed	SLD5_HUMAN	DNA replication complex GINS protein SLD5 (GINS complex subunit 4) [Cleaved into: DNA replication complex GINS protein SLD5, N-terminally processed]	GINS4 SLD5	Homo sapiens (Human)	223
Q9BRX2	reviewed	PELO_HUMAN	Protein pelota homolog (hPelota) (Protein Dom34 homolog)	PELO CGI-17	Homo sapiens (Human)	385
Q9BT67	reviewed	NFIP1_HUMAN	NEDD4 family-interacting protein 1 (Breast cancer-associated protein SGA-1M) (NEDD4 WW domain-binding protein 5) (Putative MAPK-activating protein PM13) (Putative NF-kappa-B-activating protein 164) (Putative NFKB and MAPK-activating protein)	NDFIP1 N4WBP5 PSEC0192 PSEC0223	Homo sapiens (Human)	221
Q9BTC8	reviewed	MTA3_HUMAN	Metastasis-associated protein MTA3	MTA3 KIAA1266	Homo sapiens (Human)	594
Q9BVP2	reviewed	GNL3_HUMAN	Guanine nucleotide-binding protein-like 3 (E2-induced gene 3 protein) (Novel nucleolar protein 47) (NNP47) (Nucleolar GTP-binding protein 3) (Nucleostemin)	GNL3 E2IG3 NS	Homo sapiens (Human)	549
Q9BXB1	reviewed	LGR4_HUMAN	Leucine-rich repeat-containing G-protein coupled receptor 4 (G-protein coupled receptor 48)	LGR4 GPR48	Homo sapiens (Human)	951
Q9BXL7	reviewed	CAR11_HUMAN	Caspase recruitment domain-containing protein 11 (CARD-containing MAGUK protein 1) (Carma 1)	CARD11 CARMA1	Homo sapiens (Human)	1154
Q9BYH8	reviewed	IKBZ_HUMAN	NF-kappa-B inhibitor zeta (I-kappa-B-zeta) (IkB-zeta) (IkappaBzeta) (IL-1 inducible nuclear ankyrin-repeat protein) (INAP) (Molecule possessing ankyrin repeats induced by lipopolysaccharide) (MAIL)	NFKBIZ IKBZ INAP MAIL	Homo sapiens (Human)	718
Q9BZS1	reviewed	FOXP3_HUMAN	Forkhead box protein P3 (Scurfin) [Cleaved into: Forkhead box protein P3, C-terminally processed; Forkhead box protein P3 41 kDa form]	FOXP3 IPEX JM2	Homo sapiens (Human)	431
Q9GZM8	reviewed	NDEL1_HUMAN	Nuclear distribution protein nudE-like 1 (Protein Nudel) (Mitosin-associated protein 1)	NDEL1 EOPA MITAP1 NUDEL	Homo sapiens (Human)	345
Q9H0H5	reviewed	RGAP1_HUMAN	Rac GTPase-activating protein 1 (Male germ cell RacGap) (MgcRacGAP) (Protein CYK4 homolog) (CYK4) (HsCYK-4)	RACGAP1 KIAA1478 MGCRACGAP	Homo sapiens (Human)	632
Q9H190	reviewed	SDCB2_HUMAN	Syntenin-2 (Similar to TACIP18) (SITAC) (Syndecan-binding protein 2)	SDCBP2 SITAC18	Homo sapiens (Human)	292
Q9H255	reviewed	O51E2_HUMAN	Olfactory receptor 51E2 (HPRAJ) (Olfactory receptor OR11-16) (Prostate-specific G-protein coupled receptor)	OR51E2 PSGR	Homo sapiens (Human)	320
Q9H2C1	reviewed	LHX5_HUMAN	LIM/homeobox protein Lhx5 (LIM homeobox protein 5)	LHX5	Homo sapiens (Human)	402
Q9H2X6	reviewed	HIPK2_HUMAN	Homeodomain-interacting protein kinase 2 (hHIPk2) (EC 2.7.11.1)	HIPK2	Homo sapiens (Human)	1198
Q9H3D4	reviewed	P63_HUMAN	Tumor protein 63 (p63) (Chronic ulcerative stomatitis protein) (CUSP) (Keratinocyte transcription factor KET) (Transformation-related protein 63) (TP63) (Tumor protein p73-like) (p73L) (p40) (p51)	TP63 KET P63 P73H P73L TP73L	Homo sapiens (Human)	680
Q9H4B6	reviewed	SAV1_HUMAN	Protein salvador homolog 1 (45 kDa WW domain protein) (hWW45)	SAV1 WW45	Homo sapiens (Human)	383
Q9H4H8	reviewed	FA83D_HUMAN	Protein FAM83D (Spindle protein CHICA)	FAM83D C20orf129	Homo sapiens (Human)	585
Q9H6S1	reviewed	AZI2_HUMAN	5-azacytidine-induced protein 2 (NF-kappa-B-activating kinase-associated protein 1) (Nak-associated protein 1) (Nap1) (TILP)	AZI2 NAP1 TBKBP2	Homo sapiens (Human)	392
Q9H6T0	reviewed	ESRP2_HUMAN	Epithelial splicing regulatory protein 2 (RNA-binding motif protein 35B) (RNA-binding protein 35B)	ESRP2 RBM35B PP7059	Homo sapiens (Human)	727
Q9H7X0	reviewed	NAA60_HUMAN	N-alpha-acetyltransferase 60 (hNaa60) (EC 2.3.1.259) (Histone acetyltransferase type B protein 4) (HAT4) (EC 2.3.1.48) (N-acetyltransferase 15) (N-alpha-acetyltransferase F) (NatF)	NAA60 HAT4 NAT15 UNQ2771/PRO7155	Homo sapiens (Human)	242
Q9H869	reviewed	YYAP1_HUMAN	YY1-associated protein 1 (Hepatocellular carcinoma susceptibility protein) (Hepatocellular carcinoma-associated protein 2)	YY1AP1 HCCA2 YY1AP	Homo sapiens (Human)	796
Q9HB65	reviewed	ELL3_HUMAN	RNA polymerase II elongation factor ELL3	ELL3	Homo sapiens (Human)	397
Q9HBD1	reviewed	RC3H2_HUMAN	Roquin-2 (EC 2.3.2.27) (Membrane-associated nucleic acid-binding protein) (RING finger and CCCH-type zinc finger domain-containing protein 2) (RING finger protein 164) (RING-type E3 ubiquitin transferase Roquin-2)	RC3H2 MNAB RNF164	Homo sapiens (Human)	1191
Q9HBX8	reviewed	LGR6_HUMAN	Leucine-rich repeat-containing G-protein coupled receptor 6	LGR6 UNQ6427/PRO21331 VTS20631	Homo sapiens (Human)	967
Q9HC23	reviewed	PROK2_HUMAN	Prokineticin-2 (PK2) (Protein Bv8 homolog)	PROK2 BV8	Homo sapiens (Human)	129
Q9HCL2	reviewed	GPAT1_HUMAN	Glycerol-3-phosphate acyltransferase 1, mitochondrial (GPAT-1) (EC 2.3.1.15)	GPAM GPAT1 KIAA1560	Homo sapiens (Human)	828
Q9HCU0	reviewed	CD248_HUMAN	Endosialin (Tumor endothelial marker 1) (CD antigen CD248)	CD248 CD164L1 TEM1	Homo sapiens (Human)	757
Q9HD90	reviewed	NDF4_HUMAN	Neurogenic differentiation factor 4 (NeuroD4) (Class A basic helix-loop-helix protein 4) (bHLHa4) (Protein atonal homolog 3) (ATH-3) (Atoh3)	NEUROD4 ATH3 ATOH3 BHLHA4	Homo sapiens (Human)	331
Q9NP31	reviewed	SH22A_HUMAN	SH2 domain-containing protein 2A (SH2 domain-containing adapter protein) (T cell-specific adapter protein) (TSAd) (VEGF receptor-associated protein)	SH2D2A SCAP TSAD VRAP	Homo sapiens (Human)	389
Q9NPC8	reviewed	SIX2_HUMAN	Homeobox protein SIX2 (Sine oculis homeobox homolog 2)	SIX2	Homo sapiens (Human)	291
Q9NPF7	reviewed	IL23A_HUMAN	Interleukin-23 subunit alpha (IL-23 subunit alpha) (IL-23-A) (Interleukin-23 subunit p19) (IL-23p19)	IL23A SGRF UNQ2498/PRO5798	Homo sapiens (Human)	189
Q9NPG1	reviewed	FZD3_HUMAN	Frizzled-3 (Fz-3) (hFz3)	FZD3	Homo sapiens (Human)	666
Q9NQ69	reviewed	LHX9_HUMAN	LIM/homeobox protein Lhx9 (LIM homeobox protein 9)	LHX9	Homo sapiens (Human)	397
Q9NR09	reviewed	BIRC6_HUMAN	Baculoviral IAP repeat-containing protein 6 (EC 2.3.2.27) (BIR repeat-containing ubiquitin-conjugating enzyme) (BRUCE) (RING-type E3 ubiquitin transferase BIRC6) (Ubiquitin-conjugating BIR domain enzyme apollon) (APOLLON)	BIRC6 KIAA1289	Homo sapiens (Human)	4857
Q9NRA0	reviewed	SPHK2_HUMAN	Sphingosine kinase 2 (SK 2) (SPK 2) (EC 2.7.1.91)	SPHK2 SK2	Homo sapiens (Human)	654
Q9NRA1	reviewed	PDGFC_HUMAN	Platelet-derived growth factor C (PDGF-C) (Fallotein) (Spinal cord-derived growth factor) (SCDGF) (VEGF-E) [Cleaved into: Platelet-derived growth factor C, latent form (PDGFC latent form); Platelet-derived growth factor C, receptor-binding form (PDGFC receptor-binding form)]	PDGFC SCDGF UNQ174/PRO200	Homo sapiens (Human)	345
Q9NRI5	reviewed	DISC1_HUMAN	Disrupted in schizophrenia 1 protein	DISC1 KIAA0457	Homo sapiens (Human)	854
Q9NRZ9	reviewed	HELLS_HUMAN	Lymphoid-specific helicase (EC 3.6.4.-) (Proliferation-associated SNF2-like protein) (SWI/SNF2-related matrix-associated actin-dependent regulator of chromatin subfamily A member 6)	HELLS PASG SMARCA6 Nbla10143	Homo sapiens (Human)	838
Q9NTI5	reviewed	PDS5B_HUMAN	Sister chromatid cohesion protein PDS5 homolog B (Androgen-induced proliferation inhibitor) (Androgen-induced prostate proliferative shutoff-associated protein AS3)	PDS5B APRIN AS3 KIAA0979	Homo sapiens (Human)	1447
Q9NUH8	reviewed	TM14B_HUMAN	Transmembrane protein 14B	TMEM14B	Homo sapiens (Human)	114
Q9NVV9	reviewed	THAP1_HUMAN	THAP domain-containing protein 1	THAP1	Homo sapiens (Human)	213
Q9NWB7	reviewed	IFT57_HUMAN	Intraflagellar transport protein 57 homolog (Dermal papilla-derived protein 8) (Estrogen-related receptor beta-like protein 1) (HIP1-interacting protein) (MHS4R2)	IFT57 DERP8 ESRRBL1 HIPPI	Homo sapiens (Human)	429
Q9NWT1	reviewed	PK1IP_HUMAN	p21-activated protein kinase-interacting protein 1 (PAK/PLC-interacting protein 1) (hPIP1) (PAK1-interacting protein 1) (WD repeat-containing protein 84)	PAK1IP1 PIP1 WDR84	Homo sapiens (Human)	392
Q9NWV8	reviewed	BABA1_HUMAN	BRISC and BRCA1-A complex member 1 (Mediator of RAP80 interactions and targeting subunit of 40 kDa) (New component of the BRCA1-A complex)	BABAM1 C19orf62 MERIT40 NBA1 HSPC142	Homo sapiens (Human)	329
Q9NXR1	reviewed	NDE1_HUMAN	Nuclear distribution protein nudE homolog 1 (NudE)	NDE1 NUDE	Homo sapiens (Human)	335
Q9NYA1	reviewed	SPHK1_HUMAN	Sphingosine kinase 1 (SK 1) (SPK 1) (EC 2.7.1.91) (Acetyltransferase SPHK1) (EC 2.3.1.-)	SPHK1 SK1 SPHK SPK	Homo sapiens (Human)	384
Q9NYV6	reviewed	RRN3_HUMAN	RNA polymerase I-specific transcription initiation factor RRN3 (Transcription initiation factor IA) (TIF-IA)	RRN3 TIFIA	Homo sapiens (Human)	651
Q9NZC2	reviewed	TREM2_HUMAN	Triggering receptor expressed on myeloid cells 2 (TREM-2) (Triggering receptor expressed on monocytes 2)	TREM2	Homo sapiens (Human)	230
Q9NZI8	reviewed	IF2B1_HUMAN	Insulin-like growth factor 2 mRNA-binding protein 1 (IGF2 mRNA-binding protein 1) (IMP-1) (IMP1) (Coding region determinant-binding protein) (CRD-BP) (IGF-II mRNA-binding protein 1) (VICKZ family member 1) (Zipcode-binding protein 1) (ZBP-1)	IGF2BP1 CRDBP VICKZ1 ZBP1	Homo sapiens (Human)	577
Q9P0W0	reviewed	IFNK_HUMAN	Interferon kappa (IFN-kappa)	IFNK UNQ6124/PRO20084	Homo sapiens (Human)	207
Q9P286	reviewed	PAK5_HUMAN	Serine/threonine-protein kinase PAK 5 (EC 2.7.11.1) (p21-activated kinase 5) (PAK-5) (p21-activated kinase 7) (PAK-7)	PAK5 KIAA1264 PAK7	Homo sapiens (Human)	719
Q9P2H3	reviewed	IFT80_HUMAN	Intraflagellar transport protein 80 homolog (WD repeat-containing protein 56)	IFT80 KIAA1374 WDR56	Homo sapiens (Human)	777
Q9P2R6	reviewed	RERE_HUMAN	Arginine-glutamic acid dipeptide repeats protein (Atrophin-1-like protein) (Atrophin-1-related protein)	RERE ARG ARP ATN1L KIAA0458	Homo sapiens (Human)	1566
Q9UBD5	reviewed	ORC3_HUMAN	Origin recognition complex subunit 3 (Origin recognition complex subunit Latheo)	ORC3 LATHEO ORC3L	Homo sapiens (Human)	711
Q9UBP5	reviewed	HEY2_HUMAN	Hairy/enhancer-of-split related with YRPW motif protein 2 (Cardiovascular helix-loop-helix factor 1) (hCHF1) (Class B basic helix-loop-helix protein 32) (bHLHb32) (HES-related repressor protein 2) (Hairy and enhancer of split-related protein 2) (HESR-2) (Hairy-related transcription factor 2) (HRT-2) (hHRT2) (Protein gridlock homolog)	HEY2 BHLHB32 CHF1 GRL HERP HERP1 HRT2	Homo sapiens (Human)	337
Q9UBU8	reviewed	MO4L1_HUMAN	Mortality factor 4-like protein 1 (MORF-related gene 15 protein) (Protein MSL3-1) (Transcription factor-like protein MRG15)	MORF4L1 MRG15 FWP006 HSPC008 HSPC061 PP368	Homo sapiens (Human)	362
Q9UBV4	reviewed	WNT16_HUMAN	Protein Wnt-16	WNT16	Homo sapiens (Human)	365
Q9UDY8	reviewed	MALT1_HUMAN	Mucosa-associated lymphoid tissue lymphoma translocation protein 1 (EC 3.4.22.-) (MALT lymphoma-associated translocation) (Paracaspase)	MALT1 MLT	Homo sapiens (Human)	824
Q9UG01	reviewed	IF172_HUMAN	Intraflagellar transport protein 172 homolog	IFT172 KIAA1179	Homo sapiens (Human)	1749
Q9UHC6	reviewed	CNTP2_HUMAN	Contactin-associated protein-like 2 (Cell recognition molecule Caspr2)	CNTNAP2 CASPR2 KIAA0868	Homo sapiens (Human)	1331
Q9UHD2	reviewed	TBK1_HUMAN	Serine/threonine-protein kinase TBK1 (EC 2.7.11.1) (NF-kappa-B-activating kinase) (T2K) (TANK-binding kinase 1)	TBK1 NAK	Homo sapiens (Human)	729
Q9UI36	reviewed	DACH1_HUMAN	Dachshund homolog 1 (Dach1)	DACH1 DACH	Homo sapiens (Human)	758
Q9UJQ4	reviewed	SALL4_HUMAN	Sal-like protein 4 (Zinc finger protein 797) (Zinc finger protein SALL4)	SALL4 ZNF797	Homo sapiens (Human)	1053
Q9UJU2	reviewed	LEF1_HUMAN	Lymphoid enhancer-binding factor 1 (LEF-1) (T cell-specific transcription factor 1-alpha) (TCF1-alpha)	LEF1	Homo sapiens (Human)	399
Q9UJV9	reviewed	DDX41_HUMAN	Probable ATP-dependent RNA helicase DDX41 (EC 3.6.4.13) (DEAD box protein 41) (DEAD box protein abstrakt homolog)	DDX41 ABS	Homo sapiens (Human)	622
Q9UKT5	reviewed	FBX4_HUMAN	F-box only protein 4	FBXO4 FBX4	Homo sapiens (Human)	387
Q9UKU0	reviewed	ACSL6_HUMAN	Long-chain-fatty-acid--CoA ligase 6 (EC 6.2.1.3) (Arachidonate--CoA ligase) (EC 6.2.1.15) (Long-chain acyl-CoA synthetase 6) (LACS 6)	ACSL6 ACS2 FACL6 KIAA0837 LACS5	Homo sapiens (Human)	697
Q9ULP0	reviewed	NDRG4_HUMAN	Protein NDRG4 (Brain development-related molecule 1) (N-myc downstream-regulated gene 4 protein) (Vascular smooth muscle cell-associated protein 8) (SMAP-8)	NDRG4 BDM1 KIAA1180	Homo sapiens (Human)	352
Q9ULT6	reviewed	ZNRF3_HUMAN	E3 ubiquitin-protein ligase ZNRF3 (EC 2.3.2.27) (RING finger protein 203) (RING-type E3 ubiquitin transferase ZNRF3) (Zinc/RING finger protein 3)	ZNRF3 KIAA1133 RNF203	Homo sapiens (Human)	936
Q9ULV1	reviewed	FZD4_HUMAN	Frizzled-4 (Fz-4) (hFz4) (FzE4) (CD antigen CD344)	FZD4	Homo sapiens (Human)	537
Q9UMR3	reviewed	TBX20_HUMAN	T-box transcription factor TBX20 (T-box protein 20)	TBX20	Homo sapiens (Human)	447
Q9UN36	reviewed	NDRG2_HUMAN	Protein NDRG2 (N-myc downstream-regulated gene 2 protein) (Protein Syld709613)	NDRG2 KIAA1248 SYLD	Homo sapiens (Human)	371
Q9UNA3	reviewed	A4GCT_HUMAN	Alpha-1,4-N-acetylglucosaminyltransferase (Alpha4GnT) (EC 2.4.1.-)	A4GNT	Homo sapiens (Human)	340
Q9UNG2	reviewed	TNF18_HUMAN	Tumor necrosis factor ligand superfamily member 18 (Activation-inducible TNF-related ligand) (AITRL) (Glucocorticoid-induced TNF-related ligand) (hGITRL)	TNFSF18 AITRL GITRL TL6 UNQ149/PRO175	Homo sapiens (Human)	177
Q9UPR0	reviewed	PLCL2_HUMAN	Inactive phospholipase C-like protein 2 (PLC-L(2)) (PLC-L2) (Phospholipase C-L2) (Phospholipase C-epsilon-2) (PLC-epsilon-2)	PLCL2 KIAA1092 PLCE2	Homo sapiens (Human)	1127
Q9Y275	reviewed	TN13B_HUMAN	Tumor necrosis factor ligand superfamily member 13B (B lymphocyte stimulator) (BLyS) (B-cell-activating factor) (BAFF) (Dendritic cell-derived TNF-like molecule) (TNF- and APOL-related leukocyte expressed ligand 1) (TALL-1) (CD antigen CD257) [Cleaved into: Tumor necrosis factor ligand superfamily member 13b, membrane form; Tumor necrosis factor ligand superfamily member 13b, soluble form]	TNFSF13B BAFF BLYS TALL1 TNFSF20 ZTNF4 UNQ401/PRO738	Homo sapiens (Human)	285
Q9Y297	reviewed	FBW1A_HUMAN	F-box/WD repeat-containing protein 1A (E3RSIkappaB) (Epididymis tissue protein Li 2a) (F-box and WD repeats protein beta-TrCP) (pIkappaBalpha-E3 receptor subunit)	BTRC BTRCP FBW1A FBXW1A	Homo sapiens (Human)	605
Q9Y2D1	reviewed	ATF5_HUMAN	Cyclic AMP-dependent transcription factor ATF-5 (cAMP-dependent transcription factor ATF-5) (Activating transcription factor 5) (Transcription factor ATFx)	ATF5 ATFX	Homo sapiens (Human)	282
Q9Y2S7	reviewed	PDIP2_HUMAN	Polymerase delta-interacting protein 2 (38 kDa DNA polymerase delta interaction protein) (p38)	POLDIP2 PDIP38 POLD4 HSPC017	Homo sapiens (Human)	368
Q9Y2T1	reviewed	AXIN2_HUMAN	Axin-2 (Axin-like protein) (Axil) (Axis inhibition protein 2) (Conductin)	AXIN2	Homo sapiens (Human)	843
Q9Y366	reviewed	IFT52_HUMAN	Intraflagellar transport protein 52 homolog (Protein NGD5 homolog)	IFT52 C20orf9 NGD5 CGI-53	Homo sapiens (Human)	437
Q9Y3A5	reviewed	SBDS_HUMAN	Ribosome maturation protein SBDS (Shwachman-Bodian-Diamond syndrome protein)	SBDS CGI-97	Homo sapiens (Human)	250
Q9Y466	reviewed	NR2E1_HUMAN	Nuclear receptor subfamily 2 group E member 1 (Nuclear receptor TLX) (Protein tailless homolog) (Tll) (hTll)	NR2E1 TLX	Homo sapiens (Human)	385
Q9Y4D2	reviewed	DGLA_HUMAN	Diacylglycerol lipase-alpha (DAGL-alpha) (DGL-alpha) (EC 3.1.1.116) (Neural stem cell-derived dendrite regulator) (Sn1-specific diacylglycerol lipase alpha)	DAGLA C11orf11 KIAA0659 NSDDR	Homo sapiens (Human)	1042
Q9Y4H2	reviewed	IRS2_HUMAN	Insulin receptor substrate 2 (IRS-2)	IRS2	Homo sapiens (Human)	1338
Q9Y4K0	reviewed	LOXL2_HUMAN	Lysyl oxidase homolog 2 (EC 1.4.3.13) (Lysyl oxidase-like protein 2) (Lysyl oxidase-related protein 2) (Lysyl oxidase-related protein WS9-14)	LOXL2	Homo sapiens (Human)	774
Q9Y586	reviewed	MB212_HUMAN	Protein mab-21-like 2	MAB21L2	Homo sapiens (Human)	359
Q9Y5A9	reviewed	YTHD2_HUMAN	YTH domain-containing family protein 2 (DF2) (CLL-associated antigen KW-14) (High-glucose-regulated protein 8) (Renal carcinoma antigen NY-REN-2)	YTHDF2 HGRG8	Homo sapiens (Human)	579
Q9Y5P4	reviewed	CERT_HUMAN	Ceramide transfer protein (hCERT) (Collagen type IV alpha-3-binding protein) (Goodpasture antigen-binding protein) (GPBP) (START domain-containing protein 11) (StARD11) (StAR-related lipid transfer protein 11)	CERT1 CERT COL4A3BP STARD11	Homo sapiens (Human)	624
Q9Y5R6	reviewed	DMRT1_HUMAN	Doublesex- and mab-3-related transcription factor 1 (DM domain expressed in testis protein 1)	DMRT1 DMT1	Homo sapiens (Human)	373
Q9Y5X4	reviewed	NR2E3_HUMAN	Photoreceptor-specific nuclear receptor (Nuclear receptor subfamily 2 group E member 3) (Retina-specific nuclear receptor)	NR2E3 PNR RNR	Homo sapiens (Human)	410
Q9Y5X9	reviewed	LIPE_HUMAN	Endothelial lipase (EC 3.1.1.3) (Endothelial cell-derived lipase) (EDL) (EL) (Phospholipase A1) (EC 3.1.1.32)	LIPG UNQ387/PRO719	Homo sapiens (Human)	500
Q9Y653	reviewed	AGRG1_HUMAN	Adhesion G-protein coupled receptor G1 (G-protein coupled receptor 56) (Protein TM7XN1) [Cleaved into: ADGRG1 N-terminal fragment (ADGRG1 NT) (GPR56 N-terminal fragment) (GPR56 NT) (GPR56(N)) (GPR56 extracellular subunit) (GPR56 subunit alpha); ADGRG1 C-terminal fragment (ADGRG1 CT) (GPR56 C-terminal fragment) (GPR56 CT) (GPR56(C)) (GPR56 seven-transmembrane subunit) (GPR56 7TM) (GPR56 subunit be…	ADGRG1 GPR56 TM7LN4 TM7XN1 UNQ540/PRO1083	Homo sapiens (Human)	693
Q9Y6A5	reviewed	TACC3_HUMAN	Transforming acidic coiled-coil-containing protein 3 (ERIC-1)	TACC3 ERIC1	Homo sapiens (Human)	838
Q9Y6D0	reviewed	SELK_HUMAN	Selenoprotein K (SelK)	SELENOK SELK HSPC030 HSPC297	Homo sapiens (Human)	94
Q9Y6R0	reviewed	NUMBL_HUMAN	Numb-like protein (Numb-related protein) (Numb-R)	NUMBL	Homo sapiens (Human)	609
A6NJT0	reviewed	UNC4_HUMAN	Homeobox protein unc-4 homolog (Homeobox protein Uncx4.1)	UNCX UNCX4.1	Homo sapiens (Human)	531
A6XGL0	reviewed	YJEN3_HUMAN	YjeF N-terminal domain-containing protein 3 (YjeF_N3) (hYjeF_N3) (ApoA-I-binding protein 2)	YJEFN3 AIBP2	Homo sapiens (Human)	299
O14753	reviewed	OVOL1_HUMAN	Putative transcription factor Ovo-like 1 (hOvo1)	OVOL1	Homo sapiens (Human)	267
P05015	reviewed	IFN16_HUMAN	Interferon alpha-16 (IFN-alpha-16) (Interferon alpha-WA)	IFNA16	Homo sapiens (Human)	189
P33552	reviewed	CKS2_HUMAN	Cyclin-dependent kinases regulatory subunit 2 (CKS-2)	CKS2	Homo sapiens (Human)	79
P58294	reviewed	PROK1_HUMAN	Prokineticin-1 (Endocrine-gland-derived vascular endothelial growth factor) (EG-VEGF) (Mambakine)	PROK1 UNQ600/PRO1186	Homo sapiens (Human)	105
P59768	reviewed	GBG2_HUMAN	Guanine nucleotide-binding protein G(I)/G(S)/G(O) subunit gamma-2 (G gamma-I)	GNG2	Homo sapiens (Human)	71
Q6V1P9	reviewed	PCD23_HUMAN	Protocadherin-23 (Cadherin-27) (Cadherin-like protein CDHJ) (Cadherin-like protein VR8) (Protein dachsous homolog 2) (Protocadherin PCDHJ)	DCHS2 CDH27 CDHJ PCDH23 PCDHJ	Homo sapiens (Human)	3371
Q7Z6K4	reviewed	NRARP_HUMAN	Notch-regulated ankyrin repeat-containing protein	NRARP	Homo sapiens (Human)	114
Q86WN2	reviewed	IFNE_HUMAN	Interferon epsilon (IFN-epsilon) (Interferon epsilon-1)	IFNE IFNE1 UNQ360/PRO655	Homo sapiens (Human)	208
Q8N292	reviewed	GAPT_HUMAN	Protein GAPT (Growth factor receptor-bound protein 2-binding adapter protein, transmembrane)	GAPT C5orf29	Homo sapiens (Human)	157
Q96QS1	reviewed	TSN32_HUMAN	Tetraspanin-32 (Tspan-32) (Protein Phemx)	TSPAN32 PHEMX TSSC6	Homo sapiens (Human)	320
Q9BQ08	reviewed	RETNB_HUMAN	Resistin-like beta (Colon and small intestine-specific cysteine-rich protein) (Colon carcinoma-related gene protein) (Cysteine-rich secreted protein A12-alpha-like 1) (Cysteine-rich secreted protein FIZZ2) (RELMbeta)	RETNLB CCRG FIZZ2 HXCP2 RETNL2 UNQ408/PRO770	Homo sapiens (Human)	111
Q9BSF8	reviewed	BTBDA_HUMAN	BTB/POZ domain-containing protein 10 (Glucose metabolism-related protein 1)	BTBD10 GMRP1	Homo sapiens (Human)	475
A2RU54	reviewed	HMX2_HUMAN	Homeobox protein HMX2 (Homeobox protein H6 family member 2)	HMX2	Homo sapiens (Human)	273
O75467	reviewed	Z324A_HUMAN	Zinc finger protein 324A (Zinc finger protein ZF5128)	ZNF324 ZNF324A	Homo sapiens (Human)	553
Q6NT89	reviewed	TRNP1_HUMAN	TMF-regulated nuclear protein 1	TRNP1 C1orf225 TRNP	Homo sapiens (Human)	227
Q8IVN3	reviewed	MSTN1_HUMAN	Musculoskeletal embryonic nuclear protein 1	MUSTN1	Homo sapiens (Human)	82
Q8N9Z9	reviewed	LMTD1_HUMAN	Lamin tail domain-containing protein 1 (Intermediate filament tail domain-containing protein 1)	LMNTD1 IFLTD1	Homo sapiens (Human)	388

## Sheet: cell cycle
Entry	Reviewed	Entry Name	Protein names	Gene Names	Organism	Length
A0AVK6	reviewed	E2F8_HUMAN	Transcription factor E2F8 (E2F-8)	E2F8	Homo sapiens (Human)	867
A1L190	reviewed	SYCE3_HUMAN	Synaptonemal complex central element protein 3 (Testis highly expressed gene 2 protein) (THEG-2)	SYCE3 C22orf41 THEG2	Homo sapiens (Human)	88
A2PYH4	reviewed	HFM1_HUMAN	Probable ATP-dependent DNA helicase HFM1 (EC 3.6.4.12) (SEC63 domain-containing protein 1)	HFM1 SEC3D1	Homo sapiens (Human)	1435
A2RUB1	reviewed	MEIOC_HUMAN	Meiosis-specific coiled-coil domain-containing protein MEIOC (Meiosis-specific with coiled-coil domain protein)	MEIOC C17orf104	Homo sapiens (Human)	952
A4GXA9	reviewed	EME2_HUMAN	Probable crossover junction endonuclease EME2 (EC 3.1.22.-)	EME2	Homo sapiens (Human)	379
A6NGQ2	reviewed	OOEP_HUMAN	Oocyte-expressed protein homolog (KH homology domain-containing protein 2) (Oocyte- and embryo-specific protein 19) (hOEP19)	OOEP C6orf156 KHDC2 OEP19	Homo sapiens (Human)	149
A6NHL2	reviewed	TBAL3_HUMAN	Tubulin alpha chain-like 3 (EC 3.6.5.-)	TUBAL3	Homo sapiens (Human)	446
A6NNZ2	reviewed	TBB8B_HUMAN	Tubulin beta 8B	TUBB8B	Homo sapiens (Human)	444
A8MT69	reviewed	CENPX_HUMAN	Centromere protein X (CENP-X) (FANCM-associated histone fold protein 2) (FANCM-interacting histone fold protein 2) (Fanconi anemia-associated polypeptide of 10 kDa) (Retinoic acid-inducible gene D9 protein homolog) (Stimulated by retinoic acid gene 13 protein homolog)	CENPX FAAP10 MHF2 STRA13	Homo sapiens (Human)	81
A8MVW5	reviewed	HECA2_HUMAN	HEPACAM family member 2 (Mitotic kinetics regulator)	HEPACAM2 MIKI UNQ305/PRO346	Homo sapiens (Human)	462
A8MW99	reviewed	MEI4_HUMAN	Meiosis-specific protein MEI4	MEI4	Homo sapiens (Human)	385
D6RGH6	reviewed	MCIN_HUMAN	Multicilin (Multiciliate differentiation and DNA synthesis-associated cell cycle protein) (McIdas protein) (Protein Idas)	MCIDAS IDAS MCI MCIN	Homo sapiens (Human)	385
H0YL14	reviewed	TM250_HUMAN	Transmembrane protein 250 (Herpes virus UL25-binding protein)	TMEM250 C9orf69	Homo sapiens (Human)	139
M0R2J8	reviewed	DCDC1_HUMAN	Doublecortin domain-containing protein 1 (Doublecortin domain-containing 5 protein)	DCDC1 DCDC5 KIAA1493	Homo sapiens (Human)	1783
O00139	reviewed	KIF2A_HUMAN	Kinesin-like protein KIF2A (Kinesin-2) (hK2)	KIF2A KIF2 KNS2	Homo sapiens (Human)	706
O00255	reviewed	MEN1_HUMAN	Menin	MEN1 SCG2	Homo sapiens (Human)	615
O00311	reviewed	CDC7_HUMAN	Cell division cycle 7-related protein kinase (CDC7-related kinase) (HsCdc7) (huCdc7) (EC 2.7.11.1)	CDC7 CDC7L1	Homo sapiens (Human)	574
O00399	reviewed	DCTN6_HUMAN	Dynactin subunit 6 (Dynactin subunit p27) (Protein WS-3)	DCTN6 WS3	Homo sapiens (Human)	190
O00401	reviewed	WASL_HUMAN	Actin nucleation-promoting factor WASL (Neural Wiskott-Aldrich syndrome protein) (N-WASP)	WASL	Homo sapiens (Human)	505
O00409	reviewed	FOXN3_HUMAN	Forkhead box protein N3 (Checkpoint suppressor 1)	FOXN3 C14orf116 CHES1	Homo sapiens (Human)	490
O00423	reviewed	EMAL1_HUMAN	Echinoderm microtubule-associated protein-like 1 (EMAP-1) (HuEMAP-1)	EML1 EMAP1 EMAPL EMAPL1	Homo sapiens (Human)	815
O00444	reviewed	PLK4_HUMAN	Serine/threonine-protein kinase PLK4 (EC 2.7.11.21) (Polo-like kinase 4) (PLK-4) (Serine/threonine-protein kinase 18) (Serine/threonine-protein kinase Sak)	PLK4 SAK STK18	Homo sapiens (Human)	970
O00471	reviewed	EXOC5_HUMAN	Exocyst complex component 5 (Exocyst complex component Sec10) (hSec10)	EXOC5 SEC10 SEC10L1	Homo sapiens (Human)	708
O00571	reviewed	DDX3X_HUMAN	ATP-dependent RNA helicase DDX3X (EC 3.6.4.13) (CAP-Rf) (DEAD box protein 3, X-chromosomal) (DEAD box, X isoform) (DBX) (Helicase-like protein 2) (HLP2)	DDX3X DBX DDX3	Homo sapiens (Human)	662
O00712	reviewed	NFIB_HUMAN	Nuclear factor 1 B-type (NF1-B) (Nuclear factor 1/B) (CCAAT-box-binding transcription factor) (CTF) (Nuclear factor I/B) (NF-I/B) (NFI-B) (TGGCA-binding protein)	NFIB	Homo sapiens (Human)	420
O00716	reviewed	E2F3_HUMAN	Transcription factor E2F3 (E2F-3)	E2F3 KIAA0075	Homo sapiens (Human)	465
O00743	reviewed	PPP6_HUMAN	Serine/threonine-protein phosphatase 6 catalytic subunit (PP6C) (EC 3.1.3.16) [Cleaved into: Serine/threonine-protein phosphatase 6 catalytic subunit, N-terminally processed]	PPP6C PPP6	Homo sapiens (Human)	305
O00744	reviewed	WN10B_HUMAN	Protein Wnt-10b (Protein Wnt-12)	WNT10B WNT12	Homo sapiens (Human)	389
O00762	reviewed	UBE2C_HUMAN	Ubiquitin-conjugating enzyme E2 C (EC 2.3.2.23) ((E3-independent) E2 ubiquitin-conjugating enzyme C) (EC 2.3.2.24) (E2 ubiquitin-conjugating enzyme C) (UbcH10) (Ubiquitin carrier protein C) (Ubiquitin-protein ligase C)	UBE2C UBCH10	Homo sapiens (Human)	179
O14519	reviewed	CDKA1_HUMAN	Cyclin-dependent kinase 2-associated protein 1 (CDK2-associated protein 1) (Deleted in oral cancer 1) (DOC-1) (Putative oral cancer suppressor)	CDK2AP1 CDKAP1 DOC1	Homo sapiens (Human)	115
O14578	reviewed	CTRO_HUMAN	Citron Rho-interacting kinase (CRIK) (EC 2.7.11.1) (Serine/threonine-protein kinase 21)	CIT CRIK KIAA0949 STK21	Homo sapiens (Human)	2027
O14730	reviewed	RIOK3_HUMAN	Serine/threonine-protein kinase RIO3 (EC 2.7.11.1) (RIO kinase 3) (sudD homolog)	RIOK3 SUDD	Homo sapiens (Human)	519
O14757	reviewed	CHK1_HUMAN	Serine/threonine-protein kinase Chk1 (EC 2.7.11.1) (CHK1 checkpoint homolog) (Cell cycle checkpoint kinase) (Checkpoint kinase-1)	CHEK1 CHK1	Homo sapiens (Human)	476
O14777	reviewed	NDC80_HUMAN	Kinetochore protein NDC80 homolog (Highly expressed in cancer protein) (Kinetochore protein Hec1) (HsHec1) (Kinetochore-associated protein 2) (Retinoblastoma-associated protein HEC)	NDC80 HEC HEC1 KNTC2	Homo sapiens (Human)	642
O14867	reviewed	BACH1_HUMAN	Transcription regulator protein BACH1 (BTB and CNC homolog 1) (HA2303)	BACH1	Homo sapiens (Human)	736
O14894	reviewed	T4S5_HUMAN	Transmembrane 4 L6 family member 5 (Tetraspan transmembrane protein L6H)	TM4SF5	Homo sapiens (Human)	197
O14901	reviewed	KLF11_HUMAN	Krueppel-like factor 11 (Transforming growth factor-beta-inducible early growth response protein 2) (TGFB-inducible early growth response protein 2) (TIEG-2)	KLF11 FKLF TIEG2	Homo sapiens (Human)	512
O14944	reviewed	EREG_HUMAN	Proepiregulin [Cleaved into: Epiregulin (EPR)]	EREG	Homo sapiens (Human)	169
O14965	reviewed	AURKA_HUMAN	Aurora kinase A (EC 2.7.11.1) (Aurora 2) (Aurora/IPL1-related kinase 1) (ARK-1) (Aurora-related kinase 1) (Breast tumor-amplified kinase) (Ipl1- and aurora-related kinase 1) (Serine/threonine-protein kinase 15) (Serine/threonine-protein kinase 6) (Serine/threonine-protein kinase Ayk1) (Serine/threonine-protein kinase aurora-A)	AURKA	Homo sapiens (Human)	403
O14974	reviewed	MYPT1_HUMAN	Protein phosphatase 1 regulatory subunit 12A (Myosin phosphatase-targeting subunit 1) (Myosin phosphatase target subunit 1) (Protein phosphatase myosin-binding subunit)	PPP1R12A MBS MYPT1	Homo sapiens (Human)	1030
O14976	reviewed	GAK_HUMAN	Cyclin-G-associated kinase (EC 2.7.11.1)	GAK	Homo sapiens (Human)	1311
O15013	reviewed	ARHGA_HUMAN	Rho guanine nucleotide exchange factor 10	ARHGEF10 KIAA0294	Homo sapiens (Human)	1369
O15066	reviewed	KIF3B_HUMAN	Kinesin-like protein KIF3B (HH0048) (Microtubule plus end-directed kinesin motor 3B) [Cleaved into: Kinesin-like protein KIF3B, N-terminally processed]	KIF3B KIAA0359	Homo sapiens (Human)	747
O15182	reviewed	CETN3_HUMAN	Centrin-3	CETN3 CEN3	Homo sapiens (Human)	167
O15264	reviewed	MK13_HUMAN	Mitogen-activated protein kinase 13 (MAP kinase 13) (MAPK 13) (EC 2.7.11.24) (Mitogen-activated protein kinase p38 delta) (MAP kinase p38 delta) (Stress-activated protein kinase 4)	MAPK13 PRKM13 SAPK4	Homo sapiens (Human)	365
O15297	reviewed	PPM1D_HUMAN	Protein phosphatase 1D (EC 3.1.3.16) (Protein phosphatase 2C isoform delta) (PP2C-delta) (Protein phosphatase magnesium-dependent 1 delta) (p53-induced protein phosphatase 1)	PPM1D WIP1	Homo sapiens (Human)	605
O15315	reviewed	RA51B_HUMAN	DNA repair protein RAD51 homolog 2 (R51H2) (RAD51 homolog B) (Rad51B) (RAD51-like protein 1)	RAD51B RAD51L1 REC2	Homo sapiens (Human)	384
O15350	reviewed	P73_HUMAN	Tumor protein p73 (p53-like transcription factor) (p53-related protein)	TP73 P73	Homo sapiens (Human)	636
O15357	reviewed	SHIP2_HUMAN	Phosphatidylinositol 3,4,5-trisphosphate 5-phosphatase 2 (EC 3.1.3.86) (Inositol polyphosphate phosphatase-like protein 1) (INPPL-1) (Protein 51C) (SH2 domain-containing inositol 5'-phosphatase 2) (SH2 domain-containing inositol phosphatase 2) (SHIP-2)	INPPL1 SHIP2	Homo sapiens (Human)	1258
O15360	reviewed	FANCA_HUMAN	Fanconi anemia group A protein (Protein FACA)	FANCA FAA FACA FANCH	Homo sapiens (Human)	1455
O15379	reviewed	HDAC3_HUMAN	Histone deacetylase 3 (HD3) (EC 3.5.1.98) (Protein deacetylase HDAC3) (EC 3.5.1.-) (Protein deacylase HDAC3) (EC 3.5.1.-) (RPD3-2) (SMAP45)	HDAC3	Homo sapiens (Human)	428
O15392	reviewed	BIRC5_HUMAN	Baculoviral IAP repeat-containing protein 5 (Apoptosis inhibitor 4) (Apoptosis inhibitor survivin)	BIRC5 API4 IAP4	Homo sapiens (Human)	142
O15457	reviewed	MSH4_HUMAN	MutS protein homolog 4 (hMSH4)	MSH4	Homo sapiens (Human)	936
O15520	reviewed	FGF10_HUMAN	Fibroblast growth factor 10 (FGF-10) (Keratinocyte growth factor 2)	FGF10	Homo sapiens (Human)	208
O15528	reviewed	CP27B_HUMAN	25-hydroxyvitamin D-1 alpha hydroxylase, mitochondrial (EC 1.14.15.18) (25-OHD-1 alpha-hydroxylase) (25-hydroxyvitamin D(3) 1-alpha-hydroxylase) (VD3 1A hydroxylase) (Calcidiol 1-monooxygenase) (Cytochrome P450 subfamily XXVIIB polypeptide 1) (Cytochrome P450C1 alpha) (Cytochrome P450VD1-alpha) (Cytochrome p450 27B1)	CYP27B1 CYP1ALPHA CYP27B	Homo sapiens (Human)	508
O43175	reviewed	SERA_HUMAN	D-3-phosphoglycerate dehydrogenase (3-PGDH) (EC 1.1.1.95) (2-oxoglutarate reductase) (EC 1.1.1.399) (Malate dehydrogenase) (EC 1.1.1.37)	PHGDH PGDH3	Homo sapiens (Human)	533
O43196	reviewed	MSH5_HUMAN	MutS protein homolog 5 (hMSH5)	MSH5	Homo sapiens (Human)	834
O43236	reviewed	SEPT4_HUMAN	Septin-4 (Bradeion beta) (Brain protein H5) (CE5B3 beta) (Cell division control-related protein 2) (hCDCREL-2) (Peanut-like protein 2)	SEPTIN4 C17orf47 PNUTL2 SEP4 SEPT4 hucep-7	Homo sapiens (Human)	478
O43240	reviewed	KLK10_HUMAN	Kallikrein-10 (EC 3.4.21.-) (Normal epithelial cell-specific 1) (Protease serine-like 1)	KLK10 NES1 PRSSL1	Homo sapiens (Human)	276
O43255	reviewed	SIAH2_HUMAN	E3 ubiquitin-protein ligase SIAH2 (EC 2.3.2.27) (RING-type E3 ubiquitin transferase SIAH2) (Seven in absentia homolog 2) (Siah-2) (hSiah2)	SIAH2	Homo sapiens (Human)	324
O43264	reviewed	ZW10_HUMAN	Centromere/kinetochore protein zw10 homolog	ZW10	Homo sapiens (Human)	779
O43303	reviewed	CP110_HUMAN	Centriolar coiled-coil protein of 110 kDa (Centrosomal protein of 110 kDa) (CP110) (Cep110)	CCP110 CEP110 CP110 KIAA0419	Homo sapiens (Human)	1012
O43379	reviewed	WDR62_HUMAN	WD repeat-containing protein 62	WDR62 C19orf14	Homo sapiens (Human)	1518
O43463	reviewed	SUV91_HUMAN	Histone-lysine N-methyltransferase SUV39H1 (EC 2.1.1.355) (Histone H3-K9 methyltransferase 1) (H3-K9-HMTase 1) (Lysine N-methyltransferase 1A) (Position-effect variegation 3-9 homolog) (Suppressor of variegation 3-9 homolog 1) (Su(var)3-9 homolog 1)	SUV39H1 KMT1A SUV39H	Homo sapiens (Human)	412
O43482	reviewed	MS18B_HUMAN	Protein Mis18-beta (Cancer/testis antigen 86) (CT86) (Opa-interacting protein 5) (OIP-5)	OIP5 MIS18B	Homo sapiens (Human)	229
O43491	reviewed	E41L2_HUMAN	Band 4.1-like protein 2 (Erythrocyte membrane protein band 4.1-like 2) (Generally expressed protein 4.1) (4.1G)	EPB41L2	Homo sapiens (Human)	1005
O43502	reviewed	RA51C_HUMAN	DNA repair protein RAD51 homolog 3 (R51H3) (RAD51 homolog C) (RAD51-like protein 2)	RAD51C RAD51L2	Homo sapiens (Human)	376
O43521	reviewed	B2L11_HUMAN	Bcl-2-like protein 11 (Bcl2-L-11) (Bcl2-interacting mediator of cell death)	BCL2L11 BIM	Homo sapiens (Human)	198
O43543	reviewed	XRCC2_HUMAN	DNA repair protein XRCC2 (X-ray repair cross-complementing protein 2)	XRCC2	Homo sapiens (Human)	280
O43566	reviewed	RGS14_HUMAN	Regulator of G-protein signaling 14 (RGS14)	RGS14	Homo sapiens (Human)	566
O43597	reviewed	SPY2_HUMAN	Protein sprouty homolog 2 (Spry-2)	SPRY2	Homo sapiens (Human)	315
O43609	reviewed	SPY1_HUMAN	Protein sprouty homolog 1 (Spry-1)	SPRY1	Homo sapiens (Human)	319
O43633	reviewed	CHM2A_HUMAN	Charged multivesicular body protein 2a (Chromatin-modifying protein 2a) (CHMP2a) (Putative breast adenocarcinoma marker BC-2) (Vacuolar protein sorting-associated protein 2-1) (Vps2-1) (hVps2-1)	CHMP2A BC2 CHMP2	Homo sapiens (Human)	222
O43663	reviewed	PRC1_HUMAN	Protein regulator of cytokinesis 1	PRC1	Homo sapiens (Human)	620
O43670	reviewed	ZN207_HUMAN	BUB3-interacting and GLEBS motif-containing protein ZNF207 (BuGZ) (hBuGZ) (Zinc finger protein 207)	ZNF207 BUGZ	Homo sapiens (Human)	478
O43683	reviewed	BUB1_HUMAN	Mitotic checkpoint serine/threonine-protein kinase BUB1 (hBUB1) (EC 2.7.11.1) (BUB1A)	BUB1 BUB1L	Homo sapiens (Human)	1085
O43684	reviewed	BUB3_HUMAN	Mitotic checkpoint protein BUB3	BUB3	Homo sapiens (Human)	328
O43715	reviewed	TRIA1_HUMAN	TP53-regulated inhibitor of apoptosis 1 (Protein 15E1.1) (WF-1) (p53-inducible cell-survival factor) (p53CSV)	TRIAP1 15E1.1 HSPC132	Homo sapiens (Human)	76
O43768	reviewed	ENSA_HUMAN	Alpha-endosulfine (ARPP-19e)	ENSA	Homo sapiens (Human)	121
O43781	reviewed	DYRK3_HUMAN	Dual specificity tyrosine-phosphorylation-regulated kinase 3 (EC 2.7.12.1) (Regulatory erythroid kinase) (REDK)	DYRK3	Homo sapiens (Human)	588
O43805	reviewed	SSNA1_HUMAN	Microtubule nucleation factor SSNA1 (Nuclear autoantigen of 14 kDa) (Sjoegren syndrome nuclear autoantigen 1)	SSNA1 NA14	Homo sapiens (Human)	119
O43823	reviewed	AKAP8_HUMAN	A-kinase anchor protein 8 (AKAP-8) (A-kinase anchor protein 95 kDa) (AKAP 95)	AKAP8 AKAP95	Homo sapiens (Human)	692
O43903	reviewed	GAS2_HUMAN	Growth arrest-specific protein 2 (GAS-2)	GAS2	Homo sapiens (Human)	313
O43929	reviewed	ORC4_HUMAN	Origin recognition complex subunit 4	ORC4 ORC4L	Homo sapiens (Human)	436
O60216	reviewed	RAD21_HUMAN	Double-strand-break repair protein rad21 homolog (hHR21) (Nuclear matrix protein 1) (NXP-1) (SCC1 homolog) [Cleaved into: 64-kDa C-terminal product (64-kDa carboxy-terminal product) (65-kDa carboxy-terminal product)]	RAD21 HR21 KIAA0078 NXP1 SCC1	Homo sapiens (Human)	631
O60232	reviewed	ZNRD2_HUMAN	Protein ZNRD2 (Autoantigen p27) (Sjoegren syndrome/scleroderma autoantigen 1) (Zinc ribbon domain-containing protein 2)	ZNRD2 SSSCA1	Homo sapiens (Human)	199
O60447	reviewed	EVI5_HUMAN	Ecotropic viral integration site 5 protein homolog (EVI-5) (Neuroblastoma stage 4S gene protein)	EVI5 NB4S	Homo sapiens (Human)	810
O60477	reviewed	BRNP1_HUMAN	BMP/retinoic acid-inducible neural-specific protein 1 (Deleted in bladder cancer protein 1)	BRINP1 DBC1 DBCCR1 FAM5A IB3089A	Homo sapiens (Human)	761
O60519	reviewed	CRBL2_HUMAN	cAMP-responsive element-binding protein-like 2	CREBL2	Homo sapiens (Human)	120
O60563	reviewed	CCNT1_HUMAN	Cyclin-T1 (CycT1) (Cyclin-T)	CCNT1	Homo sapiens (Human)	726
O60566	reviewed	BUB1B_HUMAN	Mitotic checkpoint serine/threonine-protein kinase BUB1 beta (EC 2.7.11.1) (MAD3/BUB1-related protein kinase) (hBUBR1) (Mitotic checkpoint kinase MAD3L) (Protein SSK1)	BUB1B BUBR1 MAD3L SSK1	Homo sapiens (Human)	1050
O60583	reviewed	CCNT2_HUMAN	Cyclin-T2 (CycT2)	CCNT2	Homo sapiens (Human)	730
O60645	reviewed	EXOC3_HUMAN	Exocyst complex component 3 (Exocyst complex component Sec6)	EXOC3 SEC6 SEC6L1	Homo sapiens (Human)	745
O60671	reviewed	RAD1_HUMAN	Cell cycle checkpoint protein RAD1 (hRAD1) (EC 3.1.11.2) (DNA repair exonuclease rad1 homolog) (Rad1-like DNA damage checkpoint protein)	RAD1 REC1	Homo sapiens (Human)	282
O60729	reviewed	CC14B_HUMAN	Dual specificity protein phosphatase CDC14B (EC 3.1.3.16) (EC 3.1.3.48) (CDC14 cell division cycle 14 homolog B)	CDC14B	Homo sapiens (Human)	498
O60885	reviewed	BRD4_HUMAN	Bromodomain-containing protein 4 (Protein HUNK1)	BRD4 HUNK1	Homo sapiens (Human)	1362
O60921	reviewed	HUS1_HUMAN	Checkpoint protein HUS1 (hHUS1)	HUS1	Homo sapiens (Human)	280
O60934	reviewed	NBN_HUMAN	Nibrin (Cell cycle regulatory protein p95) (Nijmegen breakage syndrome protein 1)	NBN NBS NBS1 P95	Homo sapiens (Human)	754
O75031	reviewed	HSF2B_HUMAN	Heat shock factor 2-binding protein	HSF2BP MEILB2	Homo sapiens (Human)	334
O75116	reviewed	ROCK2_HUMAN	Rho-associated protein kinase 2 (EC 2.7.11.1) (Rho kinase 2) (Rho-associated, coiled-coil-containing protein kinase 2) (Rho-associated, coiled-coil-containing protein kinase II) (ROCK-II) (p164 ROCK-2)	ROCK2 KIAA0619	Homo sapiens (Human)	1388
O75122	reviewed	CLAP2_HUMAN	CLIP-associating protein 2 (Cytoplasmic linker-associated protein 2) (Protein Orbit homolog 2) (hOrbit2)	CLASP2 KIAA0627	Homo sapiens (Human)	1294
O75154	reviewed	RFIP3_HUMAN	Rab11 family-interacting protein 3 (FIP3-Rab11) (Rab11-FIP3) (Arfophilin-1) (EF hands-containing Rab-interacting protein) (Eferin) (MU-MB-17.148)	RAB11FIP3 ARFO1 KIAA0665	Homo sapiens (Human)	756
O75312	reviewed	ZPR1_HUMAN	Zinc finger protein ZPR1 (Zinc finger protein 259)	ZPR1 ZNF259	Homo sapiens (Human)	459
O75344	reviewed	FKBP6_HUMAN	Inactive peptidyl-prolyl cis-trans isomerase FKBP6 (Inactive PPIase FKBP6) (36 kDa FK506-binding protein) (36 kDa FKBP) (FKBP-36) (FK506-binding protein 6) (FKBP-6) (Immunophilin FKBP36)	FKBP6 FKBP36	Homo sapiens (Human)	327
O75351	reviewed	VPS4B_HUMAN	Vacuolar protein sorting-associated protein 4B (EC 3.6.4.6) (Cell migration-inducing gene 1 protein) (Suppressor of K(+) transport growth defect 1) (Protein SKD1)	VPS4B SKD1 VPS42 MIG1	Homo sapiens (Human)	444
O75376	reviewed	NCOR1_HUMAN	Nuclear receptor corepressor 1 (N-CoR) (N-CoR1)	NCOR1 KIAA1047	Homo sapiens (Human)	2440
O75400	reviewed	PR40A_HUMAN	Pre-mRNA-processing factor 40 homolog A (Fas ligand-associated factor 1) (Formin-binding protein 11) (Formin-binding protein 3) (Huntingtin yeast partner A) (Huntingtin-interacting protein 10) (HIP-10) (Huntingtin-interacting protein A) (Renal carcinoma antigen NY-REN-6)	PRPF40A FBP11 FLAF1 FNBP3 HIP10 HYPA HSPC225	Homo sapiens (Human)	957
O75410	reviewed	TACC1_HUMAN	Transforming acidic coiled-coil-containing protein 1 (Gastric cancer antigen Ga55) (Taxin-1)	TACC1 KIAA1103	Homo sapiens (Human)	805
O75419	reviewed	CDC45_HUMAN	Cell division control protein 45 homolog (PORC-PI-1)	CDC45 CDC45L CDC45L2 UNQ374/PRO710	Homo sapiens (Human)	566
O75449	reviewed	KTNA1_HUMAN	Katanin p60 ATPase-containing subunit A1 (Katanin p60 subunit A1) (EC 5.6.1.1) (p60 katanin)	KATNA1	Homo sapiens (Human)	491
O75461	reviewed	E2F6_HUMAN	Transcription factor E2F6 (E2F-6)	E2F6	Homo sapiens (Human)	281
O75496	reviewed	GEMI_HUMAN	Geminin	GMNN	Homo sapiens (Human)	209
O75528	reviewed	TADA3_HUMAN	Transcriptional adapter 3 (ADA3 homolog) (hADA3) (STAF54) (Transcriptional adapter 3-like) (ADA3-like protein)	TADA3 ADA3 TADA3L	Homo sapiens (Human)	432
O75531	reviewed	BAF_HUMAN	Barrier-to-autointegration factor (Breakpoint cluster region protein 1) [Cleaved into: Barrier-to-autointegration factor, N-terminally processed]	BANF1 BAF BCRG1	Homo sapiens (Human)	89
O75604	reviewed	UBP2_HUMAN	Ubiquitin carboxyl-terminal hydrolase 2 (EC 3.4.19.12) (41 kDa ubiquitin-specific protease) (Deubiquitinating enzyme 2) (Ubiquitin thioesterase 2) (Ubiquitin-specific-processing protease 2)	USP2 UBP41	Homo sapiens (Human)	605
O75677	reviewed	RFPL1_HUMAN	Ret finger protein-like 1 (RING finger protein 78)	RFPL1 RFPL1L RNF78	Homo sapiens (Human)	317
O75717	reviewed	WDHD1_HUMAN	WD repeat and HMG-box DNA-binding protein 1 (Acidic nucleoplasmic DNA-binding protein 1) (And-1)	WDHD1 AND1	Homo sapiens (Human)	1129
O75771	reviewed	RA51D_HUMAN	DNA repair protein RAD51 homolog 4 (R51H3) (RAD51 homolog D) (RAD51-like protein 3) (TRAD)	RAD51D RAD51L3	Homo sapiens (Human)	328
O75896	reviewed	TUSC2_HUMAN	Tumor suppressor candidate 2 (Fusion 1 protein) (Fus-1 protein) (PDGFA-associated protein 2)	TUSC2 C3orf11 FUS1 LGCC PDAP2	Homo sapiens (Human)	110
O75909	reviewed	CCNK_HUMAN	Cyclin-K	CCNK CPR4	Homo sapiens (Human)	580
O75935	reviewed	DCTN3_HUMAN	Dynactin subunit 3 (Dynactin complex subunit 22 kDa subunit) (p22)	DCTN3 DCTN22	Homo sapiens (Human)	186
O75943	reviewed	RAD17_HUMAN	Cell cycle checkpoint protein RAD17 (hRad17) (RF-C/activator 1 homolog)	RAD17 R24L	Homo sapiens (Human)	681
O76064	reviewed	RNF8_HUMAN	E3 ubiquitin-protein ligase RNF8 (hRNF8) (EC 2.3.2.27) (RING finger protein 8) (RING-type E3 ubiquitin transferase RNF8)	RNF8 KIAA0646	Homo sapiens (Human)	485
O76071	reviewed	CIAO1_HUMAN	Probable cytosolic iron-sulfur protein assembly protein CIAO1 (WD repeat-containing protein 39)	CIAO1 CIA1 WDR39	Homo sapiens (Human)	339
O76095	reviewed	JTB_HUMAN	Protein JTB (Jumping translocation breakpoint protein) (Prostate androgen-regulated protein) (PAR protein)	JTB HSPC222	Homo sapiens (Human)	146
O94762	reviewed	RECQ5_HUMAN	ATP-dependent DNA helicase Q5 (EC 3.6.4.12) (DNA helicase, RecQ-like type 5) (RecQ5) (RecQ protein-like 5)	RECQL5 RECQ5	Homo sapiens (Human)	991
O94804	reviewed	STK10_HUMAN	Serine/threonine-protein kinase 10 (EC 2.7.11.1) (Lymphocyte-oriented kinase)	STK10 LOK	Homo sapiens (Human)	968
O94811	reviewed	TPPP_HUMAN	Tubulin polymerization-promoting protein (TPPP) (EC 3.6.5.-) (25 kDa brain-specific protein) (TPPP/p25) (p24) (p25-alpha)	TPPP TPPP1	Homo sapiens (Human)	219
O94901	reviewed	SUN1_HUMAN	SUN domain-containing protein 1 (Protein unc-84 homolog A) (Sad1/unc-84 protein-like 1)	SUN1 KIAA0810 UNC84A	Homo sapiens (Human)	785
O94921	reviewed	CDK14_HUMAN	Cyclin-dependent kinase 14 (EC 2.7.11.22) (Cell division protein kinase 14) (Serine/threonine-protein kinase PFTAIRE-1) (hPFTAIRE1)	CDK14 KIAA0834 PFTK1	Homo sapiens (Human)	469
O94927	reviewed	HAUS5_HUMAN	HAUS augmin-like complex subunit 5	HAUS5 KIAA0841	Homo sapiens (Human)	633
O94986	reviewed	CE152_HUMAN	Centrosomal protein of 152 kDa (Cep152)	CEP152 KIAA0912	Homo sapiens (Human)	1710
O95067	reviewed	CCNB2_HUMAN	G2/mitotic-specific cyclin-B2	CCNB2	Homo sapiens (Human)	398
O95072	reviewed	REC8_HUMAN	Meiotic recombination protein REC8 homolog (Cohesin Rec8p)	REC8 REC8L1	Homo sapiens (Human)	547
O95229	reviewed	ZWINT_HUMAN	ZW10 interactor (ZW10-interacting protein 1) (Zwint-1)	ZWINT	Homo sapiens (Human)	277
O95235	reviewed	KI20A_HUMAN	Kinesin-like protein KIF20A (GG10_2) (Mitotic kinesin-like protein 2) (MKlp2) (Rab6-interacting kinesin-like protein) (Rabkinesin-6)	KIF20A MKLP2 RAB6KIFL	Homo sapiens (Human)	890
O95239	reviewed	KIF4A_HUMAN	Chromosome-associated kinesin KIF4A (Chromokinesin-A)	KIF4A KIF4	Homo sapiens (Human)	1232
O95271	reviewed	TNKS1_HUMAN	Poly [ADP-ribose] polymerase tankyrase-1 (EC 2.4.2.30) (ADP-ribosyltransferase diphtheria toxin-like 5) (ARTD5) (Poly [ADP-ribose] polymerase 5A) (Protein poly-ADP-ribosyltransferase tankyrase-1) (EC 2.4.2.-) (TNKS-1) (TRF1-interacting ankyrin-related ADP-ribose polymerase) (Tankyrase I) (Tankyrase-1) (TANK1)	TNKS PARP5A PARPL TIN1 TINF1 TNKS1	Homo sapiens (Human)	1327
O95273	reviewed	CCDB1_HUMAN	Cyclin-D1-binding protein 1 (Grap2 and cyclin-D-interacting protein) (Human homolog of Maid)	CCNDBP1 DIP1 GCIP HHM	Homo sapiens (Human)	360
O95347	reviewed	SMC2_HUMAN	Structural maintenance of chromosomes protein 2 (SMC protein 2) (SMC-2) (Chromosome-associated protein E) (hCAP-E) (XCAP-E homolog)	SMC2 CAPE SMC2L1 PRO0324	Homo sapiens (Human)	1197
O95359	reviewed	TACC2_HUMAN	Transforming acidic coiled-coil-containing protein 2 (Anti-Zuai-1) (AZU-1)	TACC2	Homo sapiens (Human)	2948
O95476	reviewed	CNEP1_HUMAN	CTD nuclear envelope phosphatase 1 (EC 3.1.3.16) (Serine/threonine-protein phosphatase dullard)	CTDNEP1 DULLARD	Homo sapiens (Human)	244
O95613	reviewed	PCNT_HUMAN	Pericentrin (Kendrin) (Pericentrin-B)	PCNT KIAA0402 PCNT2	Homo sapiens (Human)	3336
O95619	reviewed	YETS4_HUMAN	YEATS domain-containing protein 4 (Glioma-amplified sequence 41) (Gas41) (NuMA-binding protein 1) (NuBI-1) (NuBI1)	YEATS4 GAS41	Homo sapiens (Human)	227
O95630	reviewed	STABP_HUMAN	STAM-binding protein (EC 3.4.19.-) (Associated molecule with the SH3 domain of STAM) (Endosome-associated ubiquitin isopeptidase)	STAMBP AMSH	Homo sapiens (Human)	424
O95718	reviewed	ERR2_HUMAN	Steroid hormone receptor ERR2 (ERR beta-2) (Estrogen receptor-like 2) (Estrogen-related receptor beta) (ERR-beta) (Nuclear receptor subfamily 3 group B member 2)	ESRRB ERRB2 ESRL2 NR3B2	Homo sapiens (Human)	433
O95835	reviewed	LATS1_HUMAN	Serine/threonine-protein kinase LATS1 (EC 2.7.11.1) (Large tumor suppressor homolog 1) (WARTS protein kinase) (h-warts)	LATS1 WARTS	Homo sapiens (Human)	1130
O95926	reviewed	SYF2_HUMAN	Pre-mRNA-splicing factor SYF2 (CCNDBP1-interactor) (p29)	SYF2 CBPIN GCIPIP	Homo sapiens (Human)	243
O95985	reviewed	TOP3B_HUMAN	DNA topoisomerase 3-beta-1 (EC 5.6.2.1) (DNA topoisomerase III beta-1)	TOP3B TOP3B1	Homo sapiens (Human)	862
O95990	reviewed	F107A_HUMAN	Actin-associated protein FAM107A (Down-regulated in renal cell carcinoma 1) (Protein TU3A)	FAM107A DRR1 TU3A	Homo sapiens (Human)	144
O95997	reviewed	PTTG1_HUMAN	Securin (Esp1-associated protein) (Pituitary tumor-transforming gene 1 protein) (Tumor-transforming protein 1) (hPTTG)	PTTG1 EAP1 PTTG TUTR1	Homo sapiens (Human)	202
O96013	reviewed	PAK4_HUMAN	Serine/threonine-protein kinase PAK 4 (EC 2.7.11.1) (p21-activated kinase 4) (PAK-4)	PAK4 KIAA1142	Homo sapiens (Human)	591
O96017	reviewed	CHK2_HUMAN	Serine/threonine-protein kinase Chk2 (EC 2.7.11.1) (CHK2 checkpoint homolog) (Cds1 homolog) (Hucds1) (hCds1) (Checkpoint kinase 2)	CHEK2 CDS1 CHK2 RAD53	Homo sapiens (Human)	543
O96020	reviewed	CCNE2_HUMAN	G1/S-specific cyclin-E2	CCNE2	Homo sapiens (Human)	404
P00519	reviewed	ABL1_HUMAN	Tyrosine-protein kinase ABL1 (EC 2.7.10.2) (Abelson murine leukemia viral oncogene homolog 1) (Abelson tyrosine-protein kinase 1) (Proto-oncogene c-Abl) (p150)	ABL1 ABL JTK7	Homo sapiens (Human)	1130
P00540	reviewed	MOS_HUMAN	Proto-oncogene serine/threonine-protein kinase mos (EC 2.7.11.1) (Oocyte maturation factor mos) (Proto-oncogene c-Mos)	MOS	Homo sapiens (Human)	346
P01106	reviewed	MYC_HUMAN	Myc proto-oncogene protein (Class E basic helix-loop-helix protein 39) (bHLHe39) (Proto-oncogene c-Myc) (Transcription factor p64)	MYC BHLHE39	Homo sapiens (Human)	454
P02545	reviewed	LMNA_HUMAN	Prelamin-A/C [Cleaved into: Lamin-A/C (70 kDa lamin) (Renal carcinoma antigen NY-REN-32)]	LMNA LMN1	Homo sapiens (Human)	664
P04150	reviewed	GCR_HUMAN	Glucocorticoid receptor (GR) (Nuclear receptor subfamily 3 group C member 1)	NR3C1 GRL	Homo sapiens (Human)	777
P04156	reviewed	PRIO_HUMAN	Major prion protein (PrP) (ASCR) (PrP27-30) (PrP33-35C) (CD antigen CD230)	PRNP ALTPRP PRIP PRP	Homo sapiens (Human)	253
P04183	reviewed	KITH_HUMAN	Thymidine kinase, cytosolic (EC 2.7.1.21)	TK1	Homo sapiens (Human)	234
P04350	reviewed	TBB4A_HUMAN	Tubulin beta-4A chain (Tubulin 5 beta) (Tubulin beta-4 chain)	TUBB4A TUBB4 TUBB5	Homo sapiens (Human)	444
P04637	reviewed	P53_HUMAN	Cellular tumor antigen p53 (Antigen NY-CO-13) (Phosphoprotein p53) (Tumor suppressor p53)	TP53 P53	Homo sapiens (Human)	393
P04899	reviewed	GNAI2_HUMAN	Guanine nucleotide-binding protein G(i) subunit alpha-2 (Adenylate cyclase-inhibiting G alpha protein)	GNAI2 GNAI2B	Homo sapiens (Human)	355
P05067	reviewed	A4_HUMAN	Amyloid-beta precursor protein (APP) (ABPP) (APPI) (Alzheimer disease amyloid A4 protein homolog) (Alzheimer disease amyloid protein) (Amyloid precursor protein) (Amyloid-beta (A4) precursor protein) (Amyloid-beta A4 protein) (Cerebral vascular amyloid peptide) (CVAP) (PreA4) (Protease nexin-II) (PN-II) [Cleaved into: N-APP; Soluble APP-alpha (S-APP-alpha); Soluble APP-beta (S-APP-beta); C99 (Bet…	APP A4 AD1	Homo sapiens (Human)	770
P05141	reviewed	ADT2_HUMAN	ADP/ATP translocase 2 (ADP,ATP carrier protein 2) (ADP,ATP carrier protein, fibroblast isoform) (Adenine nucleotide translocator 2) (ANT 2) (Solute carrier family 25 member 5) [Cleaved into: ADP/ATP translocase 2, N-terminally processed]	SLC25A5 AAC2 ANT2	Homo sapiens (Human)	298
P05305	reviewed	EDN1_HUMAN	Endothelin-1 (Preproendothelin-1) (PPET1) [Cleaved into: Endothelin-1 (ET-1); Big endothelin-1]	EDN1	Homo sapiens (Human)	212
P05556	reviewed	ITB1_HUMAN	Integrin beta-1 (Fibronectin receptor subunit beta) (Glycoprotein IIa) (GPIIA) (VLA-4 subunit beta) (CD antigen CD29)	ITGB1 FNRB MDF2 MSK12	Homo sapiens (Human)	798
P05771	reviewed	KPCB_HUMAN	Protein kinase C beta type (PKC-B) (PKC-beta) (EC 2.7.11.13)	PRKCB PKCB PRKCB1	Homo sapiens (Human)	671
P05783	reviewed	K1C18_HUMAN	Keratin, type I cytoskeletal 18 (Cell proliferation-inducing gene 46 protein) (Cytokeratin-18) (CK-18) (Keratin-18) (K18)	KRT18 CYK18 PIG46	Homo sapiens (Human)	430
P06400	reviewed	RB_HUMAN	Retinoblastoma-associated protein (p105-Rb) (p110-RB1) (pRb) (Rb) (pp110)	RB1	Homo sapiens (Human)	928
P06493	reviewed	CDK1_HUMAN	Cyclin-dependent kinase 1 (CDK1) (EC 2.7.11.22) (EC 2.7.11.23) (Cell division control protein 2 homolog) (Cell division protein kinase 1) (p34 protein kinase)	CDK1 CDC2 CDC28A CDKN1 P34CDC2	Homo sapiens (Human)	297
P06730	reviewed	IF4E_HUMAN	Eukaryotic translation initiation factor 4E (eIF-4E) (eIF4E) (eIF-4F 25 kDa subunit) (mRNA cap-binding protein)	EIF4E EIF4EL1 EIF4F	Homo sapiens (Human)	217
P06748	reviewed	NPM_HUMAN	Nucleophosmin (NPM) (Nucleolar phosphoprotein B23) (Nucleolar protein NO38) (Numatrin)	NPM1 NPM	Homo sapiens (Human)	294
P07332	reviewed	FES_HUMAN	Tyrosine-protein kinase Fes/Fps (EC 2.7.10.2) (Feline sarcoma/Fujinami avian sarcoma oncogene homolog) (Proto-oncogene c-Fes) (Proto-oncogene c-Fps) (p93c-fes)	FES FPS	Homo sapiens (Human)	822
P07437	reviewed	TBB5_HUMAN	Tubulin beta chain (Tubulin beta-5 chain)	TUBB TUBB5 OK/SW-cl.56	Homo sapiens (Human)	444
P08134	reviewed	RHOC_HUMAN	Rho-related GTP-binding protein RhoC (Rho cDNA clone 9) (h9)	RHOC ARH9 ARHC	Homo sapiens (Human)	193
P08183	reviewed	MDR1_HUMAN	ATP-dependent translocase ABCB1 (ATP-binding cassette sub-family B member 1) (Multidrug resistance protein 1) (EC 7.6.2.2) (P-glycoprotein 1) (Phospholipid transporter ABCB1) (EC 7.6.2.1) (CD antigen CD243)	ABCB1 MDR1 PGY1	Homo sapiens (Human)	1280
P08575	reviewed	PTPRC_HUMAN	Receptor-type tyrosine-protein phosphatase C (EC 3.1.3.48) (Leukocyte common antigen) (L-CA) (T200) (CD antigen CD45)	PTPRC CD45	Homo sapiens (Human)	1306
P08754	reviewed	GNAI3_HUMAN	Guanine nucleotide-binding protein G(i) subunit alpha-3 (G(i) alpha-3)	GNAI3	Homo sapiens (Human)	354
P08F94	reviewed	PKHD1_HUMAN	Fibrocystin (Polycystic kidney and hepatic disease 1 protein) (Polyductin) (Tigmin)	PKHD1 FCYT TIGM1	Homo sapiens (Human)	4074
P09496	reviewed	CLCA_HUMAN	Clathrin light chain A (Lca)	CLTA	Homo sapiens (Human)	248
P09884	reviewed	DPOLA_HUMAN	DNA polymerase alpha catalytic subunit (EC 2.7.7.7) (DNA polymerase alpha catalytic subunit p180)	POLA1 POLA	Homo sapiens (Human)	1462
P0C1S8	reviewed	WEE2_HUMAN	Wee1-like protein kinase 2 (EC 2.7.10.2) (Wee1-like protein kinase 1B) (Wee1B kinase)	WEE2 WEE1B	Homo sapiens (Human)	567
P0CG47	reviewed	UBB_HUMAN	Polyubiquitin-B [Cleaved into: Ubiquitin]	UBB	Homo sapiens (Human)	229
P0DP23	reviewed	CALM1_HUMAN	Calmodulin-1	CALM1 CALM CAM CAM1	Homo sapiens (Human)	149
P0DP24	reviewed	CALM2_HUMAN	Calmodulin-2	CALM2 CAM2 CAMB	Homo sapiens (Human)	149
P0DP25	reviewed	CALM3_HUMAN	Calmodulin-3	CALM3 CALML2 CAM3 CAMC CAMIII	Homo sapiens (Human)	149
P0DPH7	reviewed	TBA3C_HUMAN	Tubulin alpha-3C chain (EC 3.6.5.-) (Alpha-tubulin 2) (Alpha-tubulin 3C) (Tubulin alpha-2 chain) [Cleaved into: Detyrosinated tubulin alpha-3C chain]	TUBA3C TUBA2	Homo sapiens (Human)	450
P0DPH8	reviewed	TBA3D_HUMAN	Tubulin alpha-3D chain (EC 3.6.5.-) (Alpha-tubulin 3D) [Cleaved into: Detyrosinated tubulin alpha-3D chain]	TUBA3D	Homo sapiens (Human)	450
P10242	reviewed	MYB_HUMAN	Transcriptional activator Myb (Proto-oncogene c-Myb)	MYB	Homo sapiens (Human)	640
P10243	reviewed	MYBA_HUMAN	Myb-related protein A (A-Myb) (Myb-like protein 1)	MYBL1 AMYB	Homo sapiens (Human)	752
P10244	reviewed	MYBB_HUMAN	Myb-related protein B (B-Myb) (Myb-like protein 2)	MYBL2 BMYB	Homo sapiens (Human)	700
P10415	reviewed	BCL2_HUMAN	Apoptosis regulator Bcl-2	BCL2	Homo sapiens (Human)	239
P11171	reviewed	EPB41_HUMAN	Protein 4.1 (P4.1) (4.1R) (Band 4.1) (EPB4.1) (Erythrocyte membrane protein band 4.1)	EPB41 E41P	Homo sapiens (Human)	864
P11233	reviewed	RALA_HUMAN	Ras-related protein Ral-A (EC 3.6.5.2)	RALA RAL	Homo sapiens (Human)	206
P11234	reviewed	RALB_HUMAN	Ras-related protein Ral-B (EC 3.6.5.2)	RALB	Homo sapiens (Human)	206
P11309	reviewed	PIM1_HUMAN	Serine/threonine-protein kinase pim-1 (EC 2.7.11.1)	PIM1	Homo sapiens (Human)	313
P11387	reviewed	TOP1_HUMAN	DNA topoisomerase 1 (EC 5.6.2.1) (DNA topoisomerase I)	TOP1	Homo sapiens (Human)	765
P11388	reviewed	TOP2A_HUMAN	DNA topoisomerase 2-alpha (EC 5.6.2.2) (DNA topoisomerase II, alpha isozyme)	TOP2A TOP2	Homo sapiens (Human)	1531
P11802	reviewed	CDK4_HUMAN	Cyclin-dependent kinase 4 (EC 2.7.11.22) (Cell division protein kinase 4) (PSK-J3)	CDK4	Homo sapiens (Human)	303
P12004	reviewed	PCNA_HUMAN	Proliferating cell nuclear antigen (PCNA) (Cyclin)	PCNA	Homo sapiens (Human)	261
P12270	reviewed	TPR_HUMAN	Nucleoprotein TPR (Megator) (NPC-associated intranuclear protein) (Translocated promoter region protein)	TPR	Homo sapiens (Human)	2363
P12931	reviewed	SRC_HUMAN	Proto-oncogene tyrosine-protein kinase Src (EC 2.7.10.2) (Proto-oncogene c-Src) (pp60c-src) (p60-Src)	SRC SRC1	Homo sapiens (Human)	536
P14210	reviewed	HGF_HUMAN	Hepatocyte growth factor (Hepatopoietin-A) (Scatter factor) (SF) [Cleaved into: Hepatocyte growth factor alpha chain; Hepatocyte growth factor beta chain]	HGF HPTA	Homo sapiens (Human)	728
P14635	reviewed	CCNB1_HUMAN	G2/mitotic-specific cyclin-B1	CCNB1 CCNB	Homo sapiens (Human)	433
P15018	reviewed	LIF_HUMAN	Leukemia inhibitory factor (LIF) (Differentiation-stimulating factor) (D factor) (Melanoma-derived LPL inhibitor) (MLPLI) (Emfilermin)	LIF HILDA	Homo sapiens (Human)	202
P15170	reviewed	ERF3A_HUMAN	Eukaryotic peptide chain release factor GTP-binding subunit ERF3A (Eukaryotic peptide chain release factor subunit 3a) (eRF3a) (EC 3.6.5.-) (G1 to S phase transition protein 1 homolog)	GSPT1 ERF3A	Homo sapiens (Human)	499
P15173	reviewed	MYOG_HUMAN	Myogenin (Class C basic helix-loop-helix protein 3) (bHLHc3) (Myogenic factor 4) (Myf-4)	MYOG BHLHC3 MYF4	Homo sapiens (Human)	224
P15311	reviewed	EZRI_HUMAN	Ezrin (Cytovillin) (Villin-2) (p81)	EZR VIL2	Homo sapiens (Human)	586
P15336	reviewed	ATF2_HUMAN	Cyclic AMP-dependent transcription factor ATF-2 (cAMP-dependent transcription factor ATF-2) (Activating transcription factor 2) (Cyclic AMP-responsive element-binding protein 2) (CREB-2) (cAMP-responsive element-binding protein 2) (HB16) (cAMP response element-binding protein CRE-BP1)	ATF2 CREB2 CREBP1	Homo sapiens (Human)	505
P15927	reviewed	RFA2_HUMAN	Replication protein A 32 kDa subunit (RP-A p32) (Replication factor A protein 2) (RF-A protein 2) (Replication protein A 34 kDa subunit) (RP-A p34)	RPA2 REPA2 RPA32 RPA34	Homo sapiens (Human)	270
P15941	reviewed	MUC1_HUMAN	Mucin-1 (MUC-1) (Breast carcinoma-associated antigen DF3) (Cancer antigen 15-3) (CA 15-3) (Carcinoma-associated mucin) (Episialin) (H23AG) (Krebs von den Lungen-6) (KL-6) (PEMT) (Peanut-reactive urinary mucin) (PUM) (Polymorphic epithelial mucin) (PEM) (Tumor-associated epithelial membrane antigen) (EMA) (Tumor-associated mucin) (CD antigen CD227) [Cleaved into: Mucin-1 subunit alpha (MUC1-NT) (M…	MUC1 PUM	Homo sapiens (Human)	1255
P16104	reviewed	H2AX_HUMAN	Histone H2AX (H2a/x) (Histone H2A.X)	H2AX H2AFX	Homo sapiens (Human)	143
P16949	reviewed	STMN1_HUMAN	Stathmin (Leukemia-associated phosphoprotein p18) (Metablastin) (Oncoprotein 18) (Op18) (Phosphoprotein p19) (pp19) (Prosolin) (Protein Pr22) (pp17)	STMN1 C1orf215 LAP18 OP18	Homo sapiens (Human)	149
P17020	reviewed	ZNF16_HUMAN	Zinc finger protein 16 (Zinc finger protein KOX9)	ZNF16 HZF1 KOX9	Homo sapiens (Human)	682
P17252	reviewed	KPCA_HUMAN	Protein kinase C alpha type (PKC-A) (PKC-alpha) (EC 2.7.11.13)	PRKCA PKCA PRKACA	Homo sapiens (Human)	672
P17302	reviewed	CXA1_HUMAN	Gap junction alpha-1 protein (Connexin-43) (Cx43) (Gap junction 43 kDa heart protein)	GJA1 GJAL	Homo sapiens (Human)	382
P18074	reviewed	ERCC2_HUMAN	General transcription and DNA repair factor IIH helicase subunit XPD (TFIIH subunit XPD) (EC 3.6.4.12) (Basic transcription factor 2 80 kDa subunit) (BTF2 p80) (CXPD) (DNA excision repair protein ERCC-2) (DNA repair protein complementing XP-D cells) (TFIIH basal transcription factor complex 80 kDa subunit) (TFIIH 80 kDa subunit) (TFIIH p80) (Xeroderma pigmentosum group D-complementing protein)	ERCC2 XPD XPDC	Homo sapiens (Human)	760
P18583	reviewed	SON_HUMAN	Protein SON (Bax antagonist selected in saccharomyces 1) (BASS1) (Negative regulatory element-binding protein) (NRE-binding protein) (Protein DBP-5) (SON3)	SON C21orf50 DBP5 KIAA1019 NREBP HSPC310 HSPC312	Homo sapiens (Human)	2426
P18754	reviewed	RCC1_HUMAN	Regulator of chromosome condensation (Cell cycle regulatory protein) (Chromosome condensation protein 1)	RCC1 CHC1	Homo sapiens (Human)	421
P18858	reviewed	DNLI1_HUMAN	DNA ligase 1 (EC 6.5.1.1) (DNA ligase I) (Polydeoxyribonucleotide synthase [ATP] 1)	LIG1	Homo sapiens (Human)	919
P19474	reviewed	RO52_HUMAN	E3 ubiquitin-protein ligase TRIM21 (EC 2.3.2.27) (52 kDa Ro protein) (52 kDa ribonucleoprotein autoantigen Ro/SS-A) (RING finger protein 81) (RING-type E3 ubiquitin transferase TRIM21) (Ro(SS-A)) (Sjoegren syndrome type A antigen) (SS-A) (Tripartite motif-containing protein 21)	TRIM21 RNF81 RO52 SSA1	Homo sapiens (Human)	475
P19784	reviewed	CSK22_HUMAN	Casein kinase II subunit alpha' (CK II alpha') (EC 2.7.11.1)	CSNK2A2 CK2A2	Homo sapiens (Human)	350
P20248	reviewed	CCNA2_HUMAN	Cyclin-A2 (Cyclin-A) (Cyclin A)	CCNA2 CCN1 CCNA	Homo sapiens (Human)	432
P20594	reviewed	ANPRB_HUMAN	Atrial natriuretic peptide receptor 2 (EC 4.6.1.2) (Atrial natriuretic peptide receptor type B) (ANP-B) (ANPR-B) (NPR-B) (Guanylate cyclase B) (GC-B)	NPR2 ANPRB	Homo sapiens (Human)	1047
P20807	reviewed	CAN3_HUMAN	Calpain-3 (EC 3.4.22.54) (Calcium-activated neutral proteinase 3) (CANP 3) (Calpain L3) (Calpain p94) (Muscle-specific calcium-activated neutral protease 3) (New calpain 1) (nCL-1)	CAPN3 CANP3 CANPL3 NCL1	Homo sapiens (Human)	821
P20936	reviewed	RASA1_HUMAN	Ras GTPase-activating protein 1 (GAP) (GTPase-activating protein) (RasGAP) (Ras p21 protein activator) (p120GAP)	RASA1 GAP RASA	Homo sapiens (Human)	1047
P21127	reviewed	CD11B_HUMAN	Cyclin-dependent kinase 11B (EC 2.7.11.22) (Cell division cycle 2-like protein kinase 1) (CLK-1) (Cell division protein kinase 11B) (Galactosyltransferase-associated protein kinase p58/GTA) (PITSLRE serine/threonine-protein kinase CDC2L1) (p58 CLK-1)	CDK11B CDC2L1 CDK11 PITSLREA PK58	Homo sapiens (Human)	795
P21333	reviewed	FLNA_HUMAN	Filamin-A (FLN-A) (Actin-binding protein 280) (ABP-280) (Alpha-filamin) (Endothelial actin-binding protein) (Filamin-1) (Non-muscle filamin)	FLNA FLN FLN1	Homo sapiens (Human)	2647
P21675	reviewed	TAF1_HUMAN	Transcription initiation factor TFIID subunit 1 (EC 2.3.1.48) (EC 2.7.11.1) (Cell cycle gene 1 protein) (TBP-associated factor 250 kDa) (p250) (Transcription initiation factor TFIID 250 kDa subunit) (TAF(II)250) (TAFII-250) (TAFII250)	TAF1 BA2R CCG1 CCGS TAF2A	Homo sapiens (Human)	1872
P22674	reviewed	CCNO_HUMAN	Cyclin-O	CCNO	Homo sapiens (Human)	350
P23258	reviewed	TBG1_HUMAN	Tubulin gamma-1 chain (Gamma-1-tubulin) (Gamma-tubulin complex component 1) (GCP-1)	TUBG1 TUBG	Homo sapiens (Human)	451
P23396	reviewed	RS3_HUMAN	Small ribosomal subunit protein uS3 (40S ribosomal protein S3) (EC 4.2.99.18)	RPS3 OK/SW-cl.26	Homo sapiens (Human)	243
P23443	reviewed	KS6B1_HUMAN	Ribosomal protein S6 kinase beta-1 (S6K-beta-1) (S6K1) (EC 2.7.11.1) (70 kDa ribosomal protein S6 kinase 1) (P70S6K1) (p70-S6K 1) (Ribosomal protein S6 kinase I) (Serine/threonine-protein kinase 14A) (p70 ribosomal S6 kinase alpha) (p70 S6 kinase alpha) (p70 S6K-alpha) (p70 S6KA)	RPS6KB1 STK14A	Homo sapiens (Human)	525
P23528	reviewed	COF1_HUMAN	Cofilin-1 (18 kDa phosphoprotein) (p18) (Cofilin, non-muscle isoform)	CFL1 CFL	Homo sapiens (Human)	166
P23582	reviewed	ANFC_HUMAN	C-type natriuretic peptide [Cleaved into: CNP-22; CNP-29; CNP-53]	NPPC CNP2	Homo sapiens (Human)	126
P24385	reviewed	CCND1_HUMAN	G1/S-specific cyclin-D1 (B-cell lymphoma 1 protein) (BCL-1) (BCL-1 oncogene) (PRAD1 oncogene)	CCND1 BCL1 PRAD1	Homo sapiens (Human)	295
P24522	reviewed	GA45A_HUMAN	Growth arrest and DNA damage-inducible protein GADD45 alpha (DNA damage-inducible transcript 1 protein) (DDIT-1)	GADD45A DDIT1 GADD45	Homo sapiens (Human)	165
P24863	reviewed	CCNC_HUMAN	Cyclin-C (SRB11 homolog) (hSRB11)	CCNC	Homo sapiens (Human)	283
P24864	reviewed	CCNE1_HUMAN	G1/S-specific cyclin-E1	CCNE1 CCNE	Homo sapiens (Human)	410
P24941	reviewed	CDK2_HUMAN	Cyclin-dependent kinase 2 (EC 2.7.11.22) (Cell division protein kinase 2) (p33 protein kinase)	CDK2 CDKN2	Homo sapiens (Human)	298
P25054	reviewed	APC_HUMAN	Adenomatous polyposis coli protein (Protein APC) (Deleted in polyposis 2.5)	APC DP2.5	Homo sapiens (Human)	2843
P25101	reviewed	EDNRA_HUMAN	Endothelin-1 receptor (Endothelin receptor type A) (ET-A) (ETA-R) (hET-AR)	EDNRA ETA ETRA	Homo sapiens (Human)	427
P25205	reviewed	MCM3_HUMAN	DNA replication licensing factor MCM3 (EC 3.6.4.12) (DNA polymerase alpha holoenzyme-associated protein P1) (P1-MCM3) (RLF subunit beta) (p102)	MCM3	Homo sapiens (Human)	808
P26367	reviewed	PAX6_HUMAN	Paired box protein Pax-6 (Aniridia type II protein) (Oculorhombin)	PAX6 AN2	Homo sapiens (Human)	422
P27361	reviewed	MK03_HUMAN	Mitogen-activated protein kinase 3 (MAP kinase 3) (MAPK 3) (EC 2.7.11.24) (ERT2) (Extracellular signal-regulated kinase 1) (ERK-1) (Insulin-stimulated MAP2 kinase) (MAP kinase isoform p44) (p44-MAPK) (Microtubule-associated protein 2 kinase) (p44-ERK1)	MAPK3 ERK1 PRKM3	Homo sapiens (Human)	379
P27694	reviewed	RFA1_HUMAN	Replication protein A 70 kDa DNA-binding subunit (RP-A p70) (Replication factor A protein 1) (RF-A protein 1) (Single-stranded DNA-binding protein) [Cleaved into: Replication protein A 70 kDa DNA-binding subunit, N-terminally processed]	RPA1 REPA1 RPA70	Homo sapiens (Human)	616
P27816	reviewed	MAP4_HUMAN	Microtubule-associated protein 4 (MAP-4)	MAP4	Homo sapiens (Human)	1152
P28482	reviewed	MK01_HUMAN	Mitogen-activated protein kinase 1 (MAP kinase 1) (MAPK 1) (EC 2.7.11.24) (ERT1) (Extracellular signal-regulated kinase 2) (ERK-2) (MAP kinase isoform p42) (p42-MAPK) (Mitogen-activated protein kinase 2) (MAP kinase 2) (MAPK 2)	MAPK1 ERK2 PRKM1 PRKM2	Homo sapiens (Human)	360
P28562	reviewed	DUS1_HUMAN	Dual specificity protein phosphatase 1 (EC 3.1.3.16) (EC 3.1.3.48) (Dual specificity protein phosphatase hVH1) (Mitogen-activated protein kinase phosphatase 1) (MAP kinase phosphatase 1) (MKP-1) (Protein-tyrosine phosphatase CL100)	DUSP1 CL100 MKP1 PTPN10 VH1	Homo sapiens (Human)	367
P28749	reviewed	RBL1_HUMAN	Retinoblastoma-like protein 1 (107 kDa retinoblastoma-associated protein) (p107) (pRb1)	RBL1	Homo sapiens (Human)	1068
P29350	reviewed	PTN6_HUMAN	Tyrosine-protein phosphatase non-receptor type 6 (EC 3.1.3.48) (Hematopoietic cell protein-tyrosine phosphatase) (Protein-tyrosine phosphatase 1C) (PTP-1C) (Protein-tyrosine phosphatase SHP-1) (SH-PTP1)	PTPN6 HCP PTP1C	Homo sapiens (Human)	595
P29590	reviewed	PML_HUMAN	Protein PML (E3 SUMO-protein ligase PML) (EC 2.3.2.-) (Promyelocytic leukemia protein) (RING finger protein 71) (RING-type E3 SUMO transferase PML) (Tripartite motif-containing protein 19) (TRIM19)	PML MYL PP8675 RNF71 TRIM19	Homo sapiens (Human)	882
P30153	reviewed	2AAA_HUMAN	Serine/threonine-protein phosphatase 2A 65 kDa regulatory subunit A alpha isoform (Medium tumor antigen-associated 61 kDa protein) (PP2A subunit A isoform PR65-alpha) (PP2A subunit A isoform R1-alpha)	PPP2R1A	Homo sapiens (Human)	589
P30260	reviewed	CDC27_HUMAN	Cell division cycle protein 27 homolog (Anaphase-promoting complex subunit 3) (APC3) (CDC27 homolog) (CDC27Hs) (H-NUC)	CDC27 ANAPC3 D0S1430E D17S978E	Homo sapiens (Human)	824
P30279	reviewed	CCND2_HUMAN	G1/S-specific cyclin-D2	CCND2	Homo sapiens (Human)	289
P30281	reviewed	CCND3_HUMAN	G1/S-specific cyclin-D3	CCND3	Homo sapiens (Human)	292
P30291	reviewed	WEE1_HUMAN	Wee1-like protein kinase (WEE1hu) (EC 2.7.10.2) (Wee1A kinase)	WEE1	Homo sapiens (Human)	646
P30304	reviewed	MPIP1_HUMAN	M-phase inducer phosphatase 1 (EC 3.1.3.48) (Dual specificity phosphatase Cdc25A)	CDC25A	Homo sapiens (Human)	524
P30305	reviewed	MPIP2_HUMAN	M-phase inducer phosphatase 2 (EC 3.1.3.48) (Dual specificity phosphatase Cdc25B)	CDC25B CDC25HU2	Homo sapiens (Human)	580
P30307	reviewed	MPIP3_HUMAN	M-phase inducer phosphatase 3 (EC 3.1.3.48) (Dual specificity phosphatase Cdc25C)	CDC25C	Homo sapiens (Human)	473
P30622	reviewed	CLIP1_HUMAN	CAP-Gly domain-containing linker protein 1 (Cytoplasmic linker protein 1) (Cytoplasmic linker protein 170 alpha-2) (CLIP-170) (Reed-Sternberg intermediate filament-associated protein) (Restin)	CLIP1 CYLN1 RSN	Homo sapiens (Human)	1438
P31152	reviewed	MK04_HUMAN	Mitogen-activated protein kinase 4 (MAP kinase 4) (MAPK 4) (EC 2.7.11.24) (Extracellular signal-regulated kinase 4) (ERK-4) (MAP kinase isoform p63) (p63-MAPK)	MAPK4 ERK4 PRKM4	Homo sapiens (Human)	587
P31271	reviewed	HXA13_HUMAN	Homeobox protein Hox-A13 (Homeobox protein Hox-1J)	HOXA13 HOX1J	Homo sapiens (Human)	388
P33981	reviewed	TTK_HUMAN	Dual specificity protein kinase TTK (EC 2.7.12.1) (Phosphotyrosine picked threonine-protein kinase) (PYT)	TTK MPS1 MPS1L1	Homo sapiens (Human)	857
P33991	reviewed	MCM4_HUMAN	DNA replication licensing factor MCM4 (EC 3.6.4.12) (CDC21 homolog) (P1-CDC21)	MCM4 CDC21	Homo sapiens (Human)	863
P33992	reviewed	MCM5_HUMAN	DNA replication licensing factor MCM5 (EC 3.6.4.12) (CDC46 homolog) (P1-CDC46)	MCM5 CDC46	Homo sapiens (Human)	734
P33993	reviewed	MCM7_HUMAN	DNA replication licensing factor MCM7 (EC 3.6.4.12) (CDC47 homolog) (P1.1-MCM3)	MCM7 CDC47 MCM2	Homo sapiens (Human)	719
P35222	reviewed	CTNB1_HUMAN	Catenin beta-1 (Beta-catenin)	CTNNB1 CTNNB OK/SW-cl.35 PRO2286	Homo sapiens (Human)	781
P35579	reviewed	MYH9_HUMAN	Myosin-9 (Cellular myosin heavy chain, type A) (Myosin heavy chain 9) (Myosin heavy chain, non-muscle IIa) (Non-muscle myosin heavy chain A) (NMMHC-A) (Non-muscle myosin heavy chain IIa) (NMMHC II-a) (NMMHC-IIA)	MYH9	Homo sapiens (Human)	1960
P35580	reviewed	MYH10_HUMAN	Myosin-10 (Cellular myosin heavy chain, type B) (Myosin heavy chain 10) (Myosin heavy chain, non-muscle IIb) (Non-muscle myosin heavy chain B) (NMMHC-B) (Non-muscle myosin heavy chain IIb) (NMMHC II-b) (NMMHC-IIB)	MYH10	Homo sapiens (Human)	1976
P35638	reviewed	DDIT3_HUMAN	DNA damage-inducible transcript 3 protein (DDIT-3) (C/EBP zeta) (C/EBP-homologous protein) (CHOP) (C/EBP-homologous protein 10) (CHOP-10) (CCAAT/enhancer-binding protein homologous protein) (Growth arrest and DNA damage-inducible protein GADD153)	DDIT3 CHOP CHOP10 GADD153	Homo sapiens (Human)	169
P35658	reviewed	NU214_HUMAN	Nuclear pore complex protein Nup214 (214 kDa nucleoporin) (Nucleoporin Nup214) (Protein CAN)	NUP214 CAIN CAN KIAA0023	Homo sapiens (Human)	2090
P35869	reviewed	AHR_HUMAN	Aryl hydrocarbon receptor (Ah receptor) (AhR) (Class E basic helix-loop-helix protein 76) (bHLHe76)	AHR BHLHE76	Homo sapiens (Human)	848
P36404	reviewed	ARL2_HUMAN	ADP-ribosylation factor-like protein 2	ARL2	Homo sapiens (Human)	184
P36405	reviewed	ARL3_HUMAN	ADP-ribosylation factor-like protein 3	ARL3 ARFL3	Homo sapiens (Human)	182
P36873	reviewed	PP1G_HUMAN	Serine/threonine-protein phosphatase PP1-gamma catalytic subunit (PP-1G) (EC 3.1.3.16) (Protein phosphatase 1C catalytic subunit)	PPP1CC	Homo sapiens (Human)	323
P36896	reviewed	ACV1B_HUMAN	Activin receptor type-1B (EC 2.7.11.30) (Activin receptor type IB) (ACTR-IB) (Activin receptor-like kinase 4) (ALK-4) (Serine/threonine-protein kinase receptor R2) (SKR2)	ACVR1B ACVRLK4 ALK4	Homo sapiens (Human)	505
P37198	reviewed	NUP62_HUMAN	Nuclear pore glycoprotein p62 (62 kDa nucleoporin) (Nucleoporin Nup62)	NUP62	Homo sapiens (Human)	522
P38398	reviewed	BRCA1_HUMAN	Breast cancer type 1 susceptibility protein (EC 2.3.2.27) (RING finger protein 53) (RING-type E3 ubiquitin transferase BRCA1)	BRCA1 RNF53	Homo sapiens (Human)	1863
P38571	reviewed	LICH_HUMAN	Lysosomal acid lipase/cholesteryl ester hydrolase (Acid cholesteryl ester hydrolase) (LAL) (EC 3.1.1.13) (Cholesteryl esterase) (Lipase A) (Sterol esterase)	LIPA	Homo sapiens (Human)	399
P38936	reviewed	CDN1A_HUMAN	Cyclin-dependent kinase inhibitor 1 (CDK-interacting protein 1) (Melanoma differentiation-associated protein 6) (MDA-6) (p21)	CDKN1A CAP20 CDKN1 CIP1 MDA6 PIC1 SDI1 WAF1	Homo sapiens (Human)	164
P39748	reviewed	FEN1_HUMAN	Flap endonuclease 1 (FEN-1) (EC 3.1.-.-) (DNase IV) (Flap structure-specific endonuclease 1) (Maturation factor 1) (MF1) (hFEN-1)	FEN1 RAD2	Homo sapiens (Human)	380
P40424	reviewed	PBX1_HUMAN	Pre-B-cell leukemia transcription factor 1 (Homeobox protein PBX1) (Homeobox protein PRL)	PBX1 PRL	Homo sapiens (Human)	430
P40692	reviewed	MLH1_HUMAN	DNA mismatch repair protein Mlh1 (MutL protein homolog 1)	MLH1 COCA2	Homo sapiens (Human)	756
P40818	reviewed	UBP8_HUMAN	Ubiquitin carboxyl-terminal hydrolase 8 (EC 3.4.19.12) (Deubiquitinating enzyme 8) (Ubiquitin isopeptidase Y) (hUBPy) (Ubiquitin thioesterase 8) (Ubiquitin-specific-processing protease 8)	USP8 KIAA0055 UBPY	Homo sapiens (Human)	1118
P41002	reviewed	CCNF_HUMAN	Cyclin-F (F-box only protein 1)	CCNF FBX1 FBXO1	Homo sapiens (Human)	786
P41208	reviewed	CETN2_HUMAN	Centrin-2 (Caltractin isoform 1)	CETN2 CALT CEN2	Homo sapiens (Human)	172
P41220	reviewed	RGS2_HUMAN	Regulator of G-protein signaling 2 (RGS2) (Cell growth-inhibiting gene 31 protein) (G0/G1 switch regulatory protein 8)	RGS2 G0S8 GIG31	Homo sapiens (Human)	211
P41221	reviewed	WNT5A_HUMAN	Protein Wnt-5a	WNT5A	Homo sapiens (Human)	380
P41279	reviewed	M3K8_HUMAN	Mitogen-activated protein kinase kinase kinase 8 (EC 2.7.11.25) (Cancer Osaka thyroid oncogene) (Proto-oncogene c-Cot) (Serine/threonine-protein kinase cot) (Tumor progression locus 2) (TPL-2)	MAP3K8 COT ESTF	Homo sapiens (Human)	467
P42575	reviewed	CASP2_HUMAN	Caspase-2 (CASP-2) (EC 3.4.22.55) (Neural precursor cell expressed developmentally down-regulated protein 2) (NEDD-2) (Protease ICH-1) [Cleaved into: Caspase-2 subunit p18; Caspase-2 subunit p13; Caspase-2 subunit p12]	CASP2 ICH1 NEDD2	Homo sapiens (Human)	452
P42695	reviewed	CNDD3_HUMAN	Condensin-2 complex subunit D3 (Non-SMC condensin II complex subunit D3) (hCAP-D3)	NCAPD3 CAPD3 KIAA0056	Homo sapiens (Human)	1498
P42771	reviewed	CDN2A_HUMAN	Cyclin-dependent kinase inhibitor 2A (Cyclin-dependent kinase 4 inhibitor A) (CDK4I) (Multiple tumor suppressor 1) (MTS-1) (p16-INK4a) (p16-INK4) (p16INK4A)	CDKN2A CDKN2 MTS1	Homo sapiens (Human)	156
P42772	reviewed	CDN2B_HUMAN	Cyclin-dependent kinase 4 inhibitor B (Multiple tumor suppressor 2) (MTS-2) (p14-INK4b) (p15-INK4b) (p15INK4B)	CDKN2B MTS2	Homo sapiens (Human)	138
P42773	reviewed	CDN2C_HUMAN	Cyclin-dependent kinase 4 inhibitor C (Cyclin-dependent kinase 6 inhibitor) (p18-INK4c) (p18-INK6)	CDKN2C CDKN6	Homo sapiens (Human)	168
P42858	reviewed	HD_HUMAN	Huntingtin (Huntington disease protein) (HD protein) [Cleaved into: Huntingtin, myristoylated N-terminal fragment]	HTT HD IT15	Homo sapiens (Human)	3142
P43034	reviewed	LIS1_HUMAN	Platelet-activating factor acetylhydrolase IB subunit beta (Lissencephaly-1 protein) (LIS-1) (PAF acetylhydrolase 45 kDa subunit) (PAF-AH 45 kDa subunit) (PAF-AH alpha) (PAFAH alpha)	PAFAH1B1 LIS1 MDCR MDS PAFAHA	Homo sapiens (Human)	410
P43246	reviewed	MSH2_HUMAN	DNA mismatch repair protein Msh2 (hMSH2) (MutS protein homolog 2)	MSH2	Homo sapiens (Human)	934
P46013	reviewed	KI67_HUMAN	Proliferation marker protein Ki-67 (Antigen identified by monoclonal antibody Ki-67) (Antigen KI-67) (Antigen Ki67)	MKI67	Homo sapiens (Human)	3256
P46100	reviewed	ATRX_HUMAN	Transcriptional regulator ATRX (EC 3.6.4.12) (ATP-dependent helicase ATRX) (X-linked helicase II) (X-linked nuclear protein) (XNP) (Znf-HX)	ATRX RAD54L XH2	Homo sapiens (Human)	2492
P46379	reviewed	BAG6_HUMAN	Large proline-rich protein BAG6 (BAG family molecular chaperone regulator 6) (BCL2-associated athanogene 6) (BAG-6) (HLA-B-associated transcript 3) (Protein G3) (Protein Scythe)	BAG6 BAT3 G3	Homo sapiens (Human)	1132
P46527	reviewed	CDN1B_HUMAN	Cyclin-dependent kinase inhibitor 1B (Cyclin-dependent kinase inhibitor p27) (p27Kip1)	CDKN1B KIP1 p27	Homo sapiens (Human)	198
P46695	reviewed	IEX1_HUMAN	Radiation-inducible immediate-early gene IEX-1 (Differentiation-dependent gene 2 protein) (Protein DIF-2) (Immediate early protein GLY96) (Immediate early response 3 protein) (PACAP-responsive gene 1 protein) (Protein PRG1)	IER3 DIF2 IEX1 PRG1	Homo sapiens (Human)	156
P46736	reviewed	BRCC3_HUMAN	Lys-63-specific deubiquitinase BRCC36 (EC 3.4.19.-) (BRCA1-A complex subunit BRCC36) (BRCA1/BRCA2-containing complex subunit 3) (BRCA1/BRCA2-containing complex subunit 36) (BRISC complex subunit BRCC36)	BRCC3 BRCC36 C6.1A CXorf53	Homo sapiens (Human)	316
P46940	reviewed	IQGA1_HUMAN	Ras GTPase-activating-like protein IQGAP1 (p195)	IQGAP1 KIAA0051	Homo sapiens (Human)	1657
P47928	reviewed	ID4_HUMAN	DNA-binding protein inhibitor ID-4 (Class B basic helix-loop-helix protein 27) (bHLHb27) (Inhibitor of DNA binding 4) (Inhibitor of differentiation 4)	ID4 BHLHB27	Homo sapiens (Human)	161
P48681	reviewed	NEST_HUMAN	Nestin	NES Nbla00170	Homo sapiens (Human)	1621
P48729	reviewed	KC1A_HUMAN	Casein kinase I isoform alpha (CKI-alpha) (EC 2.7.11.1) (CK1)	CSNK1A1	Homo sapiens (Human)	337
P48730	reviewed	KC1D_HUMAN	Casein kinase I isoform delta (CKI-delta) (CKId) (EC 2.7.11.1) (Tau-protein kinase CSNK1D) (EC 2.7.11.26)	CSNK1D HCKID	Homo sapiens (Human)	415
P49321	reviewed	NASP_HUMAN	Nuclear autoantigenic sperm protein (NASP)	NASP	Homo sapiens (Human)	788
P49427	reviewed	UB2R1_HUMAN	Ubiquitin-conjugating enzyme E2 R1 (EC 2.3.2.23) ((E3-independent) E2 ubiquitin-conjugating enzyme R1) (EC 2.3.2.24) (E2 ubiquitin-conjugating enzyme R1) (Ubiquitin-conjugating enzyme E2-32 kDa complementing) (Ubiquitin-conjugating enzyme E2-CDC34) (Ubiquitin-protein ligase R1)	CDC34 UBCH3 UBE2R1	Homo sapiens (Human)	236
P49450	reviewed	CENPA_HUMAN	Histone H3-like centromeric protein A (Centromere autoantigen A) (Centromere protein A) (CENP-A)	CENPA	Homo sapiens (Human)	140
P49454	reviewed	CENPF_HUMAN	Centromere protein F (CENP-F) (AH antigen) (Kinetochore protein CENPF) (Mitosin)	CENPF	Homo sapiens (Human)	3114
P49459	reviewed	UBE2A_HUMAN	Ubiquitin-conjugating enzyme E2 A (EC 2.3.2.23) (E2 ubiquitin-conjugating enzyme A) (RAD6 homolog A) (HR6A) (hHR6A) (Ubiquitin carrier protein A) (Ubiquitin-protein ligase A)	UBE2A RAD6A	Homo sapiens (Human)	152
P49711	reviewed	CTCF_HUMAN	Transcriptional repressor CTCF (11-zinc finger protein) (CCCTC-binding factor) (CTCFL paralog)	CTCF	Homo sapiens (Human)	727
P49736	reviewed	MCM2_HUMAN	DNA replication licensing factor MCM2 (EC 3.6.4.12) (Minichromosome maintenance protein 2 homolog) (Nuclear protein BM28)	MCM2 BM28 CCNL1 CDCL1 KIAA0030	Homo sapiens (Human)	904
P49916	reviewed	DNLI3_HUMAN	DNA ligase 3 (EC 6.5.1.1) (DNA ligase III) (Polydeoxyribonucleotide synthase [ATP] 3)	LIG3	Homo sapiens (Human)	1009
P49917	reviewed	DNLI4_HUMAN	DNA ligase 4 (EC 6.5.1.1) (DNA ligase IV) (Polydeoxyribonucleotide synthase [ATP] 4)	LIG4	Homo sapiens (Human)	911
P49918	reviewed	CDN1C_HUMAN	Cyclin-dependent kinase inhibitor 1C (Cyclin-dependent kinase inhibitor p57) (p57Kip2)	CDKN1C KIP2	Homo sapiens (Human)	316
P49959	reviewed	MRE11_HUMAN	Double-strand break repair protein MRE11 (EC 3.1.-.-) (Double-strand break repair protein MRE11A) (Meiotic recombination 11 homolog 1) (MRE11 homolog 1) (Meiotic recombination 11 homolog A) (MRE11 homolog A)	MRE11 HNGS1 MRE11A	Homo sapiens (Human)	708
P50570	reviewed	DYN2_HUMAN	Dynamin-2 (EC 3.6.5.5)	DNM2 DYN2	Homo sapiens (Human)	870
P50613	reviewed	CDK7_HUMAN	Cyclin-dependent kinase 7 (EC 2.7.11.22) (EC 2.7.11.23) (39 kDa protein kinase) (p39 Mo15) (CDK-activating kinase 1) (Cell division protein kinase 7) (Serine/threonine-protein kinase 1) (TFIIH basal transcription factor complex kinase subunit)	CDK7 CAK CAK1 CDKN7 MO15 STK1	Homo sapiens (Human)	346
P50748	reviewed	KNTC1_HUMAN	Kinetochore-associated protein 1 (Rough deal homolog) (HsROD) (Rod) (hRod)	KNTC1 KIAA0166	Homo sapiens (Human)	2209
P50749	reviewed	RASF2_HUMAN	Ras association domain-containing protein 2	RASSF2 CENP-34 KIAA0168	Homo sapiens (Human)	326
P50995	reviewed	ANX11_HUMAN	Annexin A11 (56 kDa autoantigen) (Annexin XI) (Annexin-11) (Calcyclin-associated annexin 50) (CAP-50)	ANXA11 ANX11	Homo sapiens (Human)	505
P51530	reviewed	DNA2_HUMAN	DNA replication ATP-dependent helicase/nuclease DNA2 (hDNA2) (DNA replication ATP-dependent helicase-like homolog) [Includes: DNA replication nuclease DNA2 (EC 3.1.-.-); DNA replication ATP-dependent helicase DNA2 (EC 3.6.4.12)]	DNA2 DNA2L KIAA0083	Homo sapiens (Human)	1060
P51587	reviewed	BRCA2_HUMAN	Breast cancer type 2 susceptibility protein (Fanconi anemia group D1 protein)	BRCA2 FACD FANCD1	Homo sapiens (Human)	3418
P51608	reviewed	MECP2_HUMAN	Methyl-CpG-binding protein 2 (MeCp-2 protein) (MeCp2)	MECP2	Homo sapiens (Human)	486
P51610	reviewed	HCFC1_HUMAN	Host cell factor 1 (HCF) (HCF-1) (C1 factor) (CFF) (VCAF) (VP16 accessory protein) [Cleaved into: HCF N-terminal chain 1; HCF N-terminal chain 2; HCF N-terminal chain 3; HCF N-terminal chain 4; HCF N-terminal chain 5; HCF N-terminal chain 6; HCF C-terminal chain 1; HCF C-terminal chain 2; HCF C-terminal chain 3; HCF C-terminal chain 4; HCF C-terminal chain 5; HCF C-terminal chain 6]	HCFC1 HCF1 HFC1	Homo sapiens (Human)	2035
P51692	reviewed	STA5B_HUMAN	Signal transducer and activator of transcription 5B	STAT5B	Homo sapiens (Human)	787
P51808	reviewed	DYLT3_HUMAN	Dynein light chain Tctex-type 3 (Protein 91/23) (T-complex-associated testis-expressed 1-like)	DYNLT3 TCTE1L TCTE1XL	Homo sapiens (Human)	116
P51812	reviewed	KS6A3_HUMAN	Ribosomal protein S6 kinase alpha-3 (S6K-alpha-3) (EC 2.7.11.1) (90 kDa ribosomal protein S6 kinase 3) (p90-RSK 3) (p90RSK3) (Insulin-stimulated protein kinase 1) (ISPK-1) (MAP kinase-activated protein kinase 1b) (MAPK-activated protein kinase 1b) (MAPKAP kinase 1b) (MAPKAPK-1b) (Ribosomal S6 kinase 2) (RSK-2) (pp90RSK2)	RPS6KA3 ISPK1 MAPKAPK1B RSK2	Homo sapiens (Human)	740
P51946	reviewed	CCNH_HUMAN	Cyclin-H (MO15-associated protein) (p34) (p37)	CCNH	Homo sapiens (Human)	323
P51948	reviewed	MAT1_HUMAN	CDK-activating kinase assembly factor MAT1 (CDK7/cyclin-H assembly factor) (Cyclin-G1-interacting protein) (Menage a trois) (RING finger protein 66) (RING finger protein MAT1) (p35) (p36)	MNAT1 CAP35 MAT1 RNF66	Homo sapiens (Human)	309
P51955	reviewed	NEK2_HUMAN	Serine/threonine-protein kinase Nek2 (EC 2.7.11.1) (HSPK 21) (Never in mitosis A-related kinase 2) (NimA-related protein kinase 2) (NimA-like protein kinase 1)	NEK2 NEK2A NLK1	Homo sapiens (Human)	445
P51956	reviewed	NEK3_HUMAN	Serine/threonine-protein kinase Nek3 (EC 2.7.11.1) (HSPK 36) (Never in mitosis A-related kinase 3) (NimA-related protein kinase 3)	NEK3	Homo sapiens (Human)	506
P51957	reviewed	NEK4_HUMAN	Serine/threonine-protein kinase Nek4 (EC 2.7.11.1) (Never in mitosis A-related kinase 4) (NimA-related protein kinase 4) (Serine/threonine-protein kinase 2) (Serine/threonine-protein kinase NRK2)	NEK4 STK2	Homo sapiens (Human)	841
P51959	reviewed	CCNG1_HUMAN	Cyclin-G1 (Cyclin-G)	CCNG1 CCNG CYCG1	Homo sapiens (Human)	295
P52701	reviewed	MSH6_HUMAN	DNA mismatch repair protein Msh6 (hMSH6) (G/T mismatch-binding protein) (GTBP) (GTMBP) (MutS protein homolog 6) (MutS-alpha 160 kDa subunit) (p160)	MSH6 GTBP	Homo sapiens (Human)	1360
P52732	reviewed	KIF11_HUMAN	Kinesin-like protein KIF11 (Kinesin-like protein 1) (Kinesin-like spindle protein HKSP) (Kinesin-related motor protein Eg5) (Thyroid receptor-interacting protein 5) (TR-interacting protein 5) (TRIP-5)	KIF11 EG5 KNSL1 TRIP5	Homo sapiens (Human)	1056
P52758	reviewed	RIDA_HUMAN	2-iminobutanoate/2-iminopropanoate deaminase (EC 3.5.99.10) (14.5 kDa translational inhibitor protein) (hp14.5) (p14.5) (Heat-responsive protein 12) (Reactive intermediate imine deaminase A homolog) (Translation inhibitor L-PSP ribonuclease) (UK114 antigen homolog)	RIDA HRSP12	Homo sapiens (Human)	137
P52926	reviewed	HMGA2_HUMAN	High mobility group protein HMGI-C (High mobility group AT-hook protein 2)	HMGA2 HMGIC	Homo sapiens (Human)	109
P53041	reviewed	PPP5_HUMAN	Serine/threonine-protein phosphatase 5 (PP5) (EC 3.1.3.16) (Protein phosphatase T) (PP-T) (PPT)	PPP5C PPP5	Homo sapiens (Human)	499
P53350	reviewed	PLK1_HUMAN	Serine/threonine-protein kinase PLK1 (EC 2.7.11.21) (Polo-like kinase 1) (PLK-1) (Serine/threonine-protein kinase 13) (STPK13)	PLK1 PLK	Homo sapiens (Human)	603
P53671	reviewed	LIMK2_HUMAN	LIM domain kinase 2 (LIMK-2) (EC 2.7.11.1)	LIMK2	Homo sapiens (Human)	638
P53675	reviewed	CLH2_HUMAN	Clathrin heavy chain 2 (Clathrin heavy chain on chromosome 22) (CLH-22)	CLTCL1 CLH22 CLTCL CLTD	Homo sapiens (Human)	1640
P53778	reviewed	MK12_HUMAN	Mitogen-activated protein kinase 12 (MAP kinase 12) (MAPK 12) (EC 2.7.11.24) (Extracellular signal-regulated kinase 6) (ERK-6) (Mitogen-activated protein kinase p38 gamma) (MAP kinase p38 gamma) (Stress-activated protein kinase 3)	MAPK12 ERK6 SAPK3	Homo sapiens (Human)	367
P53985	reviewed	MOT1_HUMAN	Monocarboxylate transporter 1 (MCT 1) (Solute carrier family 16 member 1)	SLC16A1 MCT1	Homo sapiens (Human)	500
P53990	reviewed	IST1_HUMAN	IST1 homolog (hIST1) (Charged multivesicular body protein 8) (CHMP8) (Putative MAPK-activating protein PM28)	IST1 KIAA0174	Homo sapiens (Human)	364
P54132	reviewed	BLM_HUMAN	RecQ-like DNA helicase BLM (EC 3.6.4.12) (Bloom syndrome protein) (DNA helicase, RecQ-like type 2) (RecQ2) (RecQ protein-like 3)	BLM RECQ2 RECQL3	Homo sapiens (Human)	1417
P54274	reviewed	TERF1_HUMAN	Telomeric repeat-binding factor 1 (NIMA-interacting protein 2) (TTAGGG repeat-binding factor 1) (Telomeric protein Pin2/TRF1)	TERF1 PIN2 TRBF1 TRF TRF1	Homo sapiens (Human)	439
P54652	reviewed	HSP72_HUMAN	Heat shock-related 70 kDa protein 2 (Heat shock 70 kDa protein 2)	HSPA2	Homo sapiens (Human)	639
P54687	reviewed	BCAT1_HUMAN	Branched-chain-amino-acid aminotransferase, cytosolic (BCAT(c)) (EC 2.6.1.42) (Protein ECA39)	BCAT1 BCT1 ECA39	Homo sapiens (Human)	386
P55040	reviewed	GEM_HUMAN	GTP-binding protein GEM (GTP-binding mitogen-induced T-cell protein) (RAS-like protein KIR)	GEM KIR	Homo sapiens (Human)	296
P55072	reviewed	TERA_HUMAN	Transitional endoplasmic reticulum ATPase (TER ATPase) (EC 3.6.4.6) (15S Mg(2+)-ATPase p97 subunit) (Valosin-containing protein) (VCP)	VCP	Homo sapiens (Human)	806
P55075	reviewed	FGF8_HUMAN	Fibroblast growth factor 8 (FGF-8) (Androgen-induced growth factor) (AIGF) (Heparin-binding growth factor 8) (HBGF-8)	FGF8 AIGF	Homo sapiens (Human)	233
P55273	reviewed	CDN2D_HUMAN	Cyclin-dependent kinase 4 inhibitor D (p19-INK4d)	CDKN2D	Homo sapiens (Human)	166
P56211	reviewed	ARP19_HUMAN	cAMP-regulated phosphoprotein 19 (ARPP-19)	ARPP19	Homo sapiens (Human)	112
P56705	reviewed	WNT4_HUMAN	Protein Wnt-4	WNT4 UNQ426/PRO864	Homo sapiens (Human)	351
P57059	reviewed	SIK1_HUMAN	Serine/threonine-protein kinase SIK1 (EC 2.7.11.1) (Salt-inducible kinase 1) (SIK-1) (Serine/threonine-protein kinase SNF1-like kinase 1) (Serine/threonine-protein kinase SNF1LK)	SIK1 SIK SNF1LK	Homo sapiens (Human)	783
P58340	reviewed	MLF1_HUMAN	Myeloid leukemia factor 1 (Myelodysplasia-myeloid leukemia factor 1)	MLF1	Homo sapiens (Human)	268
P59047	reviewed	NALP5_HUMAN	NACHT, LRR and PYD domains-containing protein 5 (Mater protein homolog) (Maternal Antigen that Embryos Require)	NLRP5 MATER NALP5	Homo sapiens (Human)	1200
P60006	reviewed	APC15_HUMAN	Anaphase-promoting complex subunit 15 (APC15)	ANAPC15 C11orf51 HSPC020	Homo sapiens (Human)	121
P61024	reviewed	CKS1_HUMAN	Cyclin-dependent kinases regulatory subunit 1 (CKS-1)	CKS1B CKS1 PNAS-143 PNAS-16	Homo sapiens (Human)	79
P61158	reviewed	ARP3_HUMAN	Actin-related protein 3 (Actin-like protein 3)	ACTR3 ARP3	Homo sapiens (Human)	418
P61160	reviewed	ARP2_HUMAN	Actin-related protein 2 (Actin-like protein 2)	ACTR2 ARP2	Homo sapiens (Human)	394
P61254	reviewed	RL26_HUMAN	Large ribosomal subunit protein uL24 (60S ribosomal protein L26)	RPL26	Homo sapiens (Human)	145
P61289	reviewed	PSME3_HUMAN	Proteasome activator complex subunit 3 (11S regulator complex subunit gamma) (REG-gamma) (Activator of multicatalytic protease subunit 3) (Ki nuclear autoantigen) (Proteasome activator 28 subunit gamma) (PA28g) (PA28gamma)	PSME3	Homo sapiens (Human)	254
P61586	reviewed	RHOA_HUMAN	Transforming protein RhoA (EC 3.6.5.2) (Rho cDNA clone 12) (h12)	RHOA ARH12 ARHA RHO12	Homo sapiens (Human)	193
P62136	reviewed	PP1A_HUMAN	Serine/threonine-protein phosphatase PP1-alpha catalytic subunit (PP-1A) (EC 3.1.3.16)	PPP1CA PPP1A	Homo sapiens (Human)	330
P62140	reviewed	PP1B_HUMAN	Serine/threonine-protein phosphatase PP1-beta catalytic subunit (PP-1B) (PPP1CD) (EC 3.1.3.16) (EC 3.1.3.53)	PPP1CB	Homo sapiens (Human)	327
P62330	reviewed	ARF6_HUMAN	ADP-ribosylation factor 6 (EC 3.6.5.2)	ARF6	Homo sapiens (Human)	175
P62491	reviewed	RB11A_HUMAN	Ras-related protein Rab-11A (Rab-11) (EC 3.6.5.2) (YL8)	RAB11A RAB11	Homo sapiens (Human)	216
P62714	reviewed	PP2AB_HUMAN	Serine/threonine-protein phosphatase 2A catalytic subunit beta isoform (PP2A-beta) (EC 3.1.3.16)	PPP2CB	Homo sapiens (Human)	309
P62745	reviewed	RHOB_HUMAN	Rho-related GTP-binding protein RhoB (Rho cDNA clone 6) (h6)	RHOB ARH6 ARHB	Homo sapiens (Human)	196
P62753	reviewed	RS6_HUMAN	Small ribosomal subunit protein eS6 (40S ribosomal protein S6) (Phosphoprotein NP33)	RPS6 OK/SW-cl.2	Homo sapiens (Human)	249
P62826	reviewed	RAN_HUMAN	GTP-binding nuclear protein Ran (EC 3.6.5.-) (Androgen receptor-associated protein 24) (GTPase Ran) (Ras-like protein TC4) (Ras-related nuclear protein)	RAN ARA24 OK/SW-cl.81	Homo sapiens (Human)	216
P62829	reviewed	RL23_HUMAN	Large ribosomal subunit protein uL14 (60S ribosomal protein L17) (60S ribosomal protein L23)	RPL23	Homo sapiens (Human)	140
P62952	reviewed	BLCAP_HUMAN	Bladder cancer-associated protein (Bladder cancer 10 kDa protein) (Bc10)	BLCAP BC10	Homo sapiens (Human)	87
P63096	reviewed	GNAI1_HUMAN	Guanine nucleotide-binding protein G(i) subunit alpha-1 (Adenylate cyclase-inhibiting G alpha protein)	GNAI1	Homo sapiens (Human)	354
P63146	reviewed	UBE2B_HUMAN	Ubiquitin-conjugating enzyme E2 B (EC 2.3.2.23) (E2 ubiquitin-conjugating enzyme B) (RAD6 homolog B) (HR6B) (hHR6B) (Ubiquitin carrier protein B) (Ubiquitin-conjugating enzyme E2-17 kDa) (Ubiquitin-protein ligase B)	UBE2B RAD6B	Homo sapiens (Human)	152
P63172	reviewed	DYLT1_HUMAN	Dynein light chain Tctex-type 1 (Protein CW-1) (T-complex testis-specific protein 1 homolog)	DYNLT1 TCTEL1 TCTEX-1 TCTEX1	Homo sapiens (Human)	113
P63244	reviewed	RACK1_HUMAN	Small ribosomal subunit protein RACK1 (Cell proliferation-inducing gene 21 protein) (Guanine nucleotide-binding protein subunit beta-2-like 1) (Guanine nucleotide-binding protein subunit beta-like protein 12.3) (Human lung cancer oncogene 7 protein) (HLC-7) (Receptor for activated C kinase) (Receptor of activated protein C kinase 1) [Cleaved into: Small ribosomal subunit protein RACK1, N-terminal…	RACK1 GNB2L1 HLC7 PIG21	Homo sapiens (Human)	317
P63279	reviewed	UBC9_HUMAN	SUMO-conjugating enzyme UBC9 (EC 2.3.2.-) (RING-type E3 SUMO transferase UBC9) (SUMO-protein ligase) (Ubiquitin carrier protein 9) (Ubiquitin carrier protein I) (Ubiquitin-conjugating enzyme E2 I) (Ubiquitin-protein ligase I) (p18)	UBE2I UBC9 UBCE9	Homo sapiens (Human)	158
P67775	reviewed	PP2AA_HUMAN	Serine/threonine-protein phosphatase 2A catalytic subunit alpha isoform (PP2A-alpha) (EC 3.1.3.16) (Replication protein C) (RP-C)	PPP2CA	Homo sapiens (Human)	309
P68036	reviewed	UB2L3_HUMAN	Ubiquitin-conjugating enzyme E2 L3 (EC 2.3.2.23) (E2 ubiquitin-conjugating enzyme L3) (L-UBC) (UbcH7) (Ubiquitin carrier protein L3) (Ubiquitin-conjugating enzyme E2-F1) (Ubiquitin-protein ligase L3)	UBE2L3 UBCE7 UBCH7	Homo sapiens (Human)	154
P68363	reviewed	TBA1B_HUMAN	Tubulin alpha-1B chain (EC 3.6.5.-) (Alpha-tubulin ubiquitous) (Tubulin K-alpha-1) (Tubulin alpha-ubiquitous chain) [Cleaved into: Detyrosinated tubulin alpha-1B chain]	TUBA1B	Homo sapiens (Human)	451
P68366	reviewed	TBA4A_HUMAN	Tubulin alpha-4A chain (EC 3.6.5.-) (Alpha-tubulin 1) (Testis-specific alpha-tubulin) (Tubulin H2-alpha) (Tubulin alpha-1 chain)	TUBA4A TUBA1	Homo sapiens (Human)	448
P68371	reviewed	TBB4B_HUMAN	Tubulin beta-4B chain (Tubulin beta-2 chain) (Tubulin beta-2C chain)	TUBB4B TUBB2C	Homo sapiens (Human)	445
P68400	reviewed	CSK21_HUMAN	Casein kinase II subunit alpha (CK II alpha) (EC 2.7.11.1)	CSNK2A1 CK2A1	Homo sapiens (Human)	391
P78396	reviewed	CCNA1_HUMAN	Cyclin-A1	CCNA1	Homo sapiens (Human)	465
P78406	reviewed	RAE1L_HUMAN	mRNA export factor RAE1 (Rae1 protein homolog) (mRNA-associated protein mrnp 41)	RAE1 MRNP41	Homo sapiens (Human)	368
P78527	reviewed	PRKDC_HUMAN	DNA-dependent protein kinase catalytic subunit (DNA-PK catalytic subunit) (DNA-PKcs) (EC 2.7.11.1) (DNPK1) (p460)	PRKDC HYRC HYRC1	Homo sapiens (Human)	4128
P78560	reviewed	CRADD_HUMAN	Death domain-containing protein CRADD (Caspase and RIP adapter with death domain) (RIP-associated protein with a death domain)	CRADD RAIDD	Homo sapiens (Human)	199
P81274	reviewed	GPSM2_HUMAN	G-protein-signaling modulator 2 (Mosaic protein LGN)	GPSM2 LGN	Homo sapiens (Human)	684
P83876	reviewed	TXN4A_HUMAN	Thioredoxin-like protein 4A (DIM1 protein homolog) (Spliceosomal U5 snRNP-specific 15 kDa protein) (Thioredoxin-like U5 snRNP protein U5-15kD)	TXNL4A DIM1 TXNL4	Homo sapiens (Human)	142
P84077	reviewed	ARF1_HUMAN	ADP-ribosylation factor 1 (EC 3.6.5.2)	ARF1	Homo sapiens (Human)	181
P84090	reviewed	ERH_HUMAN	Enhancer of rudimentary homolog	ERH	Homo sapiens (Human)	104
P85299	reviewed	PRR5_HUMAN	Proline-rich protein 5 (Protein observed with Rictor-1) (Protor-1)	PRR5 PROTOR1 PP610	Homo sapiens (Human)	388
P98177	reviewed	FOXO4_HUMAN	Forkhead box protein O4 (Fork head domain transcription factor AFX1)	FOXO4 AFX AFX1 MLLT7	Homo sapiens (Human)	505
Q00403	reviewed	TF2B_HUMAN	Transcription initiation factor IIB (EC 2.3.1.48) (General transcription factor TFIIB) (S300-II)	GTF2B TF2B TFIIB	Homo sapiens (Human)	316
Q00526	reviewed	CDK3_HUMAN	Cyclin-dependent kinase 3 (EC 2.7.11.22) (Cell division protein kinase 3)	CDK3 CDKN3	Homo sapiens (Human)	305
Q00534	reviewed	CDK6_HUMAN	Cyclin-dependent kinase 6 (EC 2.7.11.22) (Cell division protein kinase 6) (Serine/threonine-protein kinase PLSTIRE)	CDK6 CDKN6	Homo sapiens (Human)	326
Q00535	reviewed	CDK5_HUMAN	Cyclin-dependent kinase 5 (EC 2.7.11.1) (Cell division protein kinase 5) (Cyclin-dependent-like kinase 5) (Serine/threonine-protein kinase PSSALRE) (Tau protein kinase II catalytic subunit) (TPKII catalytic subunit)	CDK5 CDKN5 PSSALRE	Homo sapiens (Human)	292
Q00536	reviewed	CDK16_HUMAN	Cyclin-dependent kinase 16 (EC 2.7.11.22) (Cell division protein kinase 16) (PCTAIRE-motif protein kinase 1) (Serine/threonine-protein kinase PCTAIRE-1)	CDK16 PCTAIRE1 PCTK1	Homo sapiens (Human)	496
Q00537	reviewed	CDK17_HUMAN	Cyclin-dependent kinase 17 (EC 2.7.11.22) (Cell division protein kinase 17) (PCTAIRE-motif protein kinase 2) (Serine/threonine-protein kinase PCTAIRE-2)	CDK17 PCTAIRE2 PCTK2	Homo sapiens (Human)	523
Q00604	reviewed	NDP_HUMAN	Norrin (Norrie disease protein) (X-linked exudative vitreoretinopathy 2 protein)	NDP EVR2	Homo sapiens (Human)	133
Q00610	reviewed	CLH1_HUMAN	Clathrin heavy chain 1 (Clathrin heavy chain on chromosome 17) (CLH-17)	CLTC CLH17 CLTCL2 KIAA0034	Homo sapiens (Human)	1675
Q00839	reviewed	HNRPU_HUMAN	Heterogeneous nuclear ribonucleoprotein U (hnRNP U) (GRIP120) (Nuclear p120 ribonucleoprotein) (Scaffold-attachment factor A) (SAF-A) (p120) (pp120)	HNRNPU C1orf199 HNRPU SAFA U21.1	Homo sapiens (Human)	825
Q00987	reviewed	MDM2_HUMAN	E3 ubiquitin-protein ligase Mdm2 (EC 2.3.2.27) (Double minute 2 protein) (Hdm2) (Oncoprotein Mdm2) (RING-type E3 ubiquitin transferase Mdm2) (p53-binding protein Mdm2)	MDM2	Homo sapiens (Human)	491
Q01082	reviewed	SPTB2_HUMAN	Spectrin beta chain, non-erythrocytic 1 (Beta-II spectrin) (Fodrin beta chain) (Spectrin, non-erythroid beta chain 1)	SPTBN1 SPTB2	Homo sapiens (Human)	2364
Q01094	reviewed	E2F1_HUMAN	Transcription factor E2F1 (E2F-1) (PBR3) (Retinoblastoma-associated protein 1) (RBAP-1) (Retinoblastoma-binding protein 3) (RBBP-3) (pRB-binding protein E2F-1)	E2F1 RBBP3	Homo sapiens (Human)	437
Q01101	reviewed	INSM1_HUMAN	Insulinoma-associated protein 1 (Zinc finger protein IA-1)	INSM1 IA1	Homo sapiens (Human)	510
Q01831	reviewed	XPC_HUMAN	DNA repair protein complementing XP-C cells (Xeroderma pigmentosum group C-complementing protein) (p125)	XPC XPCC	Homo sapiens (Human)	940
Q02156	reviewed	KPCE_HUMAN	Protein kinase C epsilon type (EC 2.7.11.13) (nPKC-epsilon)	PRKCE PKCE	Homo sapiens (Human)	737
Q02224	reviewed	CENPE_HUMAN	Centromere-associated protein E (Centromere protein E) (CENP-E) (Kinesin-7) (Kinesin-related protein CENPE)	CENPE	Homo sapiens (Human)	2701
Q02241	reviewed	KIF23_HUMAN	Kinesin-like protein KIF23 (Kinesin-like protein 5) (Mitotic kinesin-like protein 1)	KIF23 KNSL5 MKLP1	Homo sapiens (Human)	960
Q02363	reviewed	ID2_HUMAN	DNA-binding protein inhibitor ID-2 (Class B basic helix-loop-helix protein 26) (bHLHb26) (Inhibitor of DNA binding 2) (Inhibitor of differentiation 2)	ID2 BHLHB26	Homo sapiens (Human)	134
Q02880	reviewed	TOP2B_HUMAN	DNA topoisomerase 2-beta (EC 5.6.2.2) (DNA topoisomerase II, beta isozyme)	TOP2B	Homo sapiens (Human)	1626
Q03188	reviewed	CENPC_HUMAN	Centromere protein C (CENP-C) (Centromere autoantigen C) (Centromere protein C 1) (CENP-C 1) (Interphase centromere complex protein 7)	CENPC CENPC1 ICEN7	Homo sapiens (Human)	943
Q05655	reviewed	KPCD_HUMAN	Protein kinase C delta type (EC 2.7.11.13) (Tyrosine-protein kinase PRKCD) (EC 2.7.10.2) (nPKC-delta) [Cleaved into: Protein kinase C delta type regulatory subunit; Protein kinase C delta type catalytic subunit (Sphingosine-dependent protein kinase-1) (SDK1)]	PRKCD PKCD	Homo sapiens (Human)	676
Q05D60	reviewed	DEUP1_HUMAN	Deuterosome assembly protein 1 (Coiled-coil domain-containing protein 67)	DEUP1 CCDC67	Homo sapiens (Human)	604
Q06609	reviewed	RAD51_HUMAN	DNA repair protein RAD51 homolog 1 (HsRAD51) (hRAD51) (RAD51 homolog A)	RAD51 RAD51A RECA	Homo sapiens (Human)	339
Q07002	reviewed	CDK18_HUMAN	Cyclin-dependent kinase 18 (EC 2.7.11.22) (Cell division protein kinase 18) (PCTAIRE-motif protein kinase 3) (Serine/threonine-protein kinase PCTAIRE-3)	CDK18 PCTAIRE3 PCTK3	Homo sapiens (Human)	474
Q07666	reviewed	KHDR1_HUMAN	KH domain-containing, RNA-binding, signal transduction-associated protein 1 (GAP-associated tyrosine phosphoprotein p62) (Src-associated in mitosis 68 kDa protein) (Sam68) (p21 Ras GTPase-activating protein-associated p62) (p68)	KHDRBS1 SAM68	Homo sapiens (Human)	443
Q07864	reviewed	DPOE1_HUMAN	DNA polymerase epsilon catalytic subunit A (EC 2.7.7.7) (3'-5' exodeoxyribonuclease) (EC 3.1.11.-) (DNA polymerase II subunit A)	POLE POLE1	Homo sapiens (Human)	2286
Q08050	reviewed	FOXM1_HUMAN	Forkhead box protein M1 (Forkhead-related protein FKHL16) (Hepatocyte nuclear factor 3 forkhead homolog 11) (HFH-11) (HNF-3/fork-head homolog 11) (M-phase phosphoprotein 2) (MPM-2 reactive phosphoprotein 2) (Transcription factor Trident) (Winged-helix factor from INS-1 cells)	FOXM1 FKHL16 HFH11 MPP2 WIN	Homo sapiens (Human)	763
Q08209	reviewed	PP2BA_HUMAN	Protein phosphatase 3 catalytic subunit alpha (EC 3.1.3.16) (CAM-PRP catalytic subunit) (Calcineurin A alpha) (Calmodulin-dependent calcineurin A subunit alpha isoform) (CNA alpha) (Serine/threonine-protein phosphatase 2B catalytic subunit alpha isoform)	PPP3CA CALNA CNA	Homo sapiens (Human)	521
Q08379	reviewed	GOGA2_HUMAN	Golgin subfamily A member 2 (130 kDa cis-Golgi matrix protein) (GM130) (GM130 autoantigen) (Golgin-95)	GOLGA2	Homo sapiens (Human)	1002
Q08999	reviewed	RBL2_HUMAN	Retinoblastoma-like protein 2 (130 kDa retinoblastoma-associated protein) (p130) (Retinoblastoma-related protein 2) (RBR-2) (pRb2)	RBL2 RB2	Homo sapiens (Human)	1139
Q08AE8	reviewed	SPIR1_HUMAN	Protein spire homolog 1 (Spir-1)	SPIRE1 KIAA1135 SPIR1	Homo sapiens (Human)	756
Q08AF8	reviewed	GOG8F_HUMAN	Putative golgin subfamily A member 8F/8G	GOLGA8F; GOLGA8G	Homo sapiens (Human)	430
Q08AG7	reviewed	MZT1_HUMAN	Mitotic-spindle organizing protein 1 (Mitotic-spindle organizing protein associated with a ring of gamma-tubulin 1)	MZT1 C13orf37 MOZART1	Homo sapiens (Human)	82
Q08J23	reviewed	NSUN2_HUMAN	RNA cytosine C(5)-methyltransferase NSUN2 (EC 2.1.1.-) (Myc-induced SUN domain-containing protein) (Misu) (NOL1/NOP2/Sun domain family member 2) (Substrate of AIM1/Aurora kinase B) (mRNA cytosine C(5)-methyltransferase) (EC 2.1.1.-) (tRNA cytosine C(5)-methyltransferase) (EC 2.1.1.-, EC 2.1.1.203) (tRNA methyltransferase 4 homolog) (hTrm4)	NSUN2 SAKI TRM4	Homo sapiens (Human)	767
Q09028	reviewed	RBBP4_HUMAN	Histone-binding protein RBBP4 (Chromatin assembly factor 1 subunit C) (CAF-1 subunit C) (Chromatin assembly factor I p48 subunit) (CAF-I 48 kDa subunit) (CAF-I p48) (Nucleosome-remodeling factor subunit RBAP48) (Retinoblastoma-binding protein 4) (RBBP-4) (Retinoblastoma-binding protein p48)	RBBP4 RBAP48	Homo sapiens (Human)	425
Q09472	reviewed	EP300_HUMAN	Histone acetyltransferase p300 (p300 HAT) (EC 2.3.1.48) (E1A-associated protein p300) (Histone butyryltransferase p300) (EC 2.3.1.-) (Histone crotonyltransferase p300) (EC 2.3.1.-) (Protein 2-hydroxyisobutyryltransferase p300) (EC 2.3.1.-) (Protein lactyltransferas p300) (EC 2.3.1.-) (Protein propionyltransferase p300) (EC 2.3.1.-)	EP300 P300	Homo sapiens (Human)	2414
Q0D2H9	reviewed	GOG8D_HUMAN	Putative golgin subfamily A member 8D	GOLGA8DP GOLGA8D	Homo sapiens (Human)	430
Q0D2I5	reviewed	IFFO1_HUMAN	Non-homologous end joining factor IFFO1 (NHEJ factor IFFO1) (Intermediate filament family orphan 1) (Tumor antigen HOM-TES-103)	IFFO1 IFFO	Homo sapiens (Human)	559
Q0VDD7	reviewed	BRME1_HUMAN	Break repair meiotic recombinase recruitment factor 1 (Pre-T/NK cell-associated protein 3B3)	BRME1 C19orf57	Homo sapiens (Human)	668
Q12768	reviewed	WASC5_HUMAN	WASH complex subunit 5 (Strumpellin) (WASH complex subunit strumpellin)	WASHC5 KIAA0196	Homo sapiens (Human)	1159
Q12798	reviewed	CETN1_HUMAN	Centrin-1 (Caltractin isoform 2)	CETN1 CEN1 CETN	Homo sapiens (Human)	172
Q12824	reviewed	SNF5_HUMAN	SWI/SNF-related matrix-associated actin-dependent regulator of chromatin subfamily B member 1 (BRG1-associated factor 47) (BAF47) (Integrase interactor 1 protein) (SNF5 homolog) (hSNF5)	SMARCB1 BAF47 INI1 SNF5L1	Homo sapiens (Human)	385
Q12834	reviewed	CDC20_HUMAN	Cell division cycle protein 20 homolog (p55CDC)	CDC20	Homo sapiens (Human)	499
Q12857	reviewed	NFIA_HUMAN	Nuclear factor 1 A-type (NF1-A) (Nuclear factor 1/A) (CCAAT-box-binding transcription factor) (CTF) (Nuclear factor I/A) (NF-I/A) (NFI-A) (TGGCA-binding protein)	NFIA KIAA1439	Homo sapiens (Human)	509
Q12873	reviewed	CHD3_HUMAN	Chromodomain-helicase-DNA-binding protein 3 (CHD-3) (EC 3.6.4.12) (ATP-dependent helicase CHD3) (Mi-2 autoantigen 240 kDa protein) (Mi2-alpha) (Zinc finger helicase) (hZFH)	CHD3	Homo sapiens (Human)	2000
Q12929	reviewed	EPS8_HUMAN	Epidermal growth factor receptor kinase substrate 8	EPS8	Homo sapiens (Human)	822
Q12955	reviewed	ANK3_HUMAN	Ankyrin-3 (ANK-3) (Ankyrin-G)	ANK3	Homo sapiens (Human)	4377
Q12959	reviewed	DLG1_HUMAN	Disks large homolog 1 (Synapse-associated protein 97) (SAP-97) (SAP97) (hDlg)	DLG1	Homo sapiens (Human)	904
Q12962	reviewed	TAF10_HUMAN	Transcription initiation factor TFIID subunit 10 (STAF28) (Transcription initiation factor TFIID 30 kDa subunit) (TAF(II)30) (TAFII-30) (TAFII30)	TAF10 TAF2A TAF2H TAFII30	Homo sapiens (Human)	218
Q13042	reviewed	CDC16_HUMAN	Cell division cycle protein 16 homolog (Anaphase-promoting complex subunit 6) (APC6) (CDC16 homolog) (CDC16Hs) (Cyclosome subunit 6)	CDC16 ANAPC6	Homo sapiens (Human)	620
Q13105	reviewed	ZBT17_HUMAN	Zinc finger and BTB domain-containing protein 17 (Myc-interacting zinc finger protein 1) (Miz-1) (Zinc finger protein 151) (Zinc finger protein 60)	ZBTB17 MIZ1 ZNF151 ZNF60	Homo sapiens (Human)	803
Q13111	reviewed	CAF1A_HUMAN	Chromatin assembly factor 1 subunit A (CAF-1 subunit A) (Chromatin assembly factor I p150 subunit) (CAF-I 150 kDa subunit) (CAF-I p150) (hp150)	CHAF1A CAF CAF1P150	Homo sapiens (Human)	956
Q13112	reviewed	CAF1B_HUMAN	Chromatin assembly factor 1 subunit B (CAF-1 subunit B) (Chromatin assembly factor I p60 subunit) (CAF-I 60 kDa subunit) (CAF-I p60) (M-phase phosphoprotein 7)	CHAF1B CAF1A CAF1P60 MPHOSPH7 MPP7	Homo sapiens (Human)	559
Q13123	reviewed	RED_HUMAN	Protein Red (Cytokine IK) (IK factor) (Protein RER)	IK RED RER	Homo sapiens (Human)	557
Q13164	reviewed	MK07_HUMAN	Mitogen-activated protein kinase 7 (MAP kinase 7) (MAPK 7) (EC 2.7.11.24) (Big MAP kinase 1) (BMK-1) (Extracellular signal-regulated kinase 5) (ERK-5)	MAPK7 BMK1 ERK5 PRKM7	Homo sapiens (Human)	816
Q13257	reviewed	MD2L1_HUMAN	Mitotic spindle assembly checkpoint protein MAD2A (HsMAD2) (Mitotic arrest deficient 2-like protein 1) (MAD2-like protein 1)	MAD2L1 MAD2	Homo sapiens (Human)	205
Q13309	reviewed	SKP2_HUMAN	S-phase kinase-associated protein 2 (Cyclin-A/CDK2-associated protein p45) (F-box protein Skp2) (F-box/LRR-repeat protein 1) (p45skp2)	SKP2 FBXL1	Homo sapiens (Human)	424
Q13315	reviewed	ATM_HUMAN	Serine-protein kinase ATM (EC 2.7.11.1) (Ataxia telangiectasia mutated) (A-T mutated)	ATM	Homo sapiens (Human)	3056
Q13352	reviewed	CENPR_HUMAN	Centromere protein R (CENP-R) (Beta-3-endonexin) (Integrin beta-3-binding protein) (Nuclear receptor-interacting factor 3)	ITGB3BP CENPR NRIF3	Homo sapiens (Human)	177
Q13362	reviewed	2A5G_HUMAN	Serine/threonine-protein phosphatase 2A 56 kDa regulatory subunit gamma isoform (PP2A B subunit isoform B'-gamma) (PP2A B subunit isoform B56-gamma) (PP2A B subunit isoform PR61-gamma) (PP2A B subunit isoform R5-gamma) (Renal carcinoma antigen NY-REN-29)	PPP2R5C KIAA0044	Homo sapiens (Human)	524
Q13415	reviewed	ORC1_HUMAN	Origin recognition complex subunit 1 (Replication control protein 1)	ORC1 ORC1L PARC1	Homo sapiens (Human)	861
Q13422	reviewed	IKZF1_HUMAN	DNA-binding protein Ikaros (Ikaros family zinc finger protein 1) (Lymphoid transcription factor LyF-1)	IKZF1 IK1 IKAROS LYF1 ZNFN1A1	Homo sapiens (Human)	519
Q13432	reviewed	U119A_HUMAN	Protein unc-119 homolog A (Retinal protein 4) (hRG4)	UNC119 RG4	Homo sapiens (Human)	240
Q13464	reviewed	ROCK1_HUMAN	Rho-associated protein kinase 1 (EC 2.7.11.1) (Renal carcinoma antigen NY-REN-35) (Rho-associated, coiled-coil-containing protein kinase 1) (Rho-associated, coiled-coil-containing protein kinase I) (ROCK-I) (p160 ROCK-1) (p160ROCK)	ROCK1	Homo sapiens (Human)	1354
Q13472	reviewed	TOP3A_HUMAN	DNA topoisomerase 3-alpha (EC 5.6.2.1) (DNA topoisomerase III alpha)	TOP3A TOP3	Homo sapiens (Human)	1001
Q13509	reviewed	TBB3_HUMAN	Tubulin beta-3 chain (Tubulin beta-4 chain) (Tubulin beta-III)	TUBB3 TUBB4	Homo sapiens (Human)	450
Q13526	reviewed	PIN1_HUMAN	Peptidyl-prolyl cis-trans isomerase NIMA-interacting 1 (EC 5.2.1.8) (Peptidyl-prolyl cis-trans isomerase Pin1) (PPIase Pin1) (Rotamase Pin1)	PIN1	Homo sapiens (Human)	163
Q13541	reviewed	4EBP1_HUMAN	Eukaryotic translation initiation factor 4E-binding protein 1 (4E-BP1) (eIF4E-binding protein 1) (Phosphorylated heat- and acid-stable protein regulated by insulin 1) (PHAS-I)	EIF4EBP1	Homo sapiens (Human)	118
Q13561	reviewed	DCTN2_HUMAN	Dynactin subunit 2 (50 kDa dynein-associated polypeptide) (Dynactin complex 50 kDa subunit) (DCTN-50) (p50 dynamitin)	DCTN2 DCTN50	Homo sapiens (Human)	401
Q13563	reviewed	PKD2_HUMAN	Polycystin-2 (PC2) (Autosomal dominant polycystic kidney disease type II protein) (Polycystic kidney disease 2 protein) (Polycystwin) (R48321) (Transient receptor potential cation channel subfamily P member 2)	PKD2 TRPP2	Homo sapiens (Human)	968
Q13564	reviewed	ULA1_HUMAN	NEDD8-activating enzyme E1 regulatory subunit (Amyloid beta precursor protein-binding protein 1, 59 kDa) (APP-BP1) (Amyloid protein-binding protein 1) (Proto-oncogene protein 1)	NAE1 APPBP1 HPP1	Homo sapiens (Human)	534
Q13574	reviewed	DGKZ_HUMAN	Diacylglycerol kinase zeta (DAG kinase zeta) (EC 2.7.1.107) (Diglyceride kinase zeta) (DGK-zeta)	DGKZ DAGK6	Homo sapiens (Human)	928
Q13576	reviewed	IQGA2_HUMAN	Ras GTPase-activating-like protein IQGAP2	IQGAP2	Homo sapiens (Human)	1575
Q13616	reviewed	CUL1_HUMAN	Cullin-1 (CUL-1)	CUL1	Homo sapiens (Human)	776
Q13617	reviewed	CUL2_HUMAN	Cullin-2 (CUL-2)	CUL2	Homo sapiens (Human)	745
Q13618	reviewed	CUL3_HUMAN	Cullin-3 (CUL-3)	CUL3 KIAA0617	Homo sapiens (Human)	768
Q13619	reviewed	CUL4A_HUMAN	Cullin-4A (CUL-4A)	CUL4A	Homo sapiens (Human)	759
Q13620	reviewed	CUL4B_HUMAN	Cullin-4B (CUL-4B)	CUL4B KIAA0695	Homo sapiens (Human)	913
Q13625	reviewed	ASPP2_HUMAN	Apoptosis-stimulating of p53 protein 2 (Bcl2-binding protein) (Bbp) (Renal carcinoma antigen NY-REN-51) (Tumor suppressor p53-binding protein 2) (53BP2) (p53-binding protein 2) (p53BP2)	TP53BP2 ASPP2 BBP	Homo sapiens (Human)	1128
Q13885	reviewed	TBB2A_HUMAN	Tubulin beta-2A chain (Tubulin beta class IIa)	TUBB2A TUBB2	Homo sapiens (Human)	445
Q14008	reviewed	CKAP5_HUMAN	Cytoskeleton-associated protein 5 (Colonic and hepatic tumor overexpressed gene protein) (Ch-TOG)	CKAP5 KIAA0097	Homo sapiens (Human)	2032
Q14012	reviewed	KCC1A_HUMAN	Calcium/calmodulin-dependent protein kinase type 1 (EC 2.7.11.17) (CaM kinase I) (CaM-KI) (CaM kinase I alpha) (CaMKI-alpha)	CAMK1	Homo sapiens (Human)	370
Q14141	reviewed	SEPT6_HUMAN	Septin-6	SEPTIN6 KIAA0128 SEP2 SEPT6	Homo sapiens (Human)	434
Q14186	reviewed	TFDP1_HUMAN	Transcription factor Dp-1 (DRTF1-polypeptide 1) (DRTF1) (E2F dimerization partner 1)	TFDP1 DP1	Homo sapiens (Human)	410
Q14188	reviewed	TFDP2_HUMAN	Transcription factor Dp-2 (E2F dimerization partner 2)	TFDP2 DP2	Homo sapiens (Human)	446
Q14191	reviewed	WRN_HUMAN	Bifunctional 3'-5' exonuclease/ATP-dependent helicase WRN (DNA helicase, RecQ-like type 3) (RecQ protein-like 2) (Werner syndrome protein) [Includes: 3'-5' exonuclease (EC 3.1.-.-); ATP-dependent helicase (EC 3.6.4.12)]	WRN RECQ3 RECQL2	Homo sapiens (Human)	1432
Q14203	reviewed	DCTN1_HUMAN	Dynactin subunit 1 (150 kDa dynein-associated polypeptide) (DAP-150) (DP-150) (p135) (p150-glued)	DCTN1	Homo sapiens (Human)	1278
Q14204	reviewed	DYHC1_HUMAN	Cytoplasmic dynein 1 heavy chain 1 (Cytoplasmic dynein heavy chain 1) (Dynein heavy chain, cytosolic)	DYNC1H1 DHC1 DNCH1 DNCL DNECL DYHC KIAA0325	Homo sapiens (Human)	4646
Q14207	reviewed	NPAT_HUMAN	Protein NPAT (Nuclear protein of the ataxia telangiectasia mutated locus) (Nuclear protein of the ATM locus) (p220)	NPAT CAND3 E14	Homo sapiens (Human)	1427
Q14209	reviewed	E2F2_HUMAN	Transcription factor E2F2 (E2F-2)	E2F2	Homo sapiens (Human)	437
Q14457	reviewed	BECN1_HUMAN	Beclin-1 (Coiled-coil myosin-like BCL2-interacting protein) (Protein GT197) [Cleaved into: Beclin-1-C 35 kDa; Beclin-1-C 37 kDa]	BECN1 GT197	Homo sapiens (Human)	450
Q14511	reviewed	CASL_HUMAN	Enhancer of filamentation 1 (hEF1) (CRK-associated substrate-related protein) (CAS-L) (CasL) (Cas scaffolding protein family member 2) (CASS2) (Neural precursor cell expressed developmentally down-regulated protein 9) (NEDD-9) (Renal carcinoma antigen NY-REN-12) (p105) [Cleaved into: Enhancer of filamentation 1 p55]	NEDD9 CASL	Homo sapiens (Human)	834
Q14565	reviewed	DMC1_HUMAN	Meiotic recombination protein DMC1/LIM15 homolog	DMC1 DMC1H LIM15	Homo sapiens (Human)	340
Q14566	reviewed	MCM6_HUMAN	DNA replication licensing factor MCM6 (EC 3.6.4.12) (p105MCM)	MCM6	Homo sapiens (Human)	821
Q14674	reviewed	ESPL1_HUMAN	Separin (EC 3.4.22.49) (Caspase-like protein ESPL1) (Extra spindle poles-like 1 protein) (Separase)	ESPL1 ESP1 KIAA0165	Homo sapiens (Human)	2120
Q14676	reviewed	MDC1_HUMAN	Mediator of DNA damage checkpoint protein 1 (Nuclear factor with BRCT domains 1)	MDC1 KIAA0170 NFBD1	Homo sapiens (Human)	2089
Q14680	reviewed	MELK_HUMAN	Maternal embryonic leucine zipper kinase (hMELK) (EC 2.7.11.1) (Protein kinase Eg3) (pEg3 kinase) (Protein kinase PK38) (hPK38) (Tyrosine-protein kinase MELK) (EC 2.7.10.2)	MELK KIAA0175	Homo sapiens (Human)	651
Q14683	reviewed	SMC1A_HUMAN	Structural maintenance of chromosomes protein 1A (SMC protein 1A) (SMC-1-alpha) (SMC-1A) (Sb1.8)	SMC1A DXS423E KIAA0178 SB1.8 SMC1 SMC1L1	Homo sapiens (Human)	1233
Q14691	reviewed	PSF1_HUMAN	DNA replication complex GINS protein PSF1 (GINS complex subunit 1)	GINS1 KIAA0186 PSF1	Homo sapiens (Human)	196
Q14693	reviewed	LPIN1_HUMAN	Phosphatidate phosphatase LPIN1 (EC 3.1.3.4) (Lipin-1)	LPIN1 KIAA0188	Homo sapiens (Human)	890
Q14807	reviewed	KIF22_HUMAN	Kinesin-like protein KIF22 (Kinesin-like DNA-binding protein) (Kinesin-like protein 4)	KIF22 KID KNSL4	Homo sapiens (Human)	665
Q14974	reviewed	IMB1_HUMAN	Importin subunit beta-1 (Importin-90) (Karyopherin subunit beta-1) (Nuclear factor p97) (Pore targeting complex 97 kDa subunit) (PTAC97)	KPNB1 NTF97	Homo sapiens (Human)	876
Q14978	reviewed	NOLC1_HUMAN	Nucleolar and coiled-body phosphoprotein 1 (140 kDa nucleolar phosphoprotein) (Nopp140) (Hepatitis C virus NS5A-transactivated protein 13) (HCV NS5A-transactivated protein 13) (Nucleolar 130 kDa protein) (Nucleolar phosphoprotein p130)	NOLC1 KIAA0035 NS5ATP13	Homo sapiens (Human)	699
Q14980	reviewed	NUMA1_HUMAN	Nuclear mitotic apparatus protein 1 (Nuclear matrix protein-22) (NMP-22) (Nuclear mitotic apparatus protein) (NuMA protein) (SP-H antigen)	NUMA1 NMP22 NUMA	Homo sapiens (Human)	2115
Q14999	reviewed	CUL7_HUMAN	Cullin-7 (CUL-7)	CUL7 KIAA0076	Homo sapiens (Human)	1698
Q14CS0	reviewed	UBX2B_HUMAN	UBX domain-containing protein 2B (NSFL1 cofactor p37) (p97 cofactor p37)	UBXN2B	Homo sapiens (Human)	331
Q14CZ8	reviewed	HECAM_HUMAN	Hepatic and glial cell adhesion molecule (glialCAM) (Hepatocyte cell adhesion molecule) (Protein hepaCAM)	HEPACAM	Homo sapiens (Human)	416
Q15003	reviewed	CND2_HUMAN	Condensin complex subunit 2 (Barren homolog protein 1) (Chromosome-associated protein H) (hCAP-H) (Non-SMC condensin I complex subunit H) (XCAP-H homolog)	NCAPH BRRN BRRN1 CAPH KIAA0074	Homo sapiens (Human)	741
Q15004	reviewed	PAF15_HUMAN	PCNA-associated factor (Hepatitis C virus NS5A-transactivated protein 9) (HCV NS5A-transactivated protein 9) (Overexpressed in anaplastic thyroid carcinoma 1) (OEATC-1) (PCNA-associated factor of 15 kDa) (PAF15) (p15PAF) (PCNA-clamp-associated factor)	PCLAF KIAA0101 NS5ATP9 PAF L5	Homo sapiens (Human)	111
Q15007	reviewed	FL2D_HUMAN	Pre-mRNA-splicing regulator WTAP (Female-lethal(2)D homolog) (hFL(2)D) (WT1-associated protein) (Wilms tumor 1-associating protein)	WTAP KIAA0105	Homo sapiens (Human)	396
Q15018	reviewed	ABRX2_HUMAN	BRISC complex subunit Abraxas 2 (Abraxas brother protein 1) (Protein FAM175B)	ABRAXAS2 ABRO1 FAM175B KIAA0157	Homo sapiens (Human)	415
Q15019	reviewed	SEPT2_HUMAN	Septin-2 (Neural precursor cell expressed developmentally down-regulated protein 5) (NEDD-5)	SEPTIN2 DIFF6 KIAA0158 NEDD5 SEPT2	Homo sapiens (Human)	361
Q15021	reviewed	CND1_HUMAN	Condensin complex subunit 1 (Chromosome condensation-related SMC-associated protein 1) (Chromosome-associated protein D2) (hCAP-D2) (Non-SMC condensin I complex subunit D2) (XCAP-D2 homolog)	NCAPD2 CAPD2 CNAP1 KIAA0159	Homo sapiens (Human)	1401
Q15050	reviewed	RRS1_HUMAN	Ribosome biogenesis regulatory protein homolog	RRS1 KIAA0112 RRR	Homo sapiens (Human)	365
Q15058	reviewed	KIF14_HUMAN	Kinesin-like protein KIF14	KIF14 KIAA0042	Homo sapiens (Human)	1648
Q15078	reviewed	CD5R1_HUMAN	Cyclin-dependent kinase 5 activator 1 (CDK5 activator 1) (Cyclin-dependent kinase 5 regulatory subunit 1) (TPKII regulatory subunit) [Cleaved into: Cyclin-dependent kinase 5 activator 1, p35 (p35); Cyclin-dependent kinase 5 activator 1, p25 (p25) (Tau protein kinase II 23 kDa subunit) (p23)]	CDK5R1 CDK5R NCK5A	Homo sapiens (Human)	307
Q15149	reviewed	PLEC_HUMAN	Plectin (PCN) (PLTN) (Hemidesmosomal protein 1) (HD1) (Plectin-1)	PLEC PLEC1	Homo sapiens (Human)	4684
Q15154	reviewed	PCM1_HUMAN	Pericentriolar material 1 protein (PCM-1) (hPCM-1)	PCM1	Homo sapiens (Human)	2024
Q15257	reviewed	PTPA_HUMAN	Serine/threonine-protein phosphatase 2A activator (EC 5.2.1.8) (PP2A, subunit B', PR53 isoform) (Phosphotyrosyl phosphatase activator) (PTPA) (Serine/threonine-protein phosphatase 2A regulatory subunit 4) (Serine/threonine-protein phosphatase 2A regulatory subunit B')	PTPA PPP2R4	Homo sapiens (Human)	358
Q15286	reviewed	RAB35_HUMAN	Ras-related protein Rab-35 (GTP-binding protein RAY) (Ras-related protein Rab-1C)	RAB35 RAB1C RAY	Homo sapiens (Human)	201
Q15326	reviewed	ZMY11_HUMAN	Zinc finger MYND domain-containing protein 11 (Adenovirus 5 E1A-binding protein) (Bone morphogenetic protein receptor-associated molecule 1) (Protein BS69)	ZMYND11 BRAM1 BS69	Homo sapiens (Human)	602
Q15334	reviewed	L2GL1_HUMAN	Lethal(2) giant larvae protein homolog 1 (LLGL) (DLG4) (Hugl-1) (Human homolog to the D-lgl gene protein)	LLGL1 DLG4 HUGL HUGL1	Homo sapiens (Human)	1064
Q15398	reviewed	DLGP5_HUMAN	Disks large-associated protein 5 (DAP-5) (Discs large homolog 7) (Disks large-associated protein DLG7) (Hepatoma up-regulated protein) (HURP)	DLGAP5 DLG7 KIAA0008	Homo sapiens (Human)	846
Q15418	reviewed	KS6A1_HUMAN	Ribosomal protein S6 kinase alpha-1 (S6K-alpha-1) (EC 2.7.11.1) (90 kDa ribosomal protein S6 kinase 1) (p90-RSK 1) (p90RSK1) (p90S6K) (MAP kinase-activated protein kinase 1a) (MAPK-activated protein kinase 1a) (MAPKAP kinase 1a) (MAPKAPK-1a) (Ribosomal S6 kinase 1) (RSK-1)	RPS6KA1 MAPKAPK1A RSK1	Homo sapiens (Human)	735
Q15431	reviewed	SYCP1_HUMAN	Synaptonemal complex protein 1 (SCP-1) (Cancer/testis antigen 8) (CT8)	SYCP1 SCP1	Homo sapiens (Human)	976
Q15468	reviewed	STIL_HUMAN	SCL-interrupting locus protein (TAL-1-interrupting locus protein)	STIL SIL	Homo sapiens (Human)	1287
Q15554	reviewed	TERF2_HUMAN	Telomeric repeat-binding factor 2 (TTAGGG repeat-binding factor 2) (Telomeric DNA-binding protein)	TERF2 TRBF2 TRF2	Homo sapiens (Human)	542
Q15555	reviewed	MARE2_HUMAN	Microtubule-associated protein RP/EB family member 2 (APC-binding protein EB2) (End-binding protein 2) (EB2)	MAPRE2 RP1	Homo sapiens (Human)	327
Q15645	reviewed	PCH2_HUMAN	Pachytene checkpoint protein 2 homolog (Human papillomavirus type 16 E1 protein-binding protein) (16E1-BP) (HPV16 E1 protein-binding protein) (Thyroid hormone receptor interactor 13) (Thyroid receptor-interacting protein 13) (TR-interacting protein 13) (TRIP-13)	TRIP13 PCH2	Homo sapiens (Human)	432
Q15648	reviewed	MED1_HUMAN	Mediator of RNA polymerase II transcription subunit 1 (Activator-recruited cofactor 205 kDa component) (ARC205) (Mediator complex subunit 1) (Peroxisome proliferator-activated receptor-binding protein) (PBP) (PPAR-binding protein) (Thyroid hormone receptor-associated protein complex 220 kDa component) (Trap220) (Thyroid receptor-interacting protein 2) (TR-interacting protein 2) (TRIP-2) (Vitamin …	MED1 ARC205 CRSP1 CRSP200 DRIP205 DRIP230 PBP PPARBP PPARGBP RB18A TRAP220 TRIP2	Homo sapiens (Human)	1581
Q15691	reviewed	MARE1_HUMAN	Microtubule-associated protein RP/EB family member 1 (APC-binding protein EB1) (End-binding protein 1) (EB1)	MAPRE1	Homo sapiens (Human)	268
Q15813	reviewed	TBCE_HUMAN	Tubulin-specific chaperone E (Tubulin-folding cofactor E)	TBCE	Homo sapiens (Human)	527
Q15831	reviewed	STK11_HUMAN	Serine/threonine-protein kinase STK11 (EC 2.7.11.1) (Liver kinase B1) (LKB1) (hLKB1) (Renal carcinoma antigen NY-REN-19)	STK11 LKB1 PJS	Homo sapiens (Human)	433
Q15910	reviewed	EZH2_HUMAN	Histone-lysine N-methyltransferase EZH2 (EC 2.1.1.356) (ENX-1) (Enhancer of zeste homolog 2) (Lysine N-methyltransferase 6)	EZH2 KMT6	Homo sapiens (Human)	746
Q16181	reviewed	SEPT7_HUMAN	Septin-7 (CDC10 protein homolog)	SEPTIN7 CDC10 SEPT7	Homo sapiens (Human)	437
Q16254	reviewed	E2F4_HUMAN	Transcription factor E2F4 (E2F-4)	E2F4	Homo sapiens (Human)	413
Q16513	reviewed	PKN2_HUMAN	Serine/threonine-protein kinase N2 (EC 2.7.11.13) (PKN gamma) (Protein kinase C-like 2) (Protein-kinase C-related kinase 2)	PKN2 PRK2 PRKCL2	Homo sapiens (Human)	984
Q16584	reviewed	M3K11_HUMAN	Mitogen-activated protein kinase kinase kinase 11 (EC 2.7.11.25) (Mixed lineage kinase 3) (Src-homology 3 domain-containing proline-rich kinase)	MAP3K11 MLK3 PTK1 SPRK	Homo sapiens (Human)	847
Q16659	reviewed	MK06_HUMAN	Mitogen-activated protein kinase 6 (MAP kinase 6) (MAPK 6) (EC 2.7.11.24) (Extracellular signal-regulated kinase 3) (ERK-3) (MAP kinase isoform p97) (p97-MAPK)	MAPK6 ERK3 PRKM6	Homo sapiens (Human)	721
Q16667	reviewed	CDKN3_HUMAN	Cyclin-dependent kinase inhibitor 3 (EC 3.1.3.16) (EC 3.1.3.48) (CDK2-associated dual-specificity phosphatase) (Cyclin-dependent kinase interactor 1) (Cyclin-dependent kinase-interacting protein 2) (Kinase-associated phosphatase)	CDKN3 CDI1 CIP2 KAP	Homo sapiens (Human)	212
Q16763	reviewed	UBE2S_HUMAN	Ubiquitin-conjugating enzyme E2 S (EC 2.3.2.23) (E2 ubiquitin-conjugating enzyme S) (E2-EPF) (Ubiquitin carrier protein S) (Ubiquitin-conjugating enzyme E2-24 kDa) (Ubiquitin-conjugating enzyme E2-EPF5) (Ubiquitin-protein ligase S)	UBE2S E2EPF OK/SW-cl.73	Homo sapiens (Human)	222
Q16890	reviewed	TPD53_HUMAN	Tumor protein D53 (hD53) (Tumor protein D52-like 1)	TPD52L1	Homo sapiens (Human)	204
Q1MX18	reviewed	INSC_HUMAN	Protein inscuteable homolog	INSC	Homo sapiens (Human)	579
Q29RF7	reviewed	PDS5A_HUMAN	Sister chromatid cohesion protein PDS5 homolog A (Cell proliferation-inducing gene 54 protein) (Sister chromatid cohesion protein 112) (SCC-112)	PDS5A KIAA0648 PDS5 PIG54	Homo sapiens (Human)	1337
Q2KHM9	reviewed	MOONR_HUMAN	Protein moonraker (MNR) (OFD1- and FOPNL-interacting protein)	KIAA0753 MNR OFIP	Homo sapiens (Human)	967
Q2M2Z5	reviewed	KIZ_HUMAN	Centrosomal protein kizuna (Polo-like kinase 1 substrate 1)	KIZ C20orf19 NCRNA00153 PLK1S1 HT013	Homo sapiens (Human)	673
Q2NKX8	reviewed	ERC6L_HUMAN	DNA excision repair protein ERCC-6-like (EC 3.6.4.12) (ATP-dependent helicase ERCC6-like) (PLK1-interacting checkpoint helicase) (Tumor antigen BJ-HCC-15)	ERCC6L PICH	Homo sapiens (Human)	1250
Q2Q1W2	reviewed	LIN41_HUMAN	E3 ubiquitin-protein ligase TRIM71 (EC 2.3.2.27) (Protein lin-41 homolog) (RING-type E3 ubiquitin transferase TRIM71) (Tripartite motif-containing protein 71)	TRIM71 LIN41	Homo sapiens (Human)	868
Q2TAC2	reviewed	CCD57_HUMAN	Coiled-coil domain-containing protein 57	CCDC57	Homo sapiens (Human)	915
Q2VIQ3	reviewed	KIF4B_HUMAN	Chromosome-associated kinesin KIF4B (Chromokinesin-B)	KIF4B	Homo sapiens (Human)	1234
Q32P44	reviewed	EMAL3_HUMAN	Echinoderm microtubule-associated protein-like 3 (EMAP-3)	EML3	Homo sapiens (Human)	896
Q3KP22	reviewed	MAJIN_HUMAN	Membrane-anchored junction protein	MAJIN C11orf85	Homo sapiens (Human)	176
Q3YBR2	reviewed	TBRG1_HUMAN	Transforming growth factor beta regulator 1 (Nuclear interactor of ARF and Mdm2)	TBRG1 NIAM	Homo sapiens (Human)	411
Q3ZCM7	reviewed	TBB8_HUMAN	Tubulin beta-8 chain (Tubulin beta 8 class VIII)	TUBB8	Homo sapiens (Human)	444
Q495C1	reviewed	RN212_HUMAN	Probable E3 SUMO-protein ligase RNF212 (EC 2.3.2.-) (Probable E3 SUMO-protein transferase RNF212) (RING finger protein 212)	RNF212	Homo sapiens (Human)	297
Q496M5	reviewed	PLK5_HUMAN	Inactive serine/threonine-protein kinase PLK5 (Polo-like kinase 5) (PLK-5)	PLK5 PLK5P FG060302	Homo sapiens (Human)	336
Q49MG5	reviewed	MAP9_HUMAN	Microtubule-associated protein 9 (Aster-associated protein)	MAP9 ASAP	Homo sapiens (Human)	647
Q4AC94	reviewed	C2CD3_HUMAN	C2 domain-containing protein 3	C2CD3	Homo sapiens (Human)	2353
Q4G163	reviewed	FBX43_HUMAN	F-box only protein 43 (Endogenous meiotic inhibitor 2)	FBXO43 EMI2	Homo sapiens (Human)	708
Q53EZ4	reviewed	CEP55_HUMAN	Centrosomal protein of 55 kDa (Cep55) (Up-regulated in colon cancer 6)	CEP55 C10orf3 URCC6	Homo sapiens (Human)	464
Q53GS9	reviewed	SNUT2_HUMAN	U4/U6.U5 tri-snRNP-associated protein 2 (Inactive ubiquitin-specific peptidase 39) (SAD1 homolog) (U4/U6.U5 tri-snRNP-associated 65 kDa protein) (65K)	USP39 CGI-21 HSPC332 PRO2855	Homo sapiens (Human)	565
Q53GT1	reviewed	KLH22_HUMAN	Kelch-like protein 22	KLHL22	Homo sapiens (Human)	634
Q53H47	reviewed	SETMR_HUMAN	Histone-lysine N-methyltransferase SETMAR (SET domain and mariner transposase fusion protein) (Metnase) [Includes: Histone-lysine N-methyltransferase (EC 2.1.1.357); Transposon Hsmar1 transposase (EC 3.1.-.-)]	SETMAR	Homo sapiens (Human)	684
Q53HL2	reviewed	BOREA_HUMAN	Borealin (Cell division cycle-associated protein 8) (Dasra-B) (hDasra-B) (Pluripotent embryonic stem cell-related gene 3 protein)	CDCA8 PESCRG3	Homo sapiens (Human)	280
Q562F6	reviewed	SGO2_HUMAN	Shugoshin 2 (Shugoshin-2) (Shugoshin-like 2) (Tripin)	SGO2 SGOL2	Homo sapiens (Human)	1265
Q56NI9	reviewed	ESCO2_HUMAN	N-acetyltransferase ESCO2 (EC 2.3.1.-) (Establishment factor-like protein 2) (EFO2) (EFO2p) (hEFO2) (Establishment of cohesion 1 homolog 2) (ECO1 homolog 2)	ESCO2	Homo sapiens (Human)	601
Q58F21	reviewed	BRDT_HUMAN	Bromodomain testis-specific protein (Cancer/testis antigen 9) (CT9) (RING3-like protein)	BRDT	Homo sapiens (Human)	947
Q5BJF6	reviewed	ODFP2_HUMAN	Outer dense fiber protein 2 (Cenexin) (Outer dense fiber of sperm tails protein 2)	ODF2	Homo sapiens (Human)	829
Q5EE01	reviewed	CENPW_HUMAN	Centromere protein W (CENP-W) (Cancer-up-regulated gene 2 protein)	CENPW C6orf173 CUG2	Homo sapiens (Human)	88
Q5FBB7	reviewed	SGO1_HUMAN	Shugoshin 1 (Serologically defined breast cancer antigen NY-BR-85) (Shugoshin-like 1)	SGO1 SGOL1	Homo sapiens (Human)	561
Q5FWF5	reviewed	ESCO1_HUMAN	N-acetyltransferase ESCO1 (EC 2.3.1.-) (CTF7 homolog 1) (Establishment factor-like protein 1) (EFO1) (EFO1p) (hEFO1) (Establishment of cohesion 1 homolog 1) (ECO1 homolog 1) (ESO1 homolog 1)	ESCO1 EFO1 KIAA1911	Homo sapiens (Human)	840
Q5JVL4	reviewed	EFHC1_HUMAN	EF-hand domain-containing protein 1 (Myoclonin-1)	EFHC1	Homo sapiens (Human)	640
Q5MJ70	reviewed	SPDYA_HUMAN	Speedy protein A (Rapid inducer of G2/M progression in oocytes A) (RINGO A) (hSpy/Ringo A) (Speedy-1) (Spy1)	SPDYA SPDY1 SPY1	Homo sapiens (Human)	313
Q5T280	reviewed	CI114_HUMAN	Putative methyltransferase C9orf114 (EC 2.1.1.-) (Centromere protein 32) (CENP-32) (Kinetochore-associated protein) (SPOUT domain-containing methyltransferase 1)	SPOUT1 C9orf114	Homo sapiens (Human)	376
Q5T686	reviewed	AVPI1_HUMAN	Arginine vasopressin-induced protein 1 (AVP-induced protein 1)	AVPI1 NPD013 PP5395	Homo sapiens (Human)	147
Q5TAP6	reviewed	UT14C_HUMAN	U3 small nucleolar RNA-associated protein 14 homolog C	UTP14C KIAA0266	Homo sapiens (Human)	766
Q5TIA1	reviewed	MEI1_HUMAN	Meiosis inhibitor protein 1 (Meiosis defective protein 1)	MEI1	Homo sapiens (Human)	1274
Q5TKA1	reviewed	LIN9_HUMAN	Protein lin-9 homolog (HuLin-9) (hLin-9) (Beta subunit-associated regulator of apoptosis) (TUDOR gene similar protein) (Type I interferon receptor beta chain-associated protein) (pRB-associated protein)	LIN9 BARA TGS	Homo sapiens (Human)	542
Q5TZA2	reviewed	CROCC_HUMAN	Rootletin (Ciliary rootlet coiled-coil protein)	CROCC KIAA0445	Homo sapiens (Human)	2017
Q5UIP0	reviewed	RIF1_HUMAN	Telomere-associated protein RIF1 (Rap1-interacting factor 1 homolog)	RIF1	Homo sapiens (Human)	2472
Q5VU43	reviewed	MYOME_HUMAN	Myomegalin (Cardiomyopathy-associated protein 2) (Phosphodiesterase 4D-interacting protein)	PDE4DIP CMYA2 KIAA0454 KIAA0477 MMGL	Homo sapiens (Human)	2346
Q5VUA4	reviewed	ZN318_HUMAN	Zinc finger protein 318 (Endocrine regulatory protein)	ZNF318 HRIHFB2436	Homo sapiens (Human)	2279
Q5VW32	reviewed	BROX_HUMAN	BRO1 domain-containing protein BROX (BRO1 domain- and CAAX motif-containing protein)	BROX BROFTI C1orf58	Homo sapiens (Human)	411
Q5VWQ8	reviewed	DAB2P_HUMAN	Disabled homolog 2-interacting protein (DAB2 interaction protein) (DAB2-interacting protein) (ASK-interacting protein 1) (AIP-1) (DOC-2/DAB-2 interactive protein)	DAB2IP AF9Q34 AIP1 KIAA1743	Homo sapiens (Human)	1189
Q5VXU9	reviewed	SHOC1_HUMAN	Protein shortage in chiasmata 1 ortholog (EC 3.6.-.-) (Protein ZIP2 homolog) (MZIP2)	SHOC1 C9orf84 ZIP2	Homo sapiens (Human)	1444
Q5XG87	reviewed	PAPD7_HUMAN	Terminal nucleotidyltransferase 4A (DNA polymerase sigma) (LAK-1) (Non-canonical poly(A) RNA polymerase PAPD7) (EC 2.7.7.19) (PAP-associated domain-containing protein 7) (TRAMP-like complex polyadenylate polymerase) (Terminal guanylyltransferase) (EC 2.7.7.-) (Terminal uridylyltransferase 5) (TUTase 5) (Topoisomerase-related function protein 4-1) (TRF4-1)	TENT4A PAPD7 POLS TRF4	Homo sapiens (Human)	792
Q5XUX0	reviewed	FBX31_HUMAN	F-box only protein 31	FBXO31 FBX14 FBX31 PP2386	Homo sapiens (Human)	539
Q658P3	reviewed	STEA3_HUMAN	Metalloreductase STEAP3 (EC 1.16.1.-) (Dudulin-2) (Six-transmembrane epithelial antigen of prostate 3) (Tumor suppressor-activated pathway protein 6) (hTSAP6) (pHyde) (hpHyde)	STEAP3 TSAP6	Homo sapiens (Human)	488
Q66GS9	reviewed	CP135_HUMAN	Centrosomal protein of 135 kDa (Cep135) (Centrosomal protein 4)	CEP135 CEP4 KIAA0635	Homo sapiens (Human)	1140
Q66K74	reviewed	MAP1S_HUMAN	Microtubule-associated protein 1S (MAP-1S) (BPY2-interacting protein 1) (Microtubule-associated protein 8) (Variable charge Y chromosome 2-interacting protein 1) (VCY2-interacting protein 1) (VCY2IP-1) [Cleaved into: MAP1S heavy chain; MAP1S light chain]	MAP1S BPY2IP1 C19orf5 MAP8 VCY2IP1	Homo sapiens (Human)	1059
Q66K89	reviewed	E4F1_HUMAN	Transcription factor E4F1 (EC 2.3.2.27) (E4F transcription factor 1) (Putative E3 ubiquitin-protein ligase E4F1) (RING-type E3 ubiquitin transferase E4F1) (Transcription factor E4F) (p120E4F) (p50E4F)	E4F1 E4F	Homo sapiens (Human)	784
Q68CZ6	reviewed	HAUS3_HUMAN	HAUS augmin-like complex subunit 3	HAUS3 C4orf15	Homo sapiens (Human)	603
Q68D86	reviewed	C102B_HUMAN	Coiled-coil domain-containing protein 102B	CCDC102B C18orf14	Homo sapiens (Human)	513
Q68DK2	reviewed	ZFY26_HUMAN	Zinc finger FYVE domain-containing protein 26 (FYVE domain-containing centrosomal protein) (FYVE-CENT) (Spastizin)	ZFYVE26 KIAA0321	Homo sapiens (Human)	2539
Q68E01	reviewed	INT3_HUMAN	Integrator complex subunit 3 (Int3) (SOSS complex subunit A) (Sensor of single-strand DNA complex subunit A) (SOSS-A) (Sensor of ssDNA subunit A)	INTS3 C1orf193 C1orf60	Homo sapiens (Human)	1043
Q693B1	reviewed	KCD11_HUMAN	BTB/POZ domain-containing protein KCTD11 (KCASH1 protein) (Potassium channel tetramerization domain-containing protein 11) (RING-type E3 ubiquitin transferase subunit KCTD11)	KCTD11 C17orf36 REN	Homo sapiens (Human)	232
Q69YH5	reviewed	CDCA2_HUMAN	Cell division cycle-associated protein 2 (Recruits PP1 onto mitotic chromatin at anaphase protein) (Repo-Man)	CDCA2	Homo sapiens (Human)	1023
Q69YQ0	reviewed	CYTSA_HUMAN	Cytospin-A (Renal carcinoma antigen NY-REN-22) (Sperm antigen with calponin homology and coiled-coil domains 1-like) (SPECC1-like protein)	SPECC1L CYTSA KIAA0376	Homo sapiens (Human)	1117
Q6DKK2	reviewed	TTC19_HUMAN	Tetratricopeptide repeat protein 19, mitochondrial (TPR repeat protein 19)	TTC19	Homo sapiens (Human)	380
Q6IBW4	reviewed	CNDH2_HUMAN	Condensin-2 complex subunit H2 (Chromosome-associated protein H2) (hCAP-H2) (Kleisin-beta) (Non-SMC condensin II complex subunit H2)	NCAPH2 CAPH2	Homo sapiens (Human)	605
Q6ICG8	reviewed	WBP2L_HUMAN	Postacrosomal sheath WW domain-binding protein (WW domain-binding protein 2-like)	WBP2NL PAWP	Homo sapiens (Human)	309
Q6IQ19	reviewed	CCSAP_HUMAN	Centriole, cilia and spindle-associated protein	CCSAP C1orf96 CSAP	Homo sapiens (Human)	270
Q6IQ49	reviewed	SDE2_HUMAN	Splicing regulator SDE2 (Replication stress response regulator SDE2)	SDE2 C1orf55	Homo sapiens (Human)	451
Q6K0P9	reviewed	IFIX_HUMAN	Pyrin and HIN domain-containing protein 1 (Interferon-inducible protein X)	PYHIN1 IFIX	Homo sapiens (Human)	492
Q6KC79	reviewed	NIPBL_HUMAN	Nipped-B-like protein (Delangin) (SCC2 homolog)	NIPBL IDN3 SCC2	Homo sapiens (Human)	2804
Q6MZP7	reviewed	LIN54_HUMAN	Protein lin-54 homolog (CXC domain-containing protein 1)	LIN54 CXCDC1 KIAA2037	Homo sapiens (Human)	749
Q6N021	reviewed	TET2_HUMAN	Methylcytosine dioxygenase TET2 (EC 1.14.11.80)	TET2 KIAA1546 Nbla00191	Homo sapiens (Human)	2002
Q6NTE8	reviewed	MRNIP_HUMAN	MRN complex-interacting protein (MRN-interacting protein)	MRNIP C5orf45	Homo sapiens (Human)	343
Q6NUQ1	reviewed	RINT1_HUMAN	RAD50-interacting protein 1 (RAD50 interactor 1) (HsRINT-1) (RINT-1)	RINT1	Homo sapiens (Human)	792
Q6P0N0	reviewed	M18BP_HUMAN	Mis18-binding protein 1 (Kinetochore-associated protein KNL-2 homolog) (HsKNL-2) (P243)	MIS18BP1 C14orf106 KIAA1903 KNL2 M18BP1	Homo sapiens (Human)	1132
Q6P1J9	reviewed	CDC73_HUMAN	Parafibromin (Cell division cycle protein 73 homolog) (Hyperparathyroidism 2 protein)	CDC73 C1orf28 HRPT2	Homo sapiens (Human)	531
Q6P1K2	reviewed	PMF1_HUMAN	Polyamine-modulated factor 1 (PMF-1)	PMF1	Homo sapiens (Human)	205
Q6P1M3	reviewed	L2GL2_HUMAN	LLGL scribble cell polarity complex component 2 (HGL) (Lethal(2) giant larvae protein homolog 2)	LLGL2	Homo sapiens (Human)	1020
Q6P1X5	reviewed	TAF2_HUMAN	Transcription initiation factor TFIID subunit 2 (150 kDa cofactor of initiator function) (RNA polymerase II TBP-associated factor subunit B) (TBP-associated factor 150 kDa) (Transcription initiation factor TFIID 150 kDa subunit) (TAF(II)150) (TAFII-150) (TAFII150)	TAF2 CIF150 TAF2B	Homo sapiens (Human)	1199
Q6P2H3	reviewed	CEP85_HUMAN	Centrosomal protein of 85 kDa (Cep85) (Coiled-coil domain-containing protein 21)	CEP85 CCDC21	Homo sapiens (Human)	762
Q6PCD5	reviewed	RFWD3_HUMAN	E3 ubiquitin-protein ligase RFWD3 (EC 2.3.2.27) (RING finger and WD repeat domain-containing protein 3) (RING finger protein 201)	RFWD3 RNF201	Homo sapiens (Human)	774
Q6PEY2	reviewed	TBA3E_HUMAN	Tubulin alpha-3E chain (EC 3.6.5.-) (Alpha-tubulin 3E) [Cleaved into: Detyrosinated tubulin alpha-3E chain]	TUBA3E	Homo sapiens (Human)	450
Q6PGN9	reviewed	PSRC1_HUMAN	Proline/serine-rich coiled-coil protein 1	PSRC1 DDA3 FP3214	Homo sapiens (Human)	363
Q6PGQ7	reviewed	BORA_HUMAN	Protein aurora borealis (HsBora)	BORA C13orf34	Homo sapiens (Human)	559
Q6PIF2	reviewed	SYCE2_HUMAN	Synaptonemal complex central element protein 2 (Central element synaptonemal complex protein 1)	SYCE2 CESC1	Homo sapiens (Human)	218
Q6PIW4	reviewed	FIGL1_HUMAN	Fidgetin-like protein 1 (EC 3.6.4.-)	FIGNL1	Homo sapiens (Human)	674
Q6PJP8	reviewed	DCR1A_HUMAN	DNA cross-link repair 1A protein (Beta-lactamase DCLRE1A) (EC 3.5.2.6) (SNM1 homolog A) (hSNM1) (hSNM1A)	DCLRE1A KIAA0086 SNM1 SNM1A	Homo sapiens (Human)	1040
Q6R6M4	reviewed	U17L2_HUMAN	Ubiquitin carboxyl-terminal hydrolase 17 (USP17) (EC 3.4.19.12) (Deubiquitinating enzyme 17-like protein 2) (Deubiquitinating protein 3) (DUB-3) (Ubiquitin carboxyl-terminal hydrolase 17-like protein 2) (Ubiquitin thioesterase 17-like protein 2) (Ubiquitin-specific-processing protease 17-like protein 2)	USP17L2 DUB3 USP17 USP17H USP17I USP17J USP17K USP17L USP17M	Homo sapiens (Human)	530
Q6UVJ0	reviewed	SAS6_HUMAN	Spindle assembly abnormal protein 6 homolog (HsSAS-6)	SASS6 SAS6	Homo sapiens (Human)	657
Q6UWZ7	reviewed	ABRX1_HUMAN	BRCA1-A complex subunit Abraxas 1 (Coiled-coil domain-containing protein 98) (Protein FAM175A)	ABRAXAS1 ABRA1 CCDC98 FAM175A UNQ496/PRO1013	Homo sapiens (Human)	409
Q6Y7W6	reviewed	GGYF2_HUMAN	GRB10-interacting GYF protein 2 (PERQ amino acid-rich with GYF domain-containing protein 2) (Trinucleotide repeat-containing gene 15 protein)	GIGYF2 KIAA0642 PERQ2 TNRC15	Homo sapiens (Human)	1299
Q6ZMH5	reviewed	S39A5_HUMAN	Zinc transporter ZIP5 (Solute carrier family 39 member 5) (Zrt- and Irt-like protein 5) (ZIP-5)	SLC39A5 ZIP5	Homo sapiens (Human)	540
Q6ZMR5	reviewed	TM11A_HUMAN	Transmembrane protease serine 11A (EC 3.4.21.-) (Airway trypsin-like protease 1) (Epidermal type-II transmembrane serine protease) (Esophageal cancer-susceptibility gene 1 protein)	TMPRSS11A ECRG1 HATL1 HESP	Homo sapiens (Human)	418
Q6ZSB9	reviewed	ZBT49_HUMAN	Zinc finger and BTB domain-containing protein 49 (Zinc finger protein 509)	ZBTB49 ZNF509	Homo sapiens (Human)	765
Q6ZU15	reviewed	SEP14_HUMAN	Septin-14	SEPTIN14 SEPT14	Homo sapiens (Human)	432
Q6ZVD7	reviewed	STOX1_HUMAN	Storkhead-box protein 1 (Winged-helix domain-containing protein)	STOX1 C10orf24	Homo sapiens (Human)	989
Q70YC4	reviewed	TALAN_HUMAN	Talanin	ZNF365 KIAA0844	Homo sapiens (Human)	216
Q71U36	reviewed	TBA1A_HUMAN	Tubulin alpha-1A chain (EC 3.6.5.-) (Alpha-tubulin 3) (Tubulin B-alpha-1) (Tubulin alpha-3 chain) [Cleaved into: Detyrosinated tubulin alpha-1A chain]	TUBA1A TUBA3	Homo sapiens (Human)	451
Q71UM5	reviewed	RS27L_HUMAN	Ribosomal protein eS27-like (40S ribosomal protein S27-like) (Small ribosomal subunit protein eS27-like)	RPS27L	Homo sapiens (Human)	84
Q76B58	reviewed	BRNP3_HUMAN	BMP/retinoic acid-inducible neural-specific protein 3 (DBCCR1-like protein 1)	BRINP3 DBCCR1L DBCCR1L1 FAM5C	Homo sapiens (Human)	766
Q76N32	reviewed	CEP68_HUMAN	Centrosomal protein of 68 kDa (Cep68)	CEP68 KIAA0582	Homo sapiens (Human)	757
Q7L0Q8	reviewed	RHOU_HUMAN	Rho-related GTP-binding protein RhoU (CDC42-like GTPase 1) (GTP-binding protein-like 1) (Rho GTPase-like protein ARHU) (Ryu GTPase) (Wnt-1 responsive Cdc42 homolog 1) (WRCH-1)	RHOU ARHU CDC42L1 G28K WRCH1 SB128	Homo sapiens (Human)	258
Q7L2Z9	reviewed	CENPQ_HUMAN	Centromere protein Q (CENP-Q)	CENPQ C6orf139	Homo sapiens (Human)	268
Q7L5Y9	reviewed	MAEA_HUMAN	E3 ubiquitin-protein transferase MAEA (EC 2.3.2.27) (Cell proliferation-inducing gene 5 protein) (Erythroblast macrophage protein) (Human lung cancer oncogene 10 protein) (HLC-10) (Macrophage erythroblast attacher) (P44EMLP)	MAEA EMP HLC10 PIG5	Homo sapiens (Human)	396
Q7L7X3	reviewed	TAOK1_HUMAN	Serine/threonine-protein kinase TAO1 (EC 2.7.11.1) (Kinase from chicken homolog B) (hKFC-B) (MARK Kinase) (MARKK) (Prostate-derived sterile 20-like kinase 2) (PSK-2) (PSK2) (Prostate-derived STE20-like kinase 2) (Thousand and one amino acid protein kinase 1) (TAOK1) (hTAOK1)	TAOK1 KIAA1361 MAP3K16 MARKK	Homo sapiens (Human)	1001
Q7L8A9	reviewed	VASH1_HUMAN	Tubulinyl-Tyr carboxypeptidase 1 (EC 3.4.17.17) (Tubulin carboxypeptidase 1) (Tyrosine carboxypeptidase 1) (TTCP 1) (Vasohibin-1)	VASH1 KIAA1036 VASH	Homo sapiens (Human)	365
Q7LBR1	reviewed	CHM1B_HUMAN	Charged multivesicular body protein 1b (CHMP1.5) (Chromatin-modifying protein 1b) (CHMP1b) (Vacuolar protein sorting-associated protein 46-2) (Vps46-2) (hVps46-2)	CHMP1B C18orf2	Homo sapiens (Human)	199
Q7RTN6	reviewed	STRAA_HUMAN	STE20-related kinase adapter protein alpha (STRAD alpha) (STE20-related adapter protein) (Serologically defined breast cancer antigen NY-BR-96)	STRADA LYK5 STRAD	Homo sapiens (Human)	431
Q7RTP6	reviewed	MICA3_HUMAN	[F-actin]-monooxygenase MICAL3 (EC 1.14.13.225) (Molecule interacting with CasL protein 3) (MICAL-3)	MICAL3 KIAA0819 KIAA1364	Homo sapiens (Human)	2002
Q7Z2Z1	reviewed	TICRR_HUMAN	Treslin (TopBP1-interacting checkpoint and replication regulator) (TopBP1-interacting, replication-stimulating protein)	TICRR C15orf42	Homo sapiens (Human)	1910
Q7Z3K3	reviewed	POGZ_HUMAN	Pogo transposable element with ZNF domain (Suppressor of hairy wing homolog 5) (Zinc finger protein 280E) (Zinc finger protein 635)	POGZ KIAA0461 SUHW5 ZNF280E ZNF635 Nbla00003	Homo sapiens (Human)	1410
Q7Z3Z4	reviewed	PIWL4_HUMAN	Piwi-like protein 4	PIWIL4 HIWI2 PIWI	Homo sapiens (Human)	852
Q7Z460	reviewed	CLAP1_HUMAN	CLIP-associating protein 1 (Cytoplasmic linker-associated protein 1) (Multiple asters homolog 1) (Protein Orbit homolog 1) (hOrbit1)	CLASP1 KIAA0622 MAST1	Homo sapiens (Human)	1538
Q7Z4H7	reviewed	HAUS6_HUMAN	HAUS augmin-like complex subunit 6	HAUS6 DGT6 FAM29A KIAA1574	Homo sapiens (Human)	955
Q7Z5K2	reviewed	WAPL_HUMAN	Wings apart-like protein homolog (Friend of EBNA2 protein) (WAPL cohesin release factor)	WAPL FOE KIAA0261 WAPAL	Homo sapiens (Human)	1190
Q7Z6K1	reviewed	THAP5_HUMAN	THAP domain-containing protein 5	THAP5	Homo sapiens (Human)	395
Q7Z7A1	reviewed	CNTRL_HUMAN	Centriolin (Centrosomal protein 1) (Centrosomal protein of 110 kDa) (Cep110)	CNTRL CEP1 CEP110	Homo sapiens (Human)	2325
Q7Z7C7	reviewed	STRA8_HUMAN	Stimulated by retinoic acid gene 8 protein homolog	STRA8	Homo sapiens (Human)	330
Q7Z7K6	reviewed	CENPV_HUMAN	Centromere protein V (CENP-V) (Nuclear protein p30) (Proline-rich protein 6)	CENPV PRR6	Homo sapiens (Human)	275
Q86SQ7	reviewed	SDCG8_HUMAN	Serologically defined colon cancer antigen 8 (Antigen NY-CO-8) (Centrosomal colon cancer autoantigen protein) (hCCCAP)	SDCCAG8 CCCAP NPHP10 HSPC085	Homo sapiens (Human)	713
Q86T82	reviewed	UBP37_HUMAN	Ubiquitin carboxyl-terminal hydrolase 37 (EC 3.4.19.12) (Deubiquitinating enzyme 37) (Ubiquitin thioesterase 37) (Ubiquitin-specific-processing protease 37)	USP37 KIAA1594	Homo sapiens (Human)	979
Q86U86	reviewed	PB1_HUMAN	Protein polybromo-1 (hPB1) (BRG1-associated factor 180) (BAF180) (Polybromo-1D)	PBRM1 BAF180 PB1	Homo sapiens (Human)	1689
Q86UD0	reviewed	SAPC2_HUMAN	Suppressor APC domain-containing protein 2 (Tumor specificity and mitosis phase-dependent expression protein) (TS/MDEP) (p42.3)	SAPCD2 C9orf140	Homo sapiens (Human)	394
Q86UE8	reviewed	TLK2_HUMAN	Serine/threonine-protein kinase tousled-like 2 (EC 2.7.11.1) (HsHPK) (PKU-alpha) (Tousled-like kinase 2)	TLK2	Homo sapiens (Human)	772
Q86UP6	reviewed	CUZD1_HUMAN	CUB and zona pellucida-like domain-containing protein 1 (CUB and ZP domain-containing protein 1) (Transmembrane protein UO-44)	CUZD1 UNQ224/PRO257	Homo sapiens (Human)	607
Q86UT8	reviewed	CATAC_HUMAN	Centrosomal AT-AC splicing factor (Coiled-coil domain-containing protein 84)	CENATAC CCDC84 DLNB14	Homo sapiens (Human)	332
Q86V86	reviewed	PIM3_HUMAN	Serine/threonine-protein kinase pim-3 (EC 2.7.11.1)	PIM3	Homo sapiens (Human)	326
Q86VI3	reviewed	IQGA3_HUMAN	Ras GTPase-activating-like protein IQGAP3	IQGAP3	Homo sapiens (Human)	1631
Q86VV8	reviewed	RTTN_HUMAN	Rotatin	RTTN	Homo sapiens (Human)	2226
Q86WB0	reviewed	ZC3C1_HUMAN	Zinc finger C3HC-type protein 1 (Nuclear-interacting partner of ALK) (hNIPA) (Nuclear-interacting partner of anaplastic lymphoma kinase)	ZC3HC1 NIPA HSPC216	Homo sapiens (Human)	502
Q86X24	reviewed	HORM1_HUMAN	HORMA domain-containing protein 1 (Cancer/testis antigen 46) (CT46) (Newborn ovary HORMA protein)	HORMAD1 NOHMA	Homo sapiens (Human)	394
Q86XI2	reviewed	CNDG2_HUMAN	Condensin-2 complex subunit G2 (Chromosome-associated protein G2) (CAP-G2) (hCAP-G2) (Leucine zipper protein 5) (Non-SMC condensin II complex subunit G2)	NCAPG2 LUZP5	Homo sapiens (Human)	1143
Q86XL3	reviewed	ANKL2_HUMAN	Ankyrin repeat and LEM domain-containing protein 2 (LEM domain-containing protein 4)	ANKLE2 KIAA0692 LEM4	Homo sapiens (Human)	938
Q86Y37	reviewed	CACL1_HUMAN	CDK2-associated and cullin domain-containing protein 1 (Cdk-associated cullin 1)	CACUL1 C10orf46 CAC1	Homo sapiens (Human)	369
Q86Y91	reviewed	KI18B_HUMAN	Kinesin-like protein KIF18B	KIF18B	Homo sapiens (Human)	852
Q86YI8	reviewed	PHF13_HUMAN	PHD finger protein 13 (Survival time-associated PHD finger protein in ovarian cancer 1) (SPOC1)	PHF13	Homo sapiens (Human)	300
Q86YR5	reviewed	GPSM1_HUMAN	G-protein-signaling modulator 1 (Activator of G-protein signaling 3)	GPSM1 AGS3	Homo sapiens (Human)	675
Q8IUQ4	reviewed	SIAH1_HUMAN	E3 ubiquitin-protein ligase SIAH1 (EC 2.3.2.27) (RING-type E3 ubiquitin transferase SIAH1) (Seven in absentia homolog 1) (Siah-1) (Siah-1a)	SIAH1 HUMSIAH	Homo sapiens (Human)	282
Q8IVT2	reviewed	MISP_HUMAN	Mitotic interactor and substrate of PLK1 (Mitotic spindle positioning protein)	MISP C19orf21	Homo sapiens (Human)	679
Q8IWB6	reviewed	TEX14_HUMAN	Inactive serine/threonine-protein kinase TEX14 (Protein kinase-like protein SgK307) (Sugen kinase 307) (Testis-expressed sequence 14) (Testis-expressed sequence 14 protein)	TEX14 SGK307	Homo sapiens (Human)	1497
Q8IWQ3	reviewed	BRSK2_HUMAN	Serine/threonine-protein kinase BRSK2 (EC 2.7.11.1) (Brain-selective kinase 2) (EC 2.7.11.26) (Brain-specific serine/threonine-protein kinase 2) (BR serine/threonine-protein kinase 2) (Serine/threonine-protein kinase 29) (Serine/threonine-protein kinase SAD-A)	BRSK2 C11orf7 PEN11B SADA STK29 HUSSY-12	Homo sapiens (Human)	736
Q8IWV8	reviewed	UBR2_HUMAN	E3 ubiquitin-protein ligase UBR2 (EC 2.3.2.27) (N-recognin-2) (RING-type E3 ubiquitin transferase UBR2) (Ubiquitin-protein ligase E3-alpha-2) (Ubiquitin-protein ligase E3-alpha-II)	UBR2 C6orf133 KIAA0349	Homo sapiens (Human)	1755
Q8IX12	reviewed	CCAR1_HUMAN	Cell division cycle and apoptosis regulator protein 1 (Cell cycle and apoptosis regulatory protein 1) (CARP-1) (Death inducer with SAP domain)	CCAR1 CARP1 DIS	Homo sapiens (Human)	1150
Q8IX90	reviewed	SKA3_HUMAN	Spindle and kinetochore-associated protein 3	SKA3 C13orf3 RAMA1	Homo sapiens (Human)	412
Q8IXJ6	reviewed	SIR2_HUMAN	NAD-dependent protein deacetylase sirtuin-2 (EC 2.3.1.286) (NAD-dependent protein defatty-acylase sirtuin-2) (EC 2.3.1.-) (Regulatory protein SIR2 homolog 2) (SIR2-like protein 2)	SIRT2 SIR2L SIR2L2	Homo sapiens (Human)	389
Q8IXM3	reviewed	RM41_HUMAN	Large ribosomal subunit protein mL41 (39S ribosomal protein L41, mitochondrial) (L41mt) (MRP-L41) (Bcl-2-interacting mitochondrial ribosomal protein L41) (Cell proliferation-inducing gene 3 protein) (MRP-L27 homolog)	MRPL41 BMRP MRPL27 RPML27 PIG3	Homo sapiens (Human)	137
Q8IXV7	reviewed	KLD8B_HUMAN	Kelch domain-containing protein 8B	KLHDC8B FP17659	Homo sapiens (Human)	354
Q8IY18	reviewed	SMC5_HUMAN	Structural maintenance of chromosomes protein 5 (SMC protein 5) (SMC-5) (hSMC5)	SMC5 KIAA0594 SMC5L1	Homo sapiens (Human)	1101
Q8IY92	reviewed	SLX4_HUMAN	Structure-specific endonuclease subunit SLX4 (BTB/POZ domain-containing protein 12)	SLX4 BTBD12 KIAA1784 KIAA1987	Homo sapiens (Human)	1834
Q8IYA8	reviewed	IHO1_HUMAN	Interactor of HORMAD1 protein 1 (Cancer/testis antigen 74) (CT74) (Coiled-coil domain-containing protein 36)	IHO1 CCDC36	Homo sapiens (Human)	594
Q8IYB7	reviewed	DI3L2_HUMAN	DIS3-like exonuclease 2 (hDIS3L2) (EC 3.1.13.-)	DIS3L2 FAM6A	Homo sapiens (Human)	885
Q8IYD1	reviewed	ERF3B_HUMAN	Eukaryotic peptide chain release factor GTP-binding subunit ERF3B (Eukaryotic peptide chain release factor subunit 3b) (eRF3b) (EC 3.6.5.-) (G1 to S phase transition protein 2 homolog)	GSPT2 ERF3B	Homo sapiens (Human)	628
Q8IYD8	reviewed	FANCM_HUMAN	Fanconi anemia group M protein (Protein FACM) (EC 3.6.4.13) (ATP-dependent RNA helicase FANCM) (Fanconi anemia-associated polypeptide of 250 kDa) (FAAP250) (Protein Hef ortholog)	FANCM KIAA1596	Homo sapiens (Human)	2048
Q8IYF3	reviewed	TEX11_HUMAN	Testis-expressed protein 11 (Protein ZIP4 homolog) (ZIP4H)	TEX11 ZIP4	Homo sapiens (Human)	940
Q8IYI6	reviewed	EXOC8_HUMAN	Exocyst complex component 8 (Exocyst complex 84 kDa subunit)	EXOC8	Homo sapiens (Human)	725
Q8IYM1	reviewed	SEP12_HUMAN	Septin-12	SEPTIN12 SEPT12	Homo sapiens (Human)	358
Q8IYU2	reviewed	HACE1_HUMAN	E3 ubiquitin-protein ligase HACE1 (EC 2.3.2.26) (HECT domain and ankyrin repeat-containing E3 ubiquitin-protein ligase 1) (HECT-type E3 ubiquitin transferase HACE1)	HACE1 KIAA1320	Homo sapiens (Human)	909
Q8IZD2	reviewed	KMT2E_HUMAN	Inactive histone-lysine N-methyltransferase 2E (Inactive lysine N-methyltransferase 2E) (Myeloid/lymphoid or mixed-lineage leukemia protein 5)	KMT2E MLL5	Homo sapiens (Human)	1858
Q8IZL9	reviewed	CDK20_HUMAN	Cyclin-dependent kinase 20 (EC 2.7.11.22) (CDK-activating kinase p42) (CAK-kinase p42) (Cell cycle-related kinase) (Cell division protein kinase 20) (Cyclin-dependent protein kinase H) (Cyclin-kinase-activating kinase p42)	CDK20 CCRK CDCH	Homo sapiens (Human)	346
Q8IZT6	reviewed	ASPM_HUMAN	Abnormal spindle-like microcephaly-associated protein (Abnormal spindle protein homolog) (Asp homolog)	ASPM MCPH5	Homo sapiens (Human)	3477
Q8IZU0	reviewed	FAM9B_HUMAN	Protein FAM9B	FAM9B	Homo sapiens (Human)	186
Q8IZU1	reviewed	FAM9A_HUMAN	Protein FAM9A	FAM9A	Homo sapiens (Human)	332
Q8IZU3	reviewed	SYCP3_HUMAN	Synaptonemal complex protein 3 (SCP-3)	SYCP3 SCP3	Homo sapiens (Human)	236
Q8IZX4	reviewed	TAF1L_HUMAN	Transcription initiation factor TFIID subunit 1-like (TAF(II)210) (TBP-associated factor 1-like) (TBP-associated factor 210 kDa) (Transcription initiation factor TFIID 210 kDa subunit)	TAF1L	Homo sapiens (Human)	1826
Q8N0S2	reviewed	SYCE1_HUMAN	Synaptonemal complex central element protein 1 (Cancer/testis antigen 76) (CT76)	SYCE1 C10orf94	Homo sapiens (Human)	351
Q8N0Z3	reviewed	SPICE_HUMAN	Spindle and centriole-associated protein 1 (Coiled-coil domain-containing protein 52) (Spindle and centriole-associated protein)	SPICE1 CCDC52 SPICE	Homo sapiens (Human)	855
Q8N137	reviewed	CNTRB_HUMAN	Centrobin (Centrosomal BRCA2-interacting protein) (LYST-interacting protein 8)	CNTROB LIP8 PP1221	Homo sapiens (Human)	903
Q8N163	reviewed	CCAR2_HUMAN	Cell cycle and apoptosis regulator protein 2 (Cell division cycle and apoptosis regulator protein 2) (DBIRD complex subunit KIAA1967) (Deleted in breast cancer gene 1 protein) (DBC-1) (DBC.1) (NET35) (p30 DBC)	CCAR2 DBC1 KIAA1967	Homo sapiens (Human)	923
Q8N1H7	reviewed	S6OS1_HUMAN	Protein SIX6OS1 (Six6 opposite strand transcript 1)	SIX6OS1 C14orf39	Homo sapiens (Human)	587
Q8N2A8	reviewed	PLD6_HUMAN	Mitochondrial cardiolipin hydrolase (EC 3.1.4.-) (Choline phosphatase 6) (Mitochondrial phospholipase) (MitoPLD) (Phosphatidylcholine-hydrolyzing phospholipase D6) (Phospholipase D6) (PLD6) (Protein zucchini homolog)	PLD6	Homo sapiens (Human)	252
Q8N2Z9	reviewed	CENPS_HUMAN	Centromere protein S (CENP-S) (Apoptosis-inducing TAF9-like domain-containing protein 1) (FANCM-associated histone fold protein 1) (FANCM-interacting histone fold protein 1) (Fanconi anemia-associated polypeptide of 16 kDa)	CENPS APITD1 FAAP16 MHF1	Homo sapiens (Human)	138
Q8N371	reviewed	KDM8_HUMAN	Bifunctional peptidase and arginyl-hydroxylase JMJD5 (EC 1.14.11.73) (EC 3.4.-.-) (JmjC domain-containing protein 5) (Jumonji C domain-containing protein 5) (L-arginine (3R)-hydroxylase KDM8)	KDM8 JMJD5	Homo sapiens (Human)	416
Q8N3U4	reviewed	STAG2_HUMAN	Cohesin subunit SA-2 (SCC3 homolog 2) (Stromal antigen 2)	STAG2 SA2	Homo sapiens (Human)	1231
Q8N4C6	reviewed	NIN_HUMAN	Ninein (hNinein) (Glycogen synthase kinase 3 beta-interacting protein) (GSK3B-interacting protein)	NIN KIAA1565	Homo sapiens (Human)	2090
Q8N4N8	reviewed	KIF2B_HUMAN	Kinesin-like protein KIF2B	KIF2B	Homo sapiens (Human)	673
Q8N635	reviewed	MEIOB_HUMAN	Meiosis-specific with OB domain-containing protein (EC 3.1.-.-)	MEIOB C16orf73	Homo sapiens (Human)	442
Q8N6L0	reviewed	KASH5_HUMAN	Protein KASH5 (Coiled-coil domain-containing protein 155) (KASH domain-containing protein 5)	KASH5 CCDC155	Homo sapiens (Human)	562
Q8N726	reviewed	ARF_HUMAN	Tumor suppressor ARF (Alternative reading frame) (ARF) (Cyclin-dependent kinase inhibitor 2A) (p14ARF)	CDKN2A CDKN2 MLM	Homo sapiens (Human)	132
Q8N960	reviewed	CE120_HUMAN	Centrosomal protein of 120 kDa (Cep120) (Coiled-coil domain-containing protein 100)	CEP120 CCDC100	Homo sapiens (Human)	986
Q8N9N5	reviewed	BANP_HUMAN	Protein BANP (BEN domain-containing protein 1) (Btg3-associated nuclear protein) (Scaffold/matrix-associated region-1-binding protein)	BANP BEND1 SMAR1	Homo sapiens (Human)	519
Q8N9V6	reviewed	ANR53_HUMAN	Ankyrin repeat domain-containing protein 53	ANKRD53	Homo sapiens (Human)	530
Q8N9W6	reviewed	BOLL_HUMAN	Protein boule-like	BOLL BOULE	Homo sapiens (Human)	283
Q8NA31	reviewed	TERB1_HUMAN	Telomere repeats-binding bouquet formation protein 1 (Coiled-coil domain-containing protein 79)	TERB1 CCDC79	Homo sapiens (Human)	727
Q8NA72	reviewed	POC5_HUMAN	Centrosomal protein POC5 (Protein of centriole 5) (hPOC5)	POC5 C5orf37	Homo sapiens (Human)	575
Q8NA77	reviewed	TEX19_HUMAN	Testis-expressed protein 19	TEX19	Homo sapiens (Human)	164
Q8NAG6	reviewed	ANKL1_HUMAN	Ankyrin repeat and LEM domain-containing protein 1 (EC 3.1.-.-) (Ankyrin repeat domain-containing protein 41) (LEM-domain containing protein 3)	ANKLE1 ANKRD41 LEM3	Homo sapiens (Human)	615
Q8NBT2	reviewed	SPC24_HUMAN	Kinetochore protein Spc24 (hSpc24)	SPC24 SPBC24	Homo sapiens (Human)	197
Q8NCD3	reviewed	HJURP_HUMAN	Holliday junction recognition protein (14-3-3-associated AKT substrate) (Fetal liver-expressing gene 1 protein) (Up-regulated in lung cancer 9)	HJURP FAKTS FLEG1 URLC9	Homo sapiens (Human)	748
Q8ND56	reviewed	LS14A_HUMAN	Protein LSM14 homolog A (Protein FAM61A) (Protein SCD6 homolog) (Putative alpha-synuclein-binding protein) (AlphaSNBP) (RNA-associated protein 55A) (hRAP55) (hRAP55A)	LSM14A C19orf13 FAM61A RAP55 RAP55A	Homo sapiens (Human)	463
Q8ND76	reviewed	CCNY_HUMAN	Cyclin-Y (Cyc-Y) (Cyclin box protein 1) (Cyclin fold protein 1) (cyclin-X)	CCNY C10orf9 CBCP1 CFP1	Homo sapiens (Human)	341
Q8NDF8	reviewed	PAPD5_HUMAN	Terminal nucleotidyltransferase 4B (Non-canonical poly(A) RNA polymerase PAPD5) (EC 2.7.7.19) (PAP-associated domain-containing protein 5) (Terminal guanylyltransferase) (EC 2.7.7.-) (Terminal uridylyltransferase 3) (TUTase 3) (Topoisomerase-related function protein 4-2) (TRF4-2)	TENT4B GLD4 PAPD5 TRF4-2 TUT3	Homo sapiens (Human)	572
Q8NDG6	reviewed	TDRD9_HUMAN	ATP-dependent RNA helicase TDRD9 (EC 3.6.4.13) (Tudor domain-containing protein 9)	TDRD9 C14orf75	Homo sapiens (Human)	1382
Q8NDN9	reviewed	RCBT1_HUMAN	RCC1 and BTB domain-containing protein 1 (Chronic lymphocytic leukemia deletion region gene 7 protein) (CLL deletion region gene 7 protein) (Regulator of chromosome condensation and BTB domain-containing protein 1)	RCBTB1 CLLD7 E4.5	Homo sapiens (Human)	531
Q8NDV3	reviewed	SMC1B_HUMAN	Structural maintenance of chromosomes protein 1B (SMC protein 1B) (SMC-1-beta) (SMC-1B)	SMC1B SMC1L2	Homo sapiens (Human)	1235
Q8NEB9	reviewed	PK3C3_HUMAN	Phosphatidylinositol 3-kinase catalytic subunit type 3 (PI3-kinase type 3) (PI3K type 3) (PtdIns-3-kinase type 3) (EC 2.7.1.137) (Phosphatidylinositol 3-kinase p100 subunit) (Phosphoinositide-3-kinase class 3) (hVps34)	PIK3C3 VPS34	Homo sapiens (Human)	887
Q8NEH6	reviewed	MNS1_HUMAN	Meiosis-specific nuclear structural protein 1	MNS1	Homo sapiens (Human)	495
Q8NEM0	reviewed	MCPH1_HUMAN	Microcephalin	MCPH1	Homo sapiens (Human)	835
Q8NEU8	reviewed	DP13B_HUMAN	DCC-interacting protein 13-beta (Dip13-beta) (Adapter protein containing PH domain, PTB domain and leucine zipper motif 2)	APPL2 DIP13B	Homo sapiens (Human)	664
Q8NFH3	reviewed	NUP43_HUMAN	Nucleoporin Nup43 (Nup107-160 subcomplex subunit Nup43) (p42)	NUP43	Homo sapiens (Human)	380
Q8NFH4	reviewed	NUP37_HUMAN	Nucleoporin Nup37 (p37) (Nup107-160 subcomplex subunit Nup37)	NUP37	Homo sapiens (Human)	326
Q8NFT6	reviewed	DBF4B_HUMAN	Protein DBF4 homolog B (Activator of S phase kinase-like protein 1) (ASK-like protein 1) (Chiffon homolog B) (Dbf4-related factor 1)	DBF4B ASKL1 DRF1	Homo sapiens (Human)	615
Q8NG31	reviewed	KNL1_HUMAN	Kinetochore scaffold 1 (ALL1-fused gene from chromosome 15q14 protein) (AF15q14) (Bub-linking kinetochore protein) (Blinkin) (Cancer susceptibility candidate gene 5 protein) (Cancer/testis antigen 29) (CT29) (Kinetochore-null protein 1) (Protein CASC5) (Protein D40/AF15q14)	KNL1 CASC5 KIAA1570	Homo sapiens (Human)	2342
Q8NG66	reviewed	NEK11_HUMAN	Serine/threonine-protein kinase Nek11 (EC 2.7.11.1) (Never in mitosis A-related kinase 11) (NimA-related protein kinase 11)	NEK11	Homo sapiens (Human)	645
Q8NHS9	reviewed	SPT22_HUMAN	Spermatogenesis-associated protein 22 (Testis development protein NYD-SP20)	SPATA22	Homo sapiens (Human)	363
Q8NHV4	reviewed	NEDD1_HUMAN	Protein NEDD1 (Neural precursor cell expressed developmentally down-regulated protein 1) (NEDD-1)	NEDD1	Homo sapiens (Human)	660
Q8NHZ8	reviewed	CDC26_HUMAN	Anaphase-promoting complex subunit CDC26 (Anaphase-promoting complex subunit 12) (APC12) (Cell division cycle protein 26 homolog)	CDC26 ANAPC12 C9orf17	Homo sapiens (Human)	85
Q8NI51	reviewed	CTCFL_HUMAN	Transcriptional repressor CTCFL (Brother of the regulator of imprinted sites) (CCCTC-binding factor) (CTCF paralog) (CTCF-like protein) (Cancer/testis antigen 27) (CT27) (Zinc finger protein CTCF-T)	CTCFL BORIS	Homo sapiens (Human)	663
Q8NI77	reviewed	KI18A_HUMAN	Kinesin-like protein KIF18A (Marrow stromal KIF18A) (MS-KIF18A)	KIF18A OK/SW-cl.108	Homo sapiens (Human)	898
Q8TAE8	reviewed	G45IP_HUMAN	Large ribosomal subunit protein mL64 (39S ribosomal protein L59, mitochondrial) (MRP-L59) (CKII beta-associating protein) (CR6-interacting factor 1) (CRIF1) (Growth arrest and DNA damage-inducible proteins-interacting protein 1) (Papillomavirus L2-interacting nuclear protein 1) (PLINP) (PLINP-1) (p53-responsive gene 6 protein)	GADD45GIP1 MRPL59 PLINP1 PRG6	Homo sapiens (Human)	222
Q8TAG9	reviewed	EXOC6_HUMAN	Exocyst complex component 6 (Exocyst complex component Sec15A) (SEC15-like protein 1)	EXOC6 SEC15A SEC15L SEC15L1	Homo sapiens (Human)	804
Q8TAP9	reviewed	MPLKI_HUMAN	M-phase-specific PLK1-interacting protein (TTD non-photosensitive 1 protein)	MPLKIP C7orf11 TTDN1	Homo sapiens (Human)	179
Q8TBC4	reviewed	UBA3_HUMAN	NEDD8-activating enzyme E1 catalytic subunit (EC 6.2.1.64) (NEDD8-activating enzyme E1C) (Ubiquitin-activating enzyme E1C) (Ubiquitin-like modifier-activating enzyme 3) (Ubiquitin-activating enzyme 3)	UBA3 UBE1C	Homo sapiens (Human)	463
Q8TC44	reviewed	POC1B_HUMAN	POC1 centriolar protein homolog B (Pix1) (Proteome of centriole protein 1B) (WD repeat-containing protein 51B)	POC1B WDR51B	Homo sapiens (Human)	478
Q8TC57	reviewed	M1AP_HUMAN	Meiosis 1 arrest protein (Meiosis 1-arresting protein) (Meiosis 1-associated protein) (Spermatogenesis-associated protein 37)	M1AP C2orf65 SPATA37	Homo sapiens (Human)	530
Q8TC59	reviewed	PIWL2_HUMAN	Piwi-like protein 2 (EC 3.1.26.-) (Cancer/testis antigen 80) (CT80)	PIWIL2 HILI	Homo sapiens (Human)	973
Q8TCY9	reviewed	URGCP_HUMAN	Up-regulator of cell proliferation (HBV X protein up-regulated gene 4 protein) (HBxAg up-regulated gene 4 protein)	URGCP KIAA1507 URG4	Homo sapiens (Human)	931
Q8TD19	reviewed	NEK9_HUMAN	Serine/threonine-protein kinase Nek9 (EC 2.7.11.1) (Nercc1 kinase) (Never in mitosis A-related kinase 9) (NimA-related protein kinase 9) (NimA-related kinase 8) (Nek8)	NEK9 KIAA1995 NEK8 NERCC	Homo sapiens (Human)	979
Q8TDC3	reviewed	BRSK1_HUMAN	Serine/threonine-protein kinase BRSK1 (EC 2.7.11.1) (Brain-selective kinase 1) (EC 2.7.11.26) (Brain-specific serine/threonine-protein kinase 1) (BR serine/threonine-protein kinase 1) (Serine/threonine-protein kinase SAD-B) (Synapses of Amphids Defective homolog 1) (SAD1 homolog) (hSAD1)	BRSK1 KIAA1811 SAD1 SADB	Homo sapiens (Human)	778
Q8TDN4	reviewed	CABL1_HUMAN	CDK5 and ABL1 enzyme substrate 1 (Interactor with CDK3 1) (Ik3-1)	CABLES1 CABLES	Homo sapiens (Human)	633
Q8TDX7	reviewed	NEK7_HUMAN	Serine/threonine-protein kinase Nek7 (EC 2.7.11.34) (Never in mitosis A-related kinase 7) (NimA-related protein kinase 7)	NEK7	Homo sapiens (Human)	302
Q8TDY2	reviewed	RBCC1_HUMAN	RB1-inducible coiled-coil protein 1 (FAK family kinase-interacting protein of 200 kDa) (FIP200)	RB1CC1 KIAA0203 RBICC	Homo sapiens (Human)	1594
Q8TEP8	reviewed	CE192_HUMAN	Centrosomal protein of 192 kDa (Cep192) (Cep192/SPD-2)	CEP192 KIAA1569 PP8407	Homo sapiens (Human)	2537
Q8TEW0	reviewed	PARD3_HUMAN	Partitioning defective 3 homolog (PAR-3) (PARD-3) (Atypical PKC isotype-specific-interacting protein) (ASIP) (CTCL tumor antigen se2-5) (PAR3-alpha)	PARD3 PAR3 PAR3A	Homo sapiens (Human)	1356
Q8TEW8	reviewed	PAR3L_HUMAN	Partitioning defective 3 homolog B (Amyotrophic lateral sclerosis 2 chromosomal region candidate gene 19 protein) (PAR3-beta) (Partitioning defective 3-like protein) (PAR3-L protein)	PARD3B ALS2CR19 PAR3B PAR3L	Homo sapiens (Human)	1205
Q8TEY7	reviewed	UBP33_HUMAN	Ubiquitin carboxyl-terminal hydrolase 33 (EC 3.4.19.12) (Deubiquitinating enzyme 33) (Ubiquitin thioesterase 33) (Ubiquitin-specific-processing protease 33) (VHL-interacting deubiquitinating enzyme 1) (hVDU1)	USP33 KIAA1097 VDU1	Homo sapiens (Human)	942
Q8TF76	reviewed	HASP_HUMAN	Serine/threonine-protein kinase haspin (EC 2.7.11.1) (Germ cell-specific gene 2 protein) (H-haspin) (Haploid germ cell-specific nuclear protein kinase)	HASPIN GSG2	Homo sapiens (Human)	798
Q8WUM4	reviewed	PDC6I_HUMAN	Programmed cell death 6-interacting protein (PDCD6-interacting protein) (ALG-2-interacting protein 1) (ALG-2-interacting protein X) (Hp95)	PDCD6IP AIP1 ALIX KIAA1375	Homo sapiens (Human)	868
Q8WUX9	reviewed	CHMP7_HUMAN	Charged multivesicular body protein 7 (Chromatin-modifying protein 7)	CHMP7	Homo sapiens (Human)	453
Q8WV41	reviewed	SNX33_HUMAN	Sorting nexin-33 (SH3 and PX domain-containing protein 3)	SNX33 SH3PX3 SH3PXD3C SNX30	Homo sapiens (Human)	574
Q8WV92	reviewed	MITD1_HUMAN	MIT domain-containing protein 1	MITD1	Homo sapiens (Human)	249
Q8WVB6	reviewed	CTF18_HUMAN	Chromosome transmission fidelity protein 18 homolog (hCTF18) (CHL12)	CHTF18 C16orf41 CTF18	Homo sapiens (Human)	975
Q8WVK7	reviewed	SKA2_HUMAN	Spindle and kinetochore-associated protein 2 (Protein FAM33A)	SKA2 FAM33A	Homo sapiens (Human)	121
Q8WVM7	reviewed	STAG1_HUMAN	Cohesin subunit SA-1 (SCC3 homolog 1) (Stromal antigen 1)	STAG1 SA1 SCC3	Homo sapiens (Human)	1258
Q8WVT3	reviewed	TPC12_HUMAN	Trafficking protein particle complex subunit 12 (Tetratricopeptide repeat protein 15) (TPR repeat protein 15) (TTC-15) (Trafficking of membranes and mitosis)	TRAPPC12 TRAMM TTC15 CGI-87	Homo sapiens (Human)	735
Q8WVV5	reviewed	BT2A2_HUMAN	Butyrophilin subfamily 2 member A2	BTN2A2 BT2.2 BTF2	Homo sapiens (Human)	523
Q8WW12	reviewed	PCNP_HUMAN	PEST proteolytic signal-containing nuclear protein (PCNP) (PEST-containing nuclear protein)	PCNP	Homo sapiens (Human)	178
Q8WWH4	reviewed	ASZ1_HUMAN	Ankyrin repeat, SAM and basic leucine zipper domain-containing protein 1 (Ankyrin-like protein 1) (Germ cell-specific ankyrin, SAM and basic leucine zipper domain-containing protein)	ASZ1 ALP1 ANKL1 C7orf7 GASZ	Homo sapiens (Human)	475
Q8WWK9	reviewed	CKAP2_HUMAN	Cytoskeleton-associated protein 2 (CTCL tumor antigen se20-10) (Tumor- and microtubule-associated protein)	CKAP2 LB1 TMAP	Homo sapiens (Human)	683
Q8WWL2	reviewed	SPIR2_HUMAN	Protein spire homolog 2 (Spir-2)	SPIRE2 KIAA1832 SPIR2	Homo sapiens (Human)	714
Q8WWL7	reviewed	CCNB3_HUMAN	G2/mitotic-specific cyclin-B3	CCNB3 CYCB3	Homo sapiens (Human)	1395
Q8WXW3	reviewed	PIBF1_HUMAN	Progesterone-induced-blocking factor 1 (PIBF) (Centrosomal protein of 90 kDa) (CEP90)	PIBF1 C13orf24 PIBF	Homo sapiens (Human)	757
Q8WYJ6	reviewed	SEPT1_HUMAN	Septin-1 (LARP) (Peanut-like protein 3) (Serologically defined breast cancer antigen NY-BR-24)	SEPTIN1 DIFF6 PNUTL3 SEPT1	Homo sapiens (Human)	372
Q8WYP5	reviewed	ELYS_HUMAN	Protein ELYS (Embryonic large molecule derived from yolk sac) (Protein MEL-28) (Putative AT-hook-containing transcription factor 1)	AHCTF1 ELYS TMBS62 MSTP108	Homo sapiens (Human)	2266
Q8WYR4	reviewed	RSPH1_HUMAN	Radial spoke head 1 homolog (Cancer/testis antigen 79) (CT79) (Male meiotic metaphase chromosome-associated acidic protein) (Meichroacidin) (Testis-specific gene A2 protein)	RSPH1 TSA2 TSGA2	Homo sapiens (Human)	309
Q8WZ42	reviewed	TITIN_HUMAN	Titin (EC 2.7.11.1) (Connectin) (Rhabdomyosarcoma antigen MU-RMS-40.14)	TTN	Homo sapiens (Human)	34350
Q92547	reviewed	TOPB1_HUMAN	DNA topoisomerase 2-binding protein 1 (DNA topoisomerase II-beta-binding protein 1) (TopBP1) (DNA topoisomerase II-binding protein 1)	TOPBP1 KIAA0259	Homo sapiens (Human)	1522
Q92560	reviewed	BAP1_HUMAN	Ubiquitin carboxyl-terminal hydrolase BAP1 (EC 3.4.19.12) (BRCA1-associated protein 1) (Cerebral protein 6)	BAP1 KIAA0272 hucep-6	Homo sapiens (Human)	729
Q92599	reviewed	SEPT8_HUMAN	Septin-8	SEPTIN8 KIAA0202 SEPT8	Homo sapiens (Human)	483
Q92674	reviewed	CENPI_HUMAN	Centromere protein I (CENP-I) (FSH primary response protein 1) (Follicle-stimulating hormone primary response protein) (Interphase centromere complex protein 19) (Leucine-rich primary response protein 1)	CENPI FSHPRH1 ICEN19 LRPR1	Homo sapiens (Human)	756
Q92698	reviewed	RAD54_HUMAN	DNA repair and recombination protein RAD54-like (EC 3.6.4.12) (RAD54 homolog) (hHR54) (hRAD54)	RAD54L RAD54A	Homo sapiens (Human)	747
Q92733	reviewed	PRCC_HUMAN	Proline-rich protein PRCC (Papillary renal cell carcinoma translocation-associated gene protein)	PRCC TPRC	Homo sapiens (Human)	491
Q92791	reviewed	SC65_HUMAN	Endoplasmic reticulum protein SC65 (Leprecan-like protein 4) (Nucleolar autoantigen No55) (Prolyl 3-hydroxylase family member 4) (Synaptonemal complex protein SC65)	P3H4 LEPREL4 NOL55 SC65	Homo sapiens (Human)	437
Q92831	reviewed	KAT2B_HUMAN	Histone acetyltransferase KAT2B (EC 2.3.1.48) (Histone acetyltransferase PCAF) (Histone acetylase PCAF) (Lysine acetyltransferase 2B) (P300/CBP-associated factor) (P/CAF) (Spermidine acetyltransferase KAT2B) (EC 2.3.1.57)	KAT2B PCAF	Homo sapiens (Human)	832
Q92878	reviewed	RAD50_HUMAN	DNA repair protein RAD50 (hRAD50) (EC 3.6.-.-)	RAD50	Homo sapiens (Human)	1312
Q92886	reviewed	NGN1_HUMAN	Neurogenin-1 (NGN-1) (Class A basic helix-loop-helix protein 6) (bHLHa6) (Neurogenic basic-helix-loop-helix protein) (Neurogenic differentiation factor 3) (NeuroD3)	NEUROG1 BHLHA6 NEUROD3 NGN NGN1	Homo sapiens (Human)	237
Q92889	reviewed	XPF_HUMAN	DNA repair endonuclease XPF (EC 3.1.-.-) (DNA excision repair protein ERCC-4) (DNA repair protein complementing XP-F cells) (Xeroderma pigmentosum group F-complementing protein)	ERCC4 ERCC11 XPF	Homo sapiens (Human)	916
Q92900	reviewed	RENT1_HUMAN	Regulator of nonsense transcripts 1 (EC 3.6.4.12) (EC 3.6.4.13) (ATP-dependent helicase RENT1) (Nonsense mRNA reducing factor 1) (NORF1) (Up-frameshift suppressor 1 homolog) (hUpf1)	UPF1 KIAA0221 RENT1	Homo sapiens (Human)	1129
Q92908	reviewed	GATA6_HUMAN	Transcription factor GATA-6 (GATA-binding factor 6)	GATA6	Homo sapiens (Human)	595
Q92974	reviewed	ARHG2_HUMAN	Rho guanine nucleotide exchange factor 2 (Guanine nucleotide exchange factor H1) (GEF-H1) (Microtubule-regulated Rho-GEF) (Proliferating cell nucleolar antigen p40)	ARHGEF2 KIAA0651 LFP40	Homo sapiens (Human)	986
Q92993	reviewed	KAT5_HUMAN	Histone acetyltransferase KAT5 (EC 2.3.1.48) (60 kDa Tat-interactive protein) (Tip60) (Histone acetyltransferase HTATIP) (HIV-1 Tat interactive protein) (Lysine acetyltransferase 5) (Protein 2-hydroxyisobutyryltransferase KAT5) (EC 2.3.1.-) (Protein acetyltransferase KAT5) (EC 2.3.1.-) (Protein crotonyltransferase KAT5) (EC 2.3.1.-) (cPLA(2)-interacting protein)	KAT5 HTATIP TIP60	Homo sapiens (Human)	513
Q93008	reviewed	USP9X_HUMAN	Probable ubiquitin carboxyl-terminal hydrolase FAF-X (EC 3.4.19.12) (Deubiquitinating enzyme FAF-X) (Fat facets in mammals) (hFAM) (Fat facets protein-related, X-linked) (Ubiquitin thioesterase FAF-X) (Ubiquitin-specific protease 9, X chromosome) (Ubiquitin-specific-processing protease FAF-X)	USP9X DFFRX FAM USP9	Homo sapiens (Human)	2554
Q93034	reviewed	CUL5_HUMAN	Cullin-5 (CUL-5) (Vasopressin-activated calcium-mobilizing receptor 1) (VACM-1)	CUL5 VACM1	Homo sapiens (Human)	780
Q93096	reviewed	TP4A1_HUMAN	Protein tyrosine phosphatase type IVA 1 (EC 3.1.3.48) (PTP(CAAXI)) (Protein-tyrosine phosphatase 4a1) (Protein-tyrosine phosphatase of regenerating liver 1) (PRL-1)	PTP4A1 PRL1 PTPCAAX1	Homo sapiens (Human)	173
Q969H0	reviewed	FBXW7_HUMAN	F-box/WD repeat-containing protein 7 (Archipelago homolog) (hAgo) (F-box and WD-40 domain-containing protein 7) (F-box protein FBX30) (SEL-10) (hCdc4)	FBXW7 FBW7 FBX30 SEL10	Homo sapiens (Human)	707
Q969U7	reviewed	PSMG2_HUMAN	Proteasome assembly chaperone 2 (PAC-2) (Hepatocellular carcinoma-susceptibility protein 3) (Tumor necrosis factor superfamily member 5-induced protein 1)	PSMG2 HCCA3 PAC2 TNFSF5IP1	Homo sapiens (Human)	264
Q96A65	reviewed	EXOC4_HUMAN	Exocyst complex component 4 (Exocyst complex component Sec8)	EXOC4 KIAA1699 SEC8 SEC8L1	Homo sapiens (Human)	974
Q96AH0	reviewed	SOSB2_HUMAN	SOSS complex subunit B2 (Nucleic acid-binding protein 1) (Oligonucleotide/oligosaccharide-binding fold-containing protein 2A) (Sensor of single-strand DNA complex subunit B2) (Sensor of ssDNA subunit B2) (SOSS-B2) (Single-stranded DNA-binding protein 2) (hSSB2)	NABP1 OBFC2A SSB2	Homo sapiens (Human)	204
Q96AV8	reviewed	E2F7_HUMAN	Transcription factor E2F7 (E2F-7)	E2F7	Homo sapiens (Human)	911
Q96AY2	reviewed	EME1_HUMAN	Crossover junction endonuclease EME1 (EC 3.1.22.-) (MMS4 homolog) (hMMS4)	EME1 MMS4	Homo sapiens (Human)	570
Q96AY4	reviewed	TTC28_HUMAN	Tetratricopeptide repeat protein 28 (TPR repeat protein 28) (TPR repeat-containing big gene cloned at Keio)	TTC28 KIAA1043 TPRBK	Homo sapiens (Human)	2481
Q96B01	reviewed	R51A1_HUMAN	RAD51-associated protein 1 (HsRAD51AP1) (RAD51-interacting protein)	RAD51AP1 PIR51	Homo sapiens (Human)	352
Q96BD8	reviewed	SKA1_HUMAN	Spindle and kinetochore-associated protein 1	SKA1 C18orf24	Homo sapiens (Human)	255
Q96BK5	reviewed	PINX1_HUMAN	PIN2/TERF1-interacting telomerase inhibitor 1 (Liver-related putative tumor suppressor) (Pin2-interacting protein X1) (Protein 67-11-3) (TRF1-interacting protein 1)	PINX1 LPTL LPTS	Homo sapiens (Human)	328
Q96BM9	reviewed	ARL8A_HUMAN	ADP-ribosylation factor-like protein 8A (ADP-ribosylation factor-like protein 10B) (Novel small G protein indispensable for equal chromosome segregation 2)	ARL8A ARL10B GIE2	Homo sapiens (Human)	186
Q96BT3	reviewed	CENPT_HUMAN	Centromere protein T (CENP-T) (Interphase centromere complex protein 22)	CENPT C16orf56 ICEN22	Homo sapiens (Human)	561
Q96C92	reviewed	ENTR1_HUMAN	Endosome-associated-trafficking regulator 1 (Antigen NY-CO-3) (Serologically defined colon cancer antigen 3)	ENTR1 SDCCAG3	Homo sapiens (Human)	435
Q96CF2	reviewed	CHM4C_HUMAN	Charged multivesicular body protein 4c (Chromatin-modifying protein 4c) (CHMP4c) (SNF7 homolog associated with Alix 3) (SNF7-3) (hSnf7-3) (Vacuolar protein sorting-associated protein 32-3) (Vps32-3) (hVps32-3)	CHMP4C SHAX3	Homo sapiens (Human)	233
Q96CS2	reviewed	HAUS1_HUMAN	HAUS augmin-like complex subunit 1 (Coiled-coil domain-containing protein 5) (Enhancer of invasion-cluster) (HEI-C)	HAUS1 CCDC5 HEIC	Homo sapiens (Human)	278
Q96CT7	reviewed	CC124_HUMAN	Coiled-coil domain-containing protein 124	CCDC124	Homo sapiens (Human)	223
Q96CW5	reviewed	GCP3_HUMAN	Gamma-tubulin complex component 3 (GCP-3) (hGCP3) (Gamma-ring complex protein 104 kDa) (h104p) (hGrip104) (Spindle pole body protein Spc98 homolog) (hSpc98)	TUBGCP3 GCP3	Homo sapiens (Human)	907
Q96DB5	reviewed	RMD1_HUMAN	Regulator of microtubule dynamics protein 1 (RMD-1) (hRMD-1) (Protein FAM82B)	RMDN1 FAM82B CGI-90	Homo sapiens (Human)	314
Q96DE5	reviewed	APC16_HUMAN	Anaphase-promoting complex subunit 16 (APC16) (Cyclosome subunit 16)	ANAPC16 C10orf104 CENP-27	Homo sapiens (Human)	110
Q96E09	reviewed	PBIR1_HUMAN	PPP2R1A-PPP2R2A-interacting phosphatase regulator 1 (PABIR family member 1)	PABIR1 C9orf42 FAM122A	Homo sapiens (Human)	287
Q96EA4	reviewed	SPDLY_HUMAN	Protein Spindly (hSpindly) (Arsenite-related gene 1 protein) (Coiled-coil domain-containing protein 99) (Rhabdomyosarcoma antigen MU-RMS-40.4A) (Spindle apparatus coiled-coil domain-containing protein 1)	SPDL1 CCDC99	Homo sapiens (Human)	605
Q96EE3	reviewed	SEH1_HUMAN	Nucleoporin SEH1 (GATOR complex protein SEH1) (Nup107-160 subcomplex subunit SEH1) (SEC13-like protein)	SEH1L SEC13L SEH1	Homo sapiens (Human)	360
Q96EP1	reviewed	CHFR_HUMAN	E3 ubiquitin-protein ligase CHFR (EC 2.3.2.27) (Checkpoint with forkhead and RING finger domains protein) (RING finger protein 196) (RING-type E3 ubiquitin transferase CHFR)	CHFR RNF196	Homo sapiens (Human)	664
Q96F45	reviewed	ZN503_HUMAN	Zinc finger protein 503	ZNF503 NOLZ1	Homo sapiens (Human)	646
Q96FC9	reviewed	DDX11_HUMAN	ATP-dependent DNA helicase DDX11 (EC 3.6.4.12) (CHL1-related protein 1) (hCHLR1) (DEAD/H-box protein 11) (Keratinocyte growth factor-regulated gene 2 protein) (KRG-2)	DDX11 CHL1 CHLR1 KRG2	Homo sapiens (Human)	970
Q96FF9	reviewed	CDCA5_HUMAN	Sororin (Cell division cycle-associated protein 5) (p35)	CDCA5	Homo sapiens (Human)	252
Q96FZ7	reviewed	CHMP6_HUMAN	Charged multivesicular body protein 6 (Chromatin-modifying protein 6) (Vacuolar protein sorting-associated protein 20) (Vps20) (hVps20)	CHMP6 VPS20	Homo sapiens (Human)	201
Q96GD4	reviewed	AURKB_HUMAN	Aurora kinase B (EC 2.7.11.1) (Aurora 1) (Aurora- and IPL1-like midbody-associated protein 1) (AIM-1) (Aurora/IPL1-related kinase 2) (ARK-2) (Aurora-related kinase 2) (STK-1) (Serine/threonine-protein kinase 12) (Serine/threonine-protein kinase 5) (Serine/threonine-protein kinase aurora-B)	AURKB AIK2 AIM1 AIRK2 ARK2 STK1 STK12 STK5	Homo sapiens (Human)	344
Q96GX5	reviewed	GWL_HUMAN	Serine/threonine-protein kinase greatwall (GW) (GWL) (hGWL) (EC 2.7.11.1) (Microtubule-associated serine/threonine-protein kinase-like) (MAST-L)	MASTL GW GWL THC2	Homo sapiens (Human)	879
Q96H22	reviewed	CENPN_HUMAN	Centromere protein N (CENP-N) (Interphase centromere complex protein 32)	CENPN C16orf60 ICEN32 BM-309	Homo sapiens (Human)	339
Q96HI0	reviewed	SENP5_HUMAN	Sentrin-specific protease 5 (EC 3.4.22.-) (Sentrin/SUMO-specific protease SENP5)	SENP5 FKSG45	Homo sapiens (Human)	755
Q96HU1	reviewed	SGSM3_HUMAN	Small G protein signaling modulator 3 (Merlin-associated protein) (RUN and TBC1 domain-containing protein 3) (Rab-GTPase-activating protein-like protein) (RabGAPLP)	SGSM3 MAP RABGAPLP RUTBC3	Homo sapiens (Human)	749
Q96IF1	reviewed	AJUBA_HUMAN	LIM domain-containing protein ajuba	AJUBA JUB	Homo sapiens (Human)	538
Q96IK1	reviewed	BOD1_HUMAN	Biorientation of chromosomes in cell division protein 1 (Biorientation defective protein 1) (Protein FAM44B)	BOD1 FAM44B	Homo sapiens (Human)	185
Q96IU2	reviewed	ZBED3_HUMAN	Zinc finger BED domain-containing protein 3 (Axin-interacting protein)	ZBED3	Homo sapiens (Human)	234
Q96IY1	reviewed	NSL1_HUMAN	Kinetochore-associated protein NSL1 homolog	NSL1 C1orf48 DC31 DC8 MIS14	Homo sapiens (Human)	281
Q96J94	reviewed	PIWL1_HUMAN	Piwi-like protein 1 (EC 3.1.26.-)	PIWIL1 HIWI	Homo sapiens (Human)	861
Q96JB5	reviewed	CK5P3_HUMAN	CDK5 regulatory subunit-associated protein 3 (CDK5 activator-binding protein C53) (LXXLL/leucine-zipper-containing ARF-binding protein) (Protein HSF-27)	CDK5RAP3 IC53 LZAP MSTP016 OK/SW-cl.114 PP1553	Homo sapiens (Human)	506
Q96JH7	reviewed	VCIP1_HUMAN	Deubiquitinating protein VCPIP1 (EC 3.4.19.12) (Valosin-containing protein p97/p47 complex-interacting protein 1) (Valosin-containing protein p97/p47 complex-interacting protein p135) (VCP/p47 complex-interacting 135-kDa protein)	VCPIP1 KIAA1850 VCIP135	Homo sapiens (Human)	1222
Q96JM3	reviewed	CHAP1_HUMAN	Chromosome alignment-maintaining phosphoprotein 1 (Zinc finger protein 828)	CHAMP1 C13orf8 CAMP CHAMP KIAA1802 ZNF828	Homo sapiens (Human)	812
Q96JY0	reviewed	MAEL_HUMAN	Protein maelstrom homolog	MAEL	Homo sapiens (Human)	434
Q96K21	reviewed	ANCHR_HUMAN	Abscission/NoCut checkpoint regulator (ANCHR) (MLL partner containing FYVE domain) (Zinc finger FYVE domain-containing protein 19)	ZFYVE19 ANCHR MPFYVE	Homo sapiens (Human)	471
Q96KB5	reviewed	TOPK_HUMAN	Lymphokine-activated killer T-cell-originated protein kinase (EC 2.7.12.2) (Cancer/testis antigen 84) (CT84) (MAPKK-like protein kinase) (Nori-3) (PDZ-binding kinase) (Spermatogenesis-related protein kinase) (SPK) (T-LAK cell-originated protein kinase)	PBK TOPK	Homo sapiens (Human)	322
Q96KP1	reviewed	EXOC2_HUMAN	Exocyst complex component 2 (Exocyst complex component Sec5)	EXOC2 SEC5 SEC5L1	Homo sapiens (Human)	924
Q96KQ7	reviewed	EHMT2_HUMAN	Histone-lysine N-methyltransferase EHMT2 (EC 2.1.1.-) (EC 2.1.1.367) (Euchromatic histone-lysine N-methyltransferase 2) (HLA-B-associated transcript 8) (Histone H3-K9 methyltransferase 3) (H3-K9-HMTase 3) (Lysine N-methyltransferase 1C) (Protein G9a)	EHMT2 BAT8 C6orf30 G9A KMT1C NG36	Homo sapiens (Human)	1210
Q96KR4	reviewed	LMLN_HUMAN	Leishmanolysin-like peptidase (EC 3.4.24.-) (Invadolysin)	LMLN	Homo sapiens (Human)	655
Q96L21	reviewed	RL10L_HUMAN	Ribosomal protein uL16-like (60S ribosomal protein L10-like) (Large ribosomal subunit protein uL16-like)	RPL10L	Homo sapiens (Human)	214
Q96L34	reviewed	MARK4_HUMAN	MAP/microtubule affinity-regulating kinase 4 (EC 2.7.11.1) (MAP/microtubule affinity-regulating kinase-like 1)	MARK4 KIAA1860 MARKL1	Homo sapiens (Human)	752
Q96MF7	reviewed	NSE2_HUMAN	E3 SUMO-protein ligase NSE2 (EC 2.3.2.-) (E3 SUMO-protein transferase NSE2) (MMS21 homolog) (hMMS21) (Non-structural maintenance of chromosomes element 2 homolog) (Non-SMC element 2 homolog)	NSMCE2 C8orf36 MMS21	Homo sapiens (Human)	247
Q96MM3	reviewed	ZFP42_HUMAN	Zinc finger protein 42 homolog (Zfp-42) (Reduced expression protein 1) (REX-1) (hREX-1) (Zinc finger protein 754)	ZFP42 REX1 ZNF754	Homo sapiens (Human)	310
Q96MT3	reviewed	PRIC1_HUMAN	Prickle-like protein 1 (REST/NRSF-interacting LIM domain protein 1)	PRICKLE1 RILP	Homo sapiens (Human)	831
Q96MT8	reviewed	CEP63_HUMAN	Centrosomal protein of 63 kDa (Cep63)	CEP63	Homo sapiens (Human)	703
Q96NB3	reviewed	ZN830_HUMAN	Zinc finger protein 830 (Coiled-coil domain-containing protein 16)	ZNF830 CCDC16	Homo sapiens (Human)	372
Q96NY9	reviewed	MUS81_HUMAN	Crossover junction endonuclease MUS81 (EC 3.1.22.-)	MUS81	Homo sapiens (Human)	551
Q96NZ9	reviewed	PRAP1_HUMAN	Proline-rich acidic protein 1 (Epididymis tissue protein Li 178) (Uterine-specific proline-rich acidic protein)	PRAP1 UPA UNQ608/PRO1195	Homo sapiens (Human)	151
Q96P48	reviewed	ARAP1_HUMAN	Arf-GAP with Rho-GAP domain, ANK repeat and PH domain-containing protein 1 (Centaurin-delta-2) (Cnt-d2)	ARAP1 CENTD2 KIAA0782	Homo sapiens (Human)	1450
Q96PH1	reviewed	NOX5_HUMAN	NADPH oxidase 5 (EC 1.6.3.-)	NOX5	Homo sapiens (Human)	765
Q96PU4	reviewed	UHRF2_HUMAN	E3 ubiquitin-protein ligase UHRF2 (EC 2.3.2.27) (Np95/ICBP90-like RING finger protein) (Np95-like RING finger protein) (Nuclear protein 97) (Nuclear zinc finger protein Np97) (RING finger protein 107) (RING-type E3 ubiquitin transferase UHRF2) (Ubiquitin-like PHD and RING finger domain-containing protein 2) (Ubiquitin-like-containing PHD and RING finger domains protein 2)	UHRF2 NIRF RNF107	Homo sapiens (Human)	802
Q96PY6	reviewed	NEK1_HUMAN	Serine/threonine-protein kinase Nek1 (EC 2.7.11.1) (Never in mitosis A-related kinase 1) (NimA-related protein kinase 1) (Renal carcinoma antigen NY-REN-55)	NEK1 KIAA1901	Homo sapiens (Human)	1258
Q96Q40	reviewed	CDK15_HUMAN	Cyclin-dependent kinase 15 (EC 2.7.11.22) (Amyotrophic lateral sclerosis 2 chromosomal region candidate gene 7 protein) (Cell division protein kinase 15) (Serine/threonine-protein kinase ALS2CR7) (Serine/threonine-protein kinase PFTAIRE-2)	CDK15 ALS2CR7 PFTK2	Homo sapiens (Human)	435
Q96Q89	reviewed	KI20B_HUMAN	Kinesin-like protein KIF20B (Cancer/testis antigen 90) (CT90) (Kinesin family member 20B) (Kinesin-related motor interacting with PIN1) (M-phase phosphoprotein 1) (MPP1)	KIF20B KRMP1 MPHOSPH1	Homo sapiens (Human)	1820
Q96QE3	reviewed	ATAD5_HUMAN	ATPase family AAA domain-containing protein 5 (Chromosome fragility-associated gene 1 protein)	ATAD5 C17orf41 Elg1 FRAG1	Homo sapiens (Human)	1844
Q96R06	reviewed	SPAG5_HUMAN	Sperm-associated antigen 5 (Astrin) (Deepest) (Mitotic spindle-associated protein p126) (MAP126)	SPAG5	Homo sapiens (Human)	1193
Q96RF0	reviewed	SNX18_HUMAN	Sorting nexin-18 (SH3 and PX domain-containing protein 3B)	SNX18 SH3PXD3B	Homo sapiens (Human)	628
Q96RK4	reviewed	BBS4_HUMAN	Bardet-Biedl syndrome 4 protein	BBS4	Homo sapiens (Human)	519
Q96RL1	reviewed	UIMC1_HUMAN	BRCA1-A complex subunit RAP80 (Receptor-associated protein 80) (Retinoid X receptor-interacting protein 110) (Ubiquitin interaction motif-containing protein 1)	UIMC1 RAP80 RXRIP110	Homo sapiens (Human)	719
Q96RN1	reviewed	S26A8_HUMAN	Testis anion transporter 1 (Anion exchange transporter) (Solute carrier family 26 member 8)	SLC26A8 TAT1	Homo sapiens (Human)	970
Q96RT7	reviewed	GCP6_HUMAN	Gamma-tubulin complex component 6 (GCP-6)	TUBGCP6 GCP6 KIAA1669	Homo sapiens (Human)	1819
Q96RT8	reviewed	GCP5_HUMAN	Gamma-tubulin complex component 5 (GCP-5)	TUBGCP5 GCP5 KIAA1899	Homo sapiens (Human)	1024
Q96RW7	reviewed	HMCN1_HUMAN	Hemicentin-1 (Fibulin-6) (FIBL-6)	HMCN1 FIBL6	Homo sapiens (Human)	5635
Q96SB4	reviewed	SRPK1_HUMAN	SRSF protein kinase 1 (EC 2.7.11.1) (SFRS protein kinase 1) (Serine/arginine-rich protein-specific kinase 1) (SR-protein-specific kinase 1)	SRPK1	Homo sapiens (Human)	655
Q96SN8	reviewed	CK5P2_HUMAN	CDK5 regulatory subunit-associated protein 2 (CDK5 activator-binding protein C48) (Centrosome-associated protein 215)	CDK5RAP2 CEP215 KIAA1633	Homo sapiens (Human)	1893
Q96T68	reviewed	SETB2_HUMAN	Histone-lysine N-methyltransferase SETDB2 (EC 2.1.1.366) (Chronic lymphocytic leukemia deletion region gene 8 protein) (Lysine N-methyltransferase 1F) (SET domain bifurcated 2)	SETDB2 C13orf4 CLLD8 KMT1F	Homo sapiens (Human)	719
Q96T76	reviewed	MMS19_HUMAN	MMS19 nucleotide excision repair protein homolog (hMMS19) (MET18 homolog) (MMS19-like protein)	MMS19 MMS19L	Homo sapiens (Human)	1030
Q96T88	reviewed	UHRF1_HUMAN	E3 ubiquitin-protein ligase UHRF1 (EC 2.3.2.27) (Inverted CCAAT box-binding protein of 90 kDa) (Nuclear protein 95) (Nuclear zinc finger protein Np95) (HuNp95) (hNp95) (RING finger protein 106) (RING-type E3 ubiquitin transferase UHRF1) (Transcription factor ICBP90) (Ubiquitin-like PHD and RING finger domain-containing protein 1) (hUHRF1) (Ubiquitin-like-containing PHD and RING finger domains pro…	UHRF1 ICBP90 NP95 RNF106	Homo sapiens (Human)	793
Q99459	reviewed	CDC5L_HUMAN	Cell division cycle 5-like protein (Cdc5-like protein) (Pombe cdc5-related protein)	CDC5L KIAA0432 PCDC5RP	Homo sapiens (Human)	802
Q99496	reviewed	RING2_HUMAN	E3 ubiquitin-protein ligase RING2 (EC 2.3.2.27) (Huntingtin-interacting protein 2-interacting protein 3) (HIP2-interacting protein 3) (Protein DinG) (RING finger protein 1B) (RING1b) (RING finger protein 2) (RING finger protein BAP-1) (RING-type E3 ubiquitin transferase RING2)	RNF2 BAP1 DING HIPI3 RING1B	Homo sapiens (Human)	336
Q99527	reviewed	GPER1_HUMAN	G-protein coupled estrogen receptor 1 (Chemoattractant receptor-like 2) (Flow-induced endothelial G-protein coupled receptor 1) (FEG-1) (G protein-coupled estrogen receptor 1) (G-protein coupled receptor 30) (GPCR-Br) (IL8-related receptor DRY12) (Lymphocyte-derived G-protein coupled receptor) (LYGPR) (Membrane estrogen receptor) (mER)	GPER1 CEPR CMKRL2 DRY12 GPER GPR30	Homo sapiens (Human)	375
Q99567	reviewed	NUP88_HUMAN	Nuclear pore complex protein Nup88 (88 kDa nucleoporin) (Nucleoporin Nup88)	NUP88	Homo sapiens (Human)	741
Q99623	reviewed	PHB2_HUMAN	Prohibitin-2 (B-cell receptor-associated protein BAP37) (D-prohibitin) (Repressor of estrogen receptor activity)	PHB2 BAP REA	Homo sapiens (Human)	299
Q99638	reviewed	RAD9A_HUMAN	Cell cycle checkpoint control protein RAD9A (hRAD9) (EC 3.1.11.2) (DNA repair exonuclease rad9 homolog A)	RAD9A	Homo sapiens (Human)	391
Q99640	reviewed	PMYT1_HUMAN	Membrane-associated tyrosine- and threonine-specific cdc2-inhibitory kinase (EC 2.7.11.1) (Myt1 kinase)	PKMYT1 MYT1	Homo sapiens (Human)	499
Q99661	reviewed	KIF2C_HUMAN	Kinesin-like protein KIF2C (Kinesin-like protein 6) (Mitotic centromere-associated kinesin) (MCAK)	KIF2C KNSL6	Homo sapiens (Human)	725
Q99674	reviewed	CGRE1_HUMAN	Cell growth regulator with EF hand domain protein 1 (Cell growth regulatory gene 11 protein) (Hydrophobestin)	CGREF1 CGR11	Homo sapiens (Human)	318
Q99675	reviewed	CGRF1_HUMAN	Cell growth regulator with RING finger domain protein 1 (Cell growth regulatory gene 19 protein) (RING finger protein 197)	CGRRF1 CGR19 RNF197	Homo sapiens (Human)	332
Q99684	reviewed	GFI1_HUMAN	Zinc finger protein Gfi-1 (Growth factor independent protein 1) (Zinc finger protein 163)	GFI1 ZNF163	Homo sapiens (Human)	422
Q99708	reviewed	CTIP_HUMAN	DNA endonuclease RBBP8 (EC 3.1.-.-) (CtBP-interacting protein) (CtIP) (Retinoblastoma-binding protein 8) (RBBP-8) (Retinoblastoma-interacting protein and myosin-like) (RIM) (Sporulation in the absence of SPO11 protein 2 homolog) (SAE2)	RBBP8 CTIP	Homo sapiens (Human)	897
Q99719	reviewed	SEPT5_HUMAN	Septin-5 (Cell division control-related protein 1) (CDCrel-1) (Peanut-like protein 1)	SEPTIN5 PNUTL1 SEPT5	Homo sapiens (Human)	369
Q99728	reviewed	BARD1_HUMAN	BRCA1-associated RING domain protein 1 (BARD-1) (EC 2.3.2.27) (RING-type E3 ubiquitin transferase BARD1)	BARD1	Homo sapiens (Human)	777
Q99741	reviewed	CDC6_HUMAN	Cell division control protein 6 homolog (CDC6-related protein) (Cdc18-related protein) (HsCdc18) (p62(cdc6)) (HsCDC6)	CDC6 CDC18L	Homo sapiens (Human)	560
Q99816	reviewed	TS101_HUMAN	Tumor susceptibility gene 101 protein (ESCRT-I complex subunit TSG101)	TSG101	Homo sapiens (Human)	390
Q99828	reviewed	CIB1_HUMAN	Calcium and integrin-binding protein 1 (CIB) (Calcium- and integrin-binding protein) (CIBP) (Calmyrin) (DNA-PKcs-interacting protein) (Kinase-interacting protein) (KIP) (SNK-interacting protein 2-28) (SIP2-28)	CIB1 CIB KIP PRKDCIP	Homo sapiens (Human)	191
Q99871	reviewed	HAUS7_HUMAN	HAUS augmin-like complex subunit 7 (26S proteasome-associated UCH37-interacting protein 1) (UCHL5-interacting protein) (X-linked protein STS1769)	HAUS7 UCHL5IP UIP1	Homo sapiens (Human)	358
Q99932	reviewed	SPAG8_HUMAN	Sperm-associated antigen 8 (HSD-1) (Sperm membrane protein 1) (SMP-1) (Sperm membrane protein BS-84)	SPAG8	Homo sapiens (Human)	485
Q99986	reviewed	VRK1_HUMAN	Serine/threonine-protein kinase VRK1 (EC 2.7.11.1) (Vaccinia-related kinase 1)	VRK1	Homo sapiens (Human)	396
Q9BPX3	reviewed	CND3_HUMAN	Condensin complex subunit 3 (Chromosome-associated protein G) (Condensin subunit CAP-G) (hCAP-G) (Melanoma antigen NY-MEL-3) (Non-SMC condensin I complex subunit G) (XCAP-G homolog)	NCAPG CAPG NYMEL3	Homo sapiens (Human)	1015
Q9BPZ2	reviewed	SPI2B_HUMAN	Spindlin-2B (Spindlin-like protein 2B) (SPIN-2) (SPIN-2B)	SPIN2B SPIN2	Homo sapiens (Human)	258
Q9BQ15	reviewed	SOSB1_HUMAN	SOSS complex subunit B1 (Nucleic acid-binding protein 2) (Oligonucleotide/oligosaccharide-binding fold-containing protein 2B) (Sensor of single-strand DNA complex subunit B1) (Sensor of ssDNA subunit B1) (SOSS-B1) (Single-stranded DNA-binding protein 1) (hSSB1)	NABP2 OBFC2B SSB1 LP3587	Homo sapiens (Human)	211
Q9BQ89	reviewed	F110A_HUMAN	Protein FAM110A	FAM110A C20orf55 F10	Homo sapiens (Human)	295
Q9BQ90	reviewed	KLDC3_HUMAN	Kelch domain-containing protein 3 (Testis intracellular mediator protein)	KLHDC3 PEAS	Homo sapiens (Human)	382
Q9BQA5	reviewed	HINFP_HUMAN	Histone H4 transcription factor (Histone nuclear factor P) (HiNF-P) (MBD2-interacting zinc finger protein) (Methyl-CpG-binding protein 2-interacting zinc finger protein)	HINFP MIZF ZNF743	Homo sapiens (Human)	517
Q9BQE3	reviewed	TBA1C_HUMAN	Tubulin alpha-1C chain (EC 3.6.5.-) (Alpha-tubulin 6) (Tubulin alpha-6 chain) [Cleaved into: Detyrosinated tubulin alpha-1C chain]	TUBA1C TUBA6	Homo sapiens (Human)	449
Q9BRK4	reviewed	LZTS2_HUMAN	Leucine zipper putative tumor suppressor 2 (hLZTS2) (Protein LAPSER1)	LZTS2 KIAA1813 LAPSER1	Homo sapiens (Human)	669
Q9BRX2	reviewed	PELO_HUMAN	Protein pelota homolog (hPelota) (Protein Dom34 homolog)	PELO CGI-17	Homo sapiens (Human)	385
Q9BRX5	reviewed	PSF3_HUMAN	DNA replication complex GINS protein PSF3 (GINS complex subunit 3)	GINS3 PSF3	Homo sapiens (Human)	216
Q9BS16	reviewed	CENPK_HUMAN	Centromere protein K (CENP-K) (Interphase centromere complex protein 37) (Protein AF-5alpha) (p33)	CENPK ICEN37 FKSG14	Homo sapiens (Human)	269
Q9BSD3	reviewed	RHNO1_HUMAN	RAD9, HUS1, RAD1-interacting nuclear orphan protein 1 (RAD9, RAD1, HUS1-interacting nuclear orphan protein)	RHNO1 C12orf32 RHINO HKMT1188	Homo sapiens (Human)	238
Q9BSJ2	reviewed	GCP2_HUMAN	Gamma-tubulin complex component 2 (GCP-2) (hGCP2) (Gamma-ring complex protein 103 kDa) (h103p) (hGrip103) (Spindle pole body protein Spc97 homolog) (hSpc97)	TUBGCP2 GCP2	Homo sapiens (Human)	902
Q9BSJ6	reviewed	PIMRE_HUMAN	Protein PIMREG (CALM-interactor expressed in thymus and spleen) (PICALM-interacting mitotic regulator) (Regulator of chromosome segregation protein 1)	PIMREG CATS FAM64A RCS1	Homo sapiens (Human)	248
Q9BST9	reviewed	RTKN_HUMAN	Rhotekin	RTKN RTKN1	Homo sapiens (Human)	563
Q9BT25	reviewed	HAUS8_HUMAN	HAUS augmin-like complex subunit 8 (HEC1/NDC80-interacting centrosome-associated protein 1) (Sarcoma antigen NY-SAR-48)	HAUS8 HICE1	Homo sapiens (Human)	410
Q9BTA9	reviewed	WAC_HUMAN	WW domain-containing adapter protein with coiled-coil	WAC KIAA1844	Homo sapiens (Human)	647
Q9BTC8	reviewed	MTA3_HUMAN	Metastasis-associated protein MTA3	MTA3 KIAA1266	Homo sapiens (Human)	594
Q9BTE3	reviewed	MCMBP_HUMAN	Mini-chromosome maintenance complex-binding protein (MCM-BP) (MCM-binding protein)	MCMBP C10orf119	Homo sapiens (Human)	642
Q9BTV5	reviewed	FSD1_HUMAN	Fibronectin type III and SPRY domain-containing protein 1 (MID1-related protein 1) (Microtubule-associated protein GLFND)	FSD1 GLFND MIR1 VLP27	Homo sapiens (Human)	496
Q9BTW9	reviewed	TBCD_HUMAN	Tubulin-specific chaperone D (Beta-tubulin cofactor D) (tfcD) (SSD-1) (Tubulin-folding cofactor D)	TBCD KIAA0988 SSD1 TFCD PP1096	Homo sapiens (Human)	1192
Q9BTX1	reviewed	NDC1_HUMAN	Nucleoporin NDC1 (hNDC1) (Transmembrane protein 48)	NDC1 TMEM48	Homo sapiens (Human)	674
Q9BUF5	reviewed	TBB6_HUMAN	Tubulin beta-6 chain (Tubulin beta class V)	TUBB6	Homo sapiens (Human)	446
Q9BV73	reviewed	CP250_HUMAN	Centrosome-associated protein CEP250 (250 kDa centrosomal protein) (Cep250) (Centrosomal Nek2-associated protein 1) (C-Nap1) (Centrosomal protein 2)	CEP250 CEP2 CNAP1	Homo sapiens (Human)	2442
Q9BV86	reviewed	NTM1A_HUMAN	N-terminal Xaa-Pro-Lys N-methyltransferase 1 (EC 2.1.1.244) (Alpha N-terminal protein methyltransferase 1A) (Methyltransferase-like protein 11A) (N-terminal RCC1 methyltransferase) (X-Pro-Lys N-terminal protein methyltransferase 1A) (NTM1A) [Cleaved into: N-terminal Xaa-Pro-Lys N-methyltransferase 1, N-terminally processed]	NTMT1 C9orf32 METTL11A NRMT NRMT1 AD-003	Homo sapiens (Human)	223
Q9BVA0	reviewed	KTNB1_HUMAN	Katanin p80 WD40 repeat-containing subunit B1 (Katanin p80 subunit B1) (p80 katanin)	KATNB1	Homo sapiens (Human)	655
Q9BVA1	reviewed	TBB2B_HUMAN	Tubulin beta-2B chain	TUBB2B	Homo sapiens (Human)	445
Q9BVC3	reviewed	DCC1_HUMAN	Sister chromatid cohesion protein DCC1 (Defective in sister chromatid cohesion protein 1 homolog)	DSCC1 DCC1 UNQ9337/PRO34008	Homo sapiens (Human)	393
Q9BVS4	reviewed	RIOK2_HUMAN	Serine/threonine-protein kinase RIO2 (EC 2.7.11.1) (RIO kinase 2)	RIOK2 RIO2	Homo sapiens (Human)	552
Q9BVW5	reviewed	TIPIN_HUMAN	TIMELESS-interacting protein	TIPIN	Homo sapiens (Human)	301
Q9BW19	reviewed	KIFC1_HUMAN	Kinesin-like protein KIFC1 (Kinesin-like protein 2) (Kinesin-related protein HSET)	KIFC1 HSET KNSL2	Homo sapiens (Human)	673
Q9BW66	reviewed	CINP_HUMAN	Cyclin-dependent kinase 2-interacting protein (CDK2-interacting protein)	CINP	Homo sapiens (Human)	212
Q9BX26	reviewed	SYCP2_HUMAN	Synaptonemal complex protein 2 (SCP-2) (Synaptonemal complex lateral element protein) (hsSCP2)	SYCP2 SCP2	Homo sapiens (Human)	1530
Q9BX63	reviewed	FANCJ_HUMAN	Fanconi anemia group J protein (Protein FACJ) (EC 3.6.4.13) (ATP-dependent RNA helicase BRIP1) (BRCA1-associated C-terminal helicase 1) (BRCA1-interacting protein C-terminal helicase 1) (BRCA1-interacting protein 1)	BRIP1 BACH1 FANCJ	Homo sapiens (Human)	1249
Q9BXF3	reviewed	CECR2_HUMAN	Chromatin remodeling regulator CECR2 (Cat eye syndrome critical region protein 2)	CECR2 KIAA1740	Homo sapiens (Human)	1484
Q9BXS6	reviewed	NUSAP_HUMAN	Nucleolar and spindle-associated protein 1 (NuSAP)	NUSAP1 ANKT BM-037 PRO0310	Homo sapiens (Human)	441
Q9BXT4	reviewed	TDRD1_HUMAN	Tudor domain-containing protein 1 (Cancer/testis antigen 41.1) (CT41.1)	TDRD1	Homo sapiens (Human)	1180
Q9BXT5	reviewed	TEX15_HUMAN	Testis-expressed protein 15 (Cancer/testis antigen 42) (CT42)	TEX15	Homo sapiens (Human)	2789
Q9BXT6	reviewed	M10L1_HUMAN	RNA helicase Mov10l1 (EC 3.6.4.13) (Moloney leukemia virus 10-like protein 1) (MOV10-like protein 1)	MOV10L1	Homo sapiens (Human)	1211
Q9BXU0	reviewed	TEX12_HUMAN	Testis-expressed protein 12	TEX12	Homo sapiens (Human)	123
Q9BXU7	reviewed	UBP26_HUMAN	Ubiquitin carboxyl-terminal hydrolase 26 (EC 3.4.19.12) (Deubiquitinating enzyme 26) (Ubiquitin thioesterase 26) (Ubiquitin-specific-processing protease 26)	USP26	Homo sapiens (Human)	913
Q9BXW9	reviewed	FACD2_HUMAN	Fanconi anemia group D2 protein (Protein FACD2)	FANCD2 FACD	Homo sapiens (Human)	1451
Q9BXY8	reviewed	BEX2_HUMAN	Protein BEX2 (Brain-expressed X-linked protein 2) (hBex2)	BEX2	Homo sapiens (Human)	128
Q9BY41	reviewed	HDAC8_HUMAN	Histone deacetylase 8 (HD8) (EC 3.5.1.98) (Protein deacetylase HDAC8) (EC 3.5.1.-) (Protein decrotonylase HDAC8) (EC 3.5.1.-)	HDAC8 HDACL1 CDA07	Homo sapiens (Human)	377
Q9BY42	reviewed	RTF2_HUMAN	Replication termination factor 2 (RTF2) (Replication termination factor 2 domain-containing protein 1)	RTF2 C20orf43 RTFDC1 AD-007 CDA05 HSPC164 HSPC169	Homo sapiens (Human)	306
Q9BY43	reviewed	CHM4A_HUMAN	Charged multivesicular body protein 4a (Chromatin-modifying protein 4a) (CHMP4a) (SNF7 homolog associated with Alix-2) (SNF7-1) (hSnf-1) (Vacuolar protein sorting-associated protein 32-1) (Vps32-1) (hVps32-1)	CHMP4A C14orf123 SHAX2 CDA04 HSPC134	Homo sapiens (Human)	222
Q9BYG4	reviewed	PAR6G_HUMAN	Partitioning defective 6 homolog gamma (PAR-6 gamma) (PAR6D)	PARD6G PAR6G	Homo sapiens (Human)	376
Q9BYG5	reviewed	PAR6B_HUMAN	Partitioning defective 6 homolog beta (PAR-6 beta) (PAR-6B)	PARD6B PAR6B	Homo sapiens (Human)	372
Q9BYT3	reviewed	STK33_HUMAN	Serine/threonine-protein kinase 33 (EC 2.7.11.1)	STK33	Homo sapiens (Human)	514
Q9BYW2	reviewed	SETD2_HUMAN	Histone-lysine N-methyltransferase SETD2 (EC 2.1.1.359) (HIF-1) (Huntingtin yeast partner B) (Huntingtin-interacting protein 1) (HIP-1) (Huntingtin-interacting protein B) (Lysine N-methyltransferase 3A) (Protein-lysine N-methyltransferase SETD2) (EC 2.1.1.-) (SET domain-containing protein 2) (hSET2) (p231HBP)	SETD2 HIF1 HYPB KIAA1732 KMT3A SET2 HSPC069	Homo sapiens (Human)	2564
Q9BZD4	reviewed	NUF2_HUMAN	Kinetochore protein Nuf2 (hNuf2) (hNuf2R) (hsNuf2) (Cell division cycle-associated protein 1)	NUF2 CDCA1 NUF2R	Homo sapiens (Human)	464
Q9BZQ2	reviewed	SHP1L_HUMAN	Testicular spindle-associated protein SHCBP1L (SHC SH2 domain-binding protein 1-like protein)	SHCBP1L C1orf14	Homo sapiens (Human)	653
Q9BZX4	reviewed	ROP1B_HUMAN	Ropporin-1B (Rhophilin-associated protein 1B)	ROPN1B	Homo sapiens (Human)	212
Q9C0C7	reviewed	AMRA1_HUMAN	Activating molecule in BECN1-regulated autophagy protein 1 (DDB1- and CUL4-associated factor 3)	AMBRA1 DCAF3 KIAA1736	Homo sapiens (Human)	1298
Q9C0D2	reviewed	CE295_HUMAN	Centrosomal protein of 295 kDa	CEP295 KIAA1731	Homo sapiens (Human)	2601
Q9C0F1	reviewed	CEP44_HUMAN	Centrosomal protein of 44 kDa (Cep44) (HBV PreS1-transactivated protein 3) (PS1TP3)	CEP44 KIAA1712	Homo sapiens (Human)	390
Q9C0K7	reviewed	STRAB_HUMAN	STE20-related kinase adapter protein beta (STRAD beta) (Amyotrophic lateral sclerosis 2 chromosomal region candidate gene 2 protein) (CALS-21) (ILP-interacting protein) (Pseudokinase ALS2CR2)	STRADB ALS2CR2 ILPIP PRO1038	Homo sapiens (Human)	418
Q9GZM8	reviewed	NDEL1_HUMAN	Nuclear distribution protein nudE-like 1 (Protein Nudel) (Mitosin-associated protein 1)	NDEL1 EOPA MITAP1 NUDEL	Homo sapiens (Human)	345
Q9GZZ1	reviewed	NAA50_HUMAN	N-alpha-acetyltransferase 50 (hNaa50p) (EC 2.3.1.258) (N-acetyltransferase 13) (N-acetyltransferase 5) (hNAT5) (N-acetyltransferase san homolog) (hSAN) (N-epsilon-acetyltransferase 50) (EC 2.3.1.-) (NatE catalytic subunit)	NAA50 MAK3 NAT13 NAT5	Homo sapiens (Human)	169
Q9H081	reviewed	MIS12_HUMAN	Protein MIS12 homolog	MIS12	Homo sapiens (Human)	205
Q9H0C2	reviewed	ADT4_HUMAN	ADP/ATP translocase 4 (ADP,ATP carrier protein 4) (Adenine nucleotide translocator 4) (ANT 4) (Solute carrier family 25 member 31) (Sperm flagellar energy carrier protein)	SLC25A31 AAC4 ANT4 SFEC	Homo sapiens (Human)	315
Q9H0E7	reviewed	UBP44_HUMAN	Ubiquitin carboxyl-terminal hydrolase 44 (EC 3.4.19.12) (Deubiquitinating enzyme 44) (Ubiquitin thioesterase 44) (Ubiquitin-specific-processing protease 44)	USP44	Homo sapiens (Human)	712
Q9H0H5	reviewed	RGAP1_HUMAN	Rac GTPase-activating protein 1 (Male germ cell RacGap) (MgcRacGAP) (Protein CYK4 homolog) (CYK4) (HsCYK-4)	RACGAP1 KIAA1478 MGCRACGAP	Homo sapiens (Human)	632
Q9H0I2	reviewed	ENKD1_HUMAN	Enkurin domain-containing protein 1	ENKD1 C16orf48 UNQ6410/PRO21183	Homo sapiens (Human)	346
Q9H0M4	reviewed	ZCPW1_HUMAN	Zinc finger CW-type PWWP domain protein 1	ZCWPW1	Homo sapiens (Human)	648
Q9H0N0	reviewed	RAB6C_HUMAN	Ras-related protein Rab-6C (Rab6-like protein WTH3)	RAB6C WTH3	Homo sapiens (Human)	254
Q9H0Z9	reviewed	RBM38_HUMAN	RNA-binding protein 38 (CLL-associated antigen KW-5) (HSRNASEB) (RNA-binding motif protein 38) (RNA-binding region-containing protein 1) (ssDNA-binding protein SEB4)	RBM38 RNPC1 SEB4	Homo sapiens (Human)	239
Q9H160	reviewed	ING2_HUMAN	Inhibitor of growth protein 2 (Inhibitor of growth 1-like protein) (ING1Lp) (p32) (p33ING2)	ING2 ING1L	Homo sapiens (Human)	280
Q9H1A4	reviewed	APC1_HUMAN	Anaphase-promoting complex subunit 1 (APC1) (Cyclosome subunit 1) (Mitotic checkpoint regulator) (Testis-specific gene 24 protein)	ANAPC1 TSG24	Homo sapiens (Human)	1944
Q9H1H9	reviewed	KI13A_HUMAN	Kinesin-like protein KIF13A (Kinesin-like protein RBKIN)	KIF13A RBKIN	Homo sapiens (Human)	1805
Q9H1Z8	reviewed	AUGN_HUMAN	Augurin (Esophageal cancer-related gene 4 protein) (ECRG4)	ECRG4 C2orf40 UNQ761/PRO1508	Homo sapiens (Human)	148
Q9H211	reviewed	CDT1_HUMAN	DNA replication factor Cdt1 (Double parked homolog) (DUP)	CDT1	Homo sapiens (Human)	546
Q9H2D6	reviewed	TARA_HUMAN	TRIO and F-actin-binding protein (Protein Tara) (Trio-associated repeat on actin)	TRIOBP KIAA1662 TARA HRIHFB2122	Homo sapiens (Human)	2365
Q9H2G4	reviewed	TSYL2_HUMAN	Testis-specific Y-encoded-like protein 2 (TSPY-like protein 2) (Cell division autoantigen 1) (Cutaneous T-cell lymphoma-associated antigen se20-4) (CTCL-associated antigen se20-4) (Differentially-expressed nucleolar TGF-beta1 target protein) (Nuclear protein of 79 kDa) (NP79)	TSPYL2 CDA1 DENTT TSPX HRIHFB2216	Homo sapiens (Human)	693
Q9H2K8	reviewed	TAOK3_HUMAN	Serine/threonine-protein kinase TAO3 (EC 2.7.11.1) (Cutaneous T-cell lymphoma-associated antigen HD-CL-09) (CTCL-associated antigen HD-CL-09) (Dendritic cell-derived protein kinase) (JNK/SAPK-inhibitory kinase) (Jun kinase-inhibitory kinase) (Kinase from chicken homolog A) (hKFC-A) (Thousand and one amino acid protein 3)	TAOK3 DPK JIK KDS MAP3K18	Homo sapiens (Human)	898
Q9H2L5	reviewed	RASF4_HUMAN	Ras association domain-containing protein 4	RASSF4 AD037	Homo sapiens (Human)	321
Q9H313	reviewed	TTYH1_HUMAN	Protein tweety homolog 1 (hTTY1)	TTYH1	Homo sapiens (Human)	450
Q9H3M7	reviewed	TXNIP_HUMAN	Thioredoxin-interacting protein (Thioredoxin-binding protein 2) (Vitamin D3 up-regulated protein 1)	TXNIP VDUP1	Homo sapiens (Human)	391
Q9H3R5	reviewed	CENPH_HUMAN	Centromere protein H (CENP-H) (Interphase centromere complex protein 35)	CENPH ICEN35	Homo sapiens (Human)	247
Q9H410	reviewed	DSN1_HUMAN	Kinetochore-associated protein DSN1 homolog	DSN1 C20orf172 MIS13	Homo sapiens (Human)	356
Q9H444	reviewed	CHM4B_HUMAN	Charged multivesicular body protein 4b (Chromatin-modifying protein 4b) (CHMP4b) (SNF7 homolog associated with Alix 1) (SNF7-2) (hSnf7-2) (Vacuolar protein sorting-associated protein 32-2) (Vps32-2) (hVps32-2)	CHMP4B C20orf178 SHAX1	Homo sapiens (Human)	224
Q9H469	reviewed	FXL15_HUMAN	F-box/LRR-repeat protein 15 (F-box only protein 37)	FBXL15 FBXO37	Homo sapiens (Human)	300
Q9H4B4	reviewed	PLK3_HUMAN	Serine/threonine-protein kinase PLK3 (EC 2.7.11.21) (Cytokine-inducible serine/threonine-protein kinase) (FGF-inducible kinase) (Polo-like kinase 3) (PLK-3) (Proliferation-related kinase)	PLK3 CNK FNK PRK	Homo sapiens (Human)	646
Q9H4B7	reviewed	TBB1_HUMAN	Tubulin beta-1 chain	TUBB1	Homo sapiens (Human)	451
Q9H4H8	reviewed	FA83D_HUMAN	Protein FAM83D (Spindle protein CHICA)	FAM83D C20orf129	Homo sapiens (Human)	585
Q9H4L7	reviewed	SMRCD_HUMAN	SWI/SNF-related matrix-associated actin-dependent regulator of chromatin subfamily A containing DEAD/H box 1 (EC 3.6.4.12) (ATP-dependent helicase 1) (hHEL1)	SMARCAD1 KIAA1122	Homo sapiens (Human)	1026
Q9H4X1	reviewed	RGCC_HUMAN	Regulator of cell cycle RGCC (Response gene to complement 32 protein) (RGC-32)	RGCC C13orf15 RGC32	Homo sapiens (Human)	137
Q9H5I1	reviewed	SUV92_HUMAN	Histone-lysine N-methyltransferase SUV39H2 (EC 2.1.1.355) (Histone H3-K9 methyltransferase 2) (H3-K9-HMTase 2) (Lysine N-methyltransferase 1B) (Suppressor of variegation 3-9 homolog 2) (Su(var)3-9 homolog 2)	SUV39H2 KMT1B	Homo sapiens (Human)	410
Q9H5X1	reviewed	CIA2A_HUMAN	Cytosolic iron-sulfur assembly component 2A (MIP18 family protein FAM96A)	CIAO2A CIA2A FAM96A	Homo sapiens (Human)	160
Q9H6D7	reviewed	HAUS4_HUMAN	HAUS augmin-like complex subunit 4	HAUS4 C14orf94	Homo sapiens (Human)	363
Q9H6H4	reviewed	REEP4_HUMAN	Receptor expression-enhancing protein 4	REEP4 C8orf20 PP432	Homo sapiens (Human)	257
Q9H6S0	reviewed	YTDC2_HUMAN	3'-5' RNA helicase YTHDC2 (EC 3.6.4.13) (YTH domain-containing protein 2) (hYTHDC2)	YTHDC2	Homo sapiens (Human)	1430
Q9H6S1	reviewed	AZI2_HUMAN	5-azacytidine-induced protein 2 (NF-kappa-B-activating kinase-associated protein 1) (Nak-associated protein 1) (Nap1) (TILP)	AZI2 NAP1 TBKBP2	Homo sapiens (Human)	392
Q9H7T9	reviewed	AUNIP_HUMAN	Aurora kinase A and ninein-interacting protein (AIBp)	AUNIP C1orf135	Homo sapiens (Human)	357
Q9H7X0	reviewed	NAA60_HUMAN	N-alpha-acetyltransferase 60 (hNaa60) (EC 2.3.1.259) (Histone acetyltransferase type B protein 4) (HAT4) (EC 2.3.1.48) (N-acetyltransferase 15) (N-alpha-acetyltransferase F) (NatF)	NAA60 HAT4 NAT15 UNQ2771/PRO7155	Homo sapiens (Human)	242
Q9H7Z3	reviewed	NRDE2_HUMAN	Nuclear exosome regulator NRDE2 (Protein NRDE2 homolog)	NRDE2 C14orf102	Homo sapiens (Human)	1164
Q9H808	reviewed	TLE6_HUMAN	Transducin-like enhancer protein 6	TLE6	Homo sapiens (Human)	572
Q9H8V3	reviewed	ECT2_HUMAN	Protein ECT2 (Epithelial cell-transforming sequence 2 oncogene)	ECT2	Homo sapiens (Human)	914
Q9H900	reviewed	ZWILC_HUMAN	Protein zwilch homolog (hZwilch)	ZWILCH	Homo sapiens (Human)	591
Q9H981	reviewed	ARP8_HUMAN	Actin-related protein 8 (hArp8) (INO80 complex subunit N)	ACTR8 ARP8 INO80N	Homo sapiens (Human)	624
Q9H9A7	reviewed	RMI1_HUMAN	RecQ-mediated genome instability protein 1 (BLM-associated protein of 75 kDa) (BLAP75) (FAAP75)	RMI1 C9orf76	Homo sapiens (Human)	625
Q9HAW4	reviewed	CLSPN_HUMAN	Claspin (hClaspin)	CLSPN	Homo sapiens (Human)	1339
Q9HB75	reviewed	PIDD1_HUMAN	p53-induced death domain-containing protein 1 (EC 3.4.21.-) (Leucine-rich repeat and death domain-containing protein) [Cleaved into: PIDD-N; PIDD-C; PIDD-CC]	PIDD1 LRDD PIDD	Homo sapiens (Human)	910
Q9HBJ7	reviewed	UBP29_HUMAN	Ubiquitin carboxyl-terminal hydrolase 29 (EC 3.4.19.12) (Deubiquitinating enzyme 29) (Ubiquitin thioesterase 29) (Ubiquitin-specific-processing protease 29)	USP29	Homo sapiens (Human)	922
Q9HBM1	reviewed	SPC25_HUMAN	Kinetochore protein Spc25 (hSpc25)	SPC25 SPBC25 AD024	Homo sapiens (Human)	224
Q9HC35	reviewed	EMAL4_HUMAN	Echinoderm microtubule-associated protein-like 4 (EMAP-4) (Restrictedly overexpressed proliferation-associated protein) (Ropp 120)	EML4 C2orf2 EMAPL4	Homo sapiens (Human)	981
Q9HC77	reviewed	CENPJ_HUMAN	Centromere protein J (CENP-J) (Centrosomal P4.1-associated protein) (LAG-3-associated protein) (LYST-interacting protein 1)	CENPJ CPAP LAP LIP1	Homo sapiens (Human)	1338
Q9HC98	reviewed	NEK6_HUMAN	Serine/threonine-protein kinase Nek6 (EC 2.7.11.34) (Never in mitosis A-related kinase 6) (NimA-related protein kinase 6) (Protein kinase SID6-1512)	NEK6	Homo sapiens (Human)	313
Q9HCK5	reviewed	AGO4_HUMAN	Protein argonaute-4 (Argonaute4) (hAgo4) (Argonaute RISC catalytic component 4) (Eukaryotic translation initiation factor 2C 4) (eIF-2C 4) (eIF2C 4)	AGO4 EIF2C4 KIAA1567	Homo sapiens (Human)	861
Q9HCM9	reviewed	TRI39_HUMAN	E3 ubiquitin-protein ligase TRIM39 (EC 2.3.2.27) (RING finger protein 23) (RING-type E3 ubiquitin transferase TRIM39) (Testis-abundant finger protein) (Tripartite motif-containing protein 39)	TRIM39 RNF23 TFP	Homo sapiens (Human)	518
Q9HD42	reviewed	CHM1A_HUMAN	Charged multivesicular body protein 1a (Chromatin-modifying protein 1a) (CHMP1a) (Vacuolar protein sorting-associated protein 46-1) (Vps46-1) (hVps46-1)	CHMP1A CHMP1 KIAA0047 PCOLN3 PRSM1	Homo sapiens (Human)	196
Q9NNW5	reviewed	WDR6_HUMAN	WD repeat-containing protein 6	WDR6	Homo sapiens (Human)	1121
Q9NPB6	reviewed	PAR6A_HUMAN	Partitioning defective 6 homolog alpha (PAR-6) (PAR-6 alpha) (PAR-6A) (PAR6C) (Tax interaction protein 40) (TIP-40)	PARD6A PAR6A	Homo sapiens (Human)	346
Q9NPC3	reviewed	CIP1_HUMAN	E3 ubiquitin-protein ligase CCNB1IP1 (EC 2.3.2.27) (Cyclin-B1-interacting protein 1) (Human enhancer of invasion 10) (RING-type E3 ubiquitin transferase CCNB1IP1)	CCNB1IP1 C14orf18 HEI10	Homo sapiens (Human)	277
Q9NPI1	reviewed	BRD7_HUMAN	Bromodomain-containing protein 7 (75 kDa bromodomain protein) (Protein CELTIX-1)	BRD7 BP75 CELTIX1	Homo sapiens (Human)	651
Q9NQ66	reviewed	PLCB1_HUMAN	1-phosphatidylinositol 4,5-bisphosphate phosphodiesterase beta-1 (EC 3.1.4.11) (PLC-154) (Phosphoinositide phospholipase C-beta-1) (Phospholipase C-I) (PLC-I) (Phospholipase C-beta-1) (PLC-beta-1)	PLCB1 KIAA0581	Homo sapiens (Human)	1216
Q9NQ86	reviewed	TRI36_HUMAN	E3 ubiquitin-protein ligase TRIM36 (EC 2.3.2.27) (RING finger protein 98) (RING-type E3 ubiquitin transferase TRIM36) (Tripartite motif-containing protein 36) (Zinc-binding protein Rbcc728)	TRIM36 RBCC728 RNF98	Homo sapiens (Human)	728
Q9NQC7	reviewed	CYLD_HUMAN	Ubiquitin carboxyl-terminal hydrolase CYLD (EC 3.4.19.12) (Deubiquitinating enzyme CYLD) (Ubiquitin thioesterase CYLD) (Ubiquitin-specific-processing protease CYLD)	CYLD CYLD1 KIAA0849 HSPC057	Homo sapiens (Human)	956
Q9NQI0	reviewed	DDX4_HUMAN	Probable ATP-dependent RNA helicase DDX4 (EC 3.6.4.13) (DEAD box protein 4) (Vasa homolog)	DDX4 VASA	Homo sapiens (Human)	724
Q9NQR1	reviewed	KMT5A_HUMAN	N-lysine methyltransferase KMT5A (EC 2.1.1.-) (H4-K20-HMTase KMT5A) (Histone-lysine N-methyltransferase KMT5A) (EC 2.1.1.361) (Lysine N-methyltransferase 5A) (Lysine-specific methylase 5A) (PR/SET domain-containing protein 07) (PR-Set7) (PR/SET07) (SET domain-containing protein 8)	KMT5A PRSET7 SET07 SET8 SETD8	Homo sapiens (Human)	393
Q9NQS7	reviewed	INCE_HUMAN	Inner centromere protein	INCENP	Homo sapiens (Human)	918
Q9NQV7	reviewed	PRDM9_HUMAN	Histone-lysine N-methyltransferase PRDM9 (PR domain zinc finger protein 9) (PR domain-containing protein 9) (Protein-lysine N-methyltransferase PRDM9) (EC 2.1.1.-) ([histone H3]-lysine36 N-trimethyltransferase PRDM9) (EC 2.1.1.359) ([histone H3]-lysine4 N-trimethyltransferase PRDM9) (EC 2.1.1.354) ([histone H3]-lysine9 N-trimethyltransferase PRDM9) (EC 2.1.1.355) ([histone H4]-N-methyl-L-lysine20…	PRDM9 PFM6	Homo sapiens (Human)	894
Q9NQW6	reviewed	ANLN_HUMAN	Anillin	ANLN	Homo sapiens (Human)	1124
Q9NQX1	reviewed	PRDM5_HUMAN	PR domain zinc finger protein 5 (EC 2.1.1.-) (PR domain-containing protein 5)	PRDM5 PFM2	Homo sapiens (Human)	630
Q9NQY0	reviewed	BIN3_HUMAN	Bridging integrator 3	BIN3	Homo sapiens (Human)	253
Q9NR09	reviewed	BIRC6_HUMAN	Baculoviral IAP repeat-containing protein 6 (EC 2.3.2.27) (BIR repeat-containing ubiquitin-conjugating enzyme) (BRUCE) (RING-type E3 ubiquitin transferase BIRC6) (Ubiquitin-conjugating BIR domain enzyme apollon) (APOLLON)	BIRC6 KIAA1289	Homo sapiens (Human)	4857
Q9NR63	reviewed	CP26B_HUMAN	Cytochrome P450 26B1 (EC 1.14.13.-) (Cytochrome P450 26A2) (Cytochrome P450 retinoic acid-inactivating 2) (Cytochrome P450RAI-2) (Retinoic acid-metabolizing cytochrome)	CYP26B1 CYP26A2 P450RAI2	Homo sapiens (Human)	512
Q9NRC8	reviewed	SIR7_HUMAN	NAD-dependent protein deacetylase sirtuin-7 (EC 2.3.1.286) (NAD-dependent protein deacylase sirtuin-7) (EC 2.3.1.-) (Regulatory protein SIR2 homolog 7) (SIR2-like protein 7)	SIRT7 SIR2L7	Homo sapiens (Human)	400
Q9NRG9	reviewed	AAAS_HUMAN	Aladin (Adracalin)	AAAS ADRACALA GL003	Homo sapiens (Human)	546
Q9NRH3	reviewed	TBG2_HUMAN	Tubulin gamma-2 chain (Gamma-2-tubulin)	TUBG2	Homo sapiens (Human)	451
Q9NRM7	reviewed	LATS2_HUMAN	Serine/threonine-protein kinase LATS2 (EC 2.7.11.1) (Kinase phosphorylated during mitosis protein) (Large tumor suppressor homolog 2) (Serine/threonine-protein kinase kpm) (Warts-like kinase)	LATS2 KPM	Homo sapiens (Human)	1088
Q9NRY2	reviewed	SOSSC_HUMAN	SOSS complex subunit C (INTS3- and NABP-interacting protein) (Sensor of single-strand DNA complex subunit C) (Sensor of ssDNA subunit C) (SOSS-C) (Single-stranded DNA-binding protein-interacting protein 1) (SSB-interacting protein 1) (hSSBIP1)	INIP C9orf80 SSBIP1 HSPC043 HSPC291	Homo sapiens (Human)	104
Q9NRZ9	reviewed	HELLS_HUMAN	Lymphoid-specific helicase (EC 3.6.4.-) (Proliferation-associated SNF2-like protein) (SWI/SNF2-related matrix-associated actin-dependent regulator of chromatin subfamily A member 6)	HELLS PASG SMARCA6 Nbla10143	Homo sapiens (Human)	838
Q9NS23	reviewed	RASF1_HUMAN	Ras association domain-containing protein 1	RASSF1 RDA32	Homo sapiens (Human)	344
Q9NS87	reviewed	KIF15_HUMAN	Kinesin-like protein KIF15 (Kinesin-like protein 2) (hKLP2) (Kinesin-like protein 7) (Serologically defined breast cancer antigen NY-BR-62)	KIF15 KLP2 KNSL7	Homo sapiens (Human)	1388
Q9NSG2	reviewed	FIRRM_HUMAN	FIGNL1-interacting regulator of recombination and mitosis (FIDGETIN-like-1 interacting protein) (FLIP) (POLO1-associating protein)	FIRRM APOLO1 C1orf112	Homo sapiens (Human)	853
Q9NSU2	reviewed	TREX1_HUMAN	Three-prime repair exonuclease 1 (EC 3.1.11.2) (3'-5' exonuclease TREX1) (Deoxyribonuclease III) (DNase III)	TREX1	Homo sapiens (Human)	314
Q9NTI5	reviewed	PDS5B_HUMAN	Sister chromatid cohesion protein PDS5 homolog B (Androgen-induced proliferation inhibitor) (Androgen-induced prostate proliferative shutoff-associated protein AS3)	PDS5B APRIN AS3 KIAA0979	Homo sapiens (Human)	1447
Q9NTJ3	reviewed	SMC4_HUMAN	Structural maintenance of chromosomes protein 4 (SMC protein 4) (SMC-4) (Chromosome-associated polypeptide C) (hCAP-C) (XCAP-C homolog)	SMC4 CAPC SMC4L1	Homo sapiens (Human)	1288
Q9NUQ3	reviewed	TXLNG_HUMAN	Gamma-taxilin (Environmental lipopolysaccharide-responding gene protein) (Factor inhibiting ATF4-mediated transcription) (FIAT) (Lipopolysaccharide-specific response protein 5)	TXLNG CXorf15 ELRG LSR5	Homo sapiens (Human)	528
Q9NV35	reviewed	NUD15_HUMAN	Nucleotide triphosphate diphosphatase NUDT15 (EC 3.6.1.9) (MutT homolog 2) (MTH2) (Nucleoside diphosphate-linked moiety X motif 15) (Nudix motif 15) (Nucleoside diphosphate-linked to another moiety X hydrolase 15) (Nudix hydrolase 15)	NUDT15 MTH2	Homo sapiens (Human)	164
Q9NV70	reviewed	EXOC1_HUMAN	Exocyst complex component 1 (Exocyst complex component Sec3)	EXOC1 SEC3 SEC3L1 BM-012	Homo sapiens (Human)	894
Q9NVA2	reviewed	SEP11_HUMAN	Septin-11	SEPTIN11 SEPT11	Homo sapiens (Human)	429
Q9NVI1	reviewed	FANCI_HUMAN	Fanconi anemia group I protein (Protein FACI)	FANCI KIAA1794	Homo sapiens (Human)	1328
Q9NVJ2	reviewed	ARL8B_HUMAN	ADP-ribosylation factor-like protein 8B (EC 3.6.5.2) (ADP-ribosylation factor-like protein 10C) (Novel small G protein indispensable for equal chromosome segregation 1)	ARL8B ARL10C GIE1	Homo sapiens (Human)	186
Q9NVM9	reviewed	INT13_HUMAN	Integrator complex subunit 13 (Cell cycle regulator Mat89Bb homolog) (Germ cell tumor 1) (Protein asunder homolog) (Sarcoma antigen NY-SAR-95)	INTS13 ASUN C12orf11 GCT1	Homo sapiens (Human)	706
Q9NVV9	reviewed	THAP1_HUMAN	THAP domain-containing protein 1	THAP1	Homo sapiens (Human)	213
Q9NVX0	reviewed	HAUS2_HUMAN	HAUS augmin-like complex subunit 2 (Centrosomal protein of 27 kDa) (Cep27)	HAUS2 C15orf25 CEP27	Homo sapiens (Human)	235
Q9NVX2	reviewed	NLE1_HUMAN	Notchless protein homolog 1	NLE1 HUSSY-07	Homo sapiens (Human)	485
Q9NWD9	reviewed	BEX4_HUMAN	Protein BEX4 (BEX1-like protein 1) (Brain-expressed X-linked protein 4) (Nerve growth factor receptor-associated protein 3)	BEX4 BEXL1 NADE3	Homo sapiens (Human)	120
Q9NWV8	reviewed	BABA1_HUMAN	BRISC and BRCA1-A complex member 1 (Mediator of RAP80 interactions and targeting subunit of 40 kDa) (New component of the BRCA1-A complex)	BABAM1 C19orf62 MERIT40 NBA1 HSPC142	Homo sapiens (Human)	329
Q9NX01	reviewed	TXN4B_HUMAN	Thioredoxin-like protein 4B (Dim1-like protein)	TXNL4B DIM2 DLP	Homo sapiens (Human)	149
Q9NXG0	reviewed	CNTLN_HUMAN	Centlein (Centrosomal protein)	CNTLN C9orf101 C9orf39	Homo sapiens (Human)	1405
Q9NXR1	reviewed	NDE1_HUMAN	Nuclear distribution protein nudE homolog 1 (NudE)	NDE1 NUDE	Homo sapiens (Human)	335
Q9NXR7	reviewed	BABA2_HUMAN	BRISC and BRCA1-A complex member 2 (BRCA1-A complex subunit BRE) (BRCA1/BRCA2-containing complex subunit 45) (Brain and reproductive organ-expressed protein)	BABAM2 BRCC45 BRE	Homo sapiens (Human)	383
Q9NXW9	reviewed	ALKB4_HUMAN	Alpha-ketoglutarate-dependent dioxygenase alkB homolog 4 (Alkylated DNA repair protein alkB homolog 4) (DNA N6-methyl adenine demethylase ALKBH4) (EC 1.14.11.51) (Lysine-specific demethylase ALKBH4) (EC 1.14.11.-)	ALKBH4 ABH4	Homo sapiens (Human)	302
Q9NY59	reviewed	NSMA2_HUMAN	Sphingomyelin phosphodiesterase 3 (EC 3.1.4.12) (Neutral sphingomyelinase 2) (nSMase-2) (nSMase2) (Neutral sphingomyelinase II)	SMPD3	Homo sapiens (Human)	655
Q9NY64	reviewed	GTR8_HUMAN	Solute carrier family 2, facilitated glucose transporter member 8 (Glucose transporter type 8) (GLUT-8) (Glucose transporter type X1)	SLC2A8 GLUT8 GLUTX1	Homo sapiens (Human)	477
Q9NY65	reviewed	TBA8_HUMAN	Tubulin alpha-8 chain (EC 3.6.5.-) (Alpha-tubulin 8) (Tubulin alpha chain-like 2) [Cleaved into: Dephenylalaninated tubulin alpha-8 chain]	TUBA8 TUBAL2	Homo sapiens (Human)	449
Q9NYG5	reviewed	APC11_HUMAN	Anaphase-promoting complex subunit 11 (APC11) (Cyclosome subunit 11) (Hepatocellular carcinoma-associated RING finger protein)	ANAPC11 HSPC214	Homo sapiens (Human)	84
Q9NYL2	reviewed	M3K20_HUMAN	Mitogen-activated protein kinase kinase kinase 20 (EC 2.7.11.25) (Human cervical cancer suppressor gene 4 protein) (HCCS-4) (Leucine zipper- and sterile alpha motif-containing kinase) (MLK-like mitogen-activated protein triple kinase) (Mitogen-activated protein kinase kinase kinase MLT) (Mixed lineage kinase 7) (Mixed lineage kinase-related kinase) (MLK-related kinase) (MRK) (Sterile alpha motif-…	MAP3K20 MLK7 MLTK ZAK HCCS4	Homo sapiens (Human)	800
Q9NYP3	reviewed	DONS_HUMAN	Protein downstream neighbor of Son (B17)	DONSON C21orf60	Homo sapiens (Human)	566
Q9NYP9	reviewed	MS18A_HUMAN	Protein Mis18-alpha (FAPP1-associated protein 1)	MIS18A C21orf45 C21orf46 FASP1	Homo sapiens (Human)	233
Q9NYY3	reviewed	PLK2_HUMAN	Serine/threonine-protein kinase PLK2 (EC 2.7.11.21) (Polo-like kinase 2) (PLK-2) (hPlk2) (Serine/threonine-protein kinase SNK) (hSNK) (Serum-inducible kinase)	PLK2 SNK	Homo sapiens (Human)	685
Q9NYZ3	reviewed	GTSE1_HUMAN	G2 and S phase-expressed protein 1 (GTSE-1) (Protein B99 homolog)	GTSE1	Homo sapiens (Human)	720
Q9NZ56	reviewed	FMN2_HUMAN	Formin-2	FMN2	Homo sapiens (Human)	1722
Q9NZ63	reviewed	TLS1_HUMAN	Splicing factor C9orf78 (Hepatocellular carcinoma-associated antigen 59)	C9orf78 HCA59	Homo sapiens (Human)	289
Q9NZ71	reviewed	RTEL1_HUMAN	Regulator of telomere elongation helicase 1 (EC 3.6.4.12) (Novel helicase-like)	RTEL1 C20orf41 KIAA1088 NHL	Homo sapiens (Human)	1219
Q9NZJ0	reviewed	DTL_HUMAN	Denticleless protein homolog (DDB1- and CUL4-associated factor 2) (Lethal(2) denticleless protein homolog) (Retinoic acid-regulated nuclear matrix-associated protein)	DTL CDT2 CDW1 DCAF2 L2DTL RAMP	Homo sapiens (Human)	730
Q9NZM5	reviewed	NOP53_HUMAN	Ribosome biogenesis protein NOP53 (Glioma tumor suppressor candidate region gene 2 protein) (Protein interacting with carboxyl terminus 1) (PICT-1) (p60)	NOP53 GLT GLTSCR2 PICT1	Homo sapiens (Human)	478
Q9NZZ3	reviewed	CHMP5_HUMAN	Charged multivesicular body protein 5 (Chromatin-modifying protein 5) (SNF7 domain-containing protein 2) (Vacuolar protein sorting-associated protein 60) (Vps60) (hVps60)	CHMP5 C9orf83 SNF7DC2 CGI-34 HSPC177 PNAS-114 PNAS-2	Homo sapiens (Human)	219
Q9P0K8	reviewed	FOXJ2_HUMAN	Forkhead box protein J2 (Fork head homologous X)	FOXJ2 FHX	Homo sapiens (Human)	574
Q9P0V9	reviewed	SEP10_HUMAN	Septin-10	SEPTIN10 SEPT10	Homo sapiens (Human)	454
Q9P0W2	reviewed	HM20B_HUMAN	SWI/SNF-related matrix-associated actin-dependent regulator of chromatin subfamily E member 1-related (SMARCE1-related protein) (BRCA2-associated factor 35) (HMG box-containing protein 20B) (HMG domain-containing protein 2) (HMG domain-containing protein HMGX2) (Sox-like transcriptional factor) (Structural DNA-binding protein BRAF35)	HMG20B BRAF35 HMGX2 HMGXB2 SMARCE1R	Homo sapiens (Human)	317
Q9P1W9	reviewed	PIM2_HUMAN	Serine/threonine-protein kinase pim-2 (EC 2.7.11.1) (Pim-2h)	PIM2	Homo sapiens (Human)	311
Q9P209	reviewed	CEP72_HUMAN	Centrosomal protein of 72 kDa (Cep72)	CEP72 KIAA1519	Homo sapiens (Human)	647
Q9P258	reviewed	RCC2_HUMAN	Protein RCC2 (RCC1-like protein TD-60) (Telophase disk protein of 60 kDa)	RCC2 KIAA1470 TD60	Homo sapiens (Human)	522
Q9P287	reviewed	BCCIP_HUMAN	BRCA2 and CDKN1A-interacting protein (P21- and CDK-associated protein 1) (Protein TOK-1)	BCCIP TOK1	Homo sapiens (Human)	314
Q9P2G4	reviewed	MAP10_HUMAN	Microtubule-associated protein 10 (Microtubule regulator of 120 KDa)	MAP10 KIAA1383 MTR120	Homo sapiens (Human)	905
Q9P2H0	reviewed	CE126_HUMAN	Centrosomal protein of 126 kDa	CEP126 KIAA1377	Homo sapiens (Human)	1117
Q9P2J3	reviewed	KLHL9_HUMAN	Kelch-like protein 9	KLHL9 KIAA1354	Homo sapiens (Human)	617
Q9P2K6	reviewed	KLH42_HUMAN	Kelch-like protein 42 (Cullin-3-binding protein 9) (Ctb9) (Kelch domain-containing protein 5)	KLHL42 KIAA1340 KLHDC5	Homo sapiens (Human)	505
Q9P2K8	reviewed	E2AK4_HUMAN	eIF-2-alpha kinase GCN2 (EC 2.7.11.1) (Eukaryotic translation initiation factor 2-alpha kinase 4) (GCN2-like protein)	EIF2AK4 GCN2 KIAA1338	Homo sapiens (Human)	1649
Q9P2N7	reviewed	KLH13_HUMAN	Kelch-like protein 13 (BTB and kelch domain-containing protein 2)	KLHL13 BKLHD2 KIAA1309	Homo sapiens (Human)	655
Q9P2P6	reviewed	STAR9_HUMAN	StAR-related lipid transfer protein 9 (START domain-containing protein 9) (StARD9)	STARD9 KIAA1300	Homo sapiens (Human)	4700
Q9P2S5	reviewed	WRP73_HUMAN	WD repeat-containing protein WRAP73 (WD repeat-containing protein 8) (WD repeat-containing protein antisense to TP73 gene)	WRAP73 WDR8	Homo sapiens (Human)	460
Q9P2W1	reviewed	HOP2_HUMAN	Homologous-pairing protein 2 homolog (Nuclear receptor coactivator GT198) (PSMC3-interacting protein) (Proteasome 26S ATPase subunit 3-interacting protein) (Tat-binding protein 1-interacting protein) (TBP-1-interacting protein)	PSMC3IP HOP2 TBPIP	Homo sapiens (Human)	217
Q9P2Y5	reviewed	UVRAG_HUMAN	UV radiation resistance-associated gene protein (p63)	UVRAG	Homo sapiens (Human)	699
Q9UBK9	reviewed	UXT_HUMAN	Protein UXT (Androgen receptor trapped clone 27 protein) (ART-27) (Ubiquitously expressed transcript protein)	UXT HSPC024	Homo sapiens (Human)	157
Q9UBP0	reviewed	SPAST_HUMAN	Spastin (EC 5.6.1.1) (Spastic paraplegia 4 protein)	SPAST ADPSP FSP2 KIAA1083 SPG4	Homo sapiens (Human)	616
Q9UBU7	reviewed	DBF4A_HUMAN	Protein DBF4 homolog A (Activator of S phase kinase) (Chiffon homolog A) (DBF4-type zinc finger-containing protein 1)	DBF4 ASK DBF4A ZDBF1	Homo sapiens (Human)	674
Q9UBZ4	reviewed	APEX2_HUMAN	DNA-(apurinic or apyrimidinic site) endonuclease 2 (EC 3.1.11.2) (AP endonuclease XTH2) (APEX nuclease 2) (APEX nuclease-like 2) (Apurinic-apyrimidinic endonuclease 2) (AP endonuclease 2)	APEX2 APE2 APEXL2 XTH2	Homo sapiens (Human)	518
Q9UGJ1	reviewed	GCP4_HUMAN	Gamma-tubulin complex component 4 (GCP-4) (hGCP4) (Gamma-ring complex protein 76 kDa) (h76p) (hGrip76)	TUBGCP4 76P GCP4	Homo sapiens (Human)	667
Q9UH03	reviewed	SEPT3_HUMAN	Neuronal-specific septin-3	SEPTIN3 SEP3 SEPT3	Homo sapiens (Human)	358
Q9UH99	reviewed	SUN2_HUMAN	SUN domain-containing protein 2 (Protein unc-84 homolog B) (Rab5-interacting protein) (Rab5IP) (Sad1/unc-84 protein-like 2)	SUN2 FRIGG KIAA0668 RAB5IP UNC84B	Homo sapiens (Human)	717
Q9UHC1	reviewed	MLH3_HUMAN	DNA mismatch repair protein Mlh3 (MutL protein homolog 3)	MLH3	Homo sapiens (Human)	1453
Q9UHD1	reviewed	CHRD1_HUMAN	Cysteine and histidine-rich domain-containing protein 1 (CHORD domain-containing protein 1) (CHORD-containing protein 1) (CHP-1) (Protein morgana)	CHORDC1 CHP1	Homo sapiens (Human)	332
Q9UHD8	reviewed	SEPT9_HUMAN	Septin-9 (MLL septin-like fusion protein MSF-A) (MLL septin-like fusion protein) (Ovarian/Breast septin) (Ov/Br septin) (Septin D1)	SEPTIN9 KIAA0991 MSF SEPT9	Homo sapiens (Human)	586
Q9UI95	reviewed	MD2L2_HUMAN	Mitotic spindle assembly checkpoint protein MAD2B (Mitotic arrest deficient 2-like protein 2) (MAD2-like protein 2) (REV7 homolog) (hREV7)	MAD2L2 MAD2B REV7	Homo sapiens (Human)	211
Q9UIC8	reviewed	LCMT1_HUMAN	Leucine carboxyl methyltransferase 1 (EC 2.1.1.233) (Protein-leucine O-methyltransferase) ([Phosphatase 2A protein]-leucine-carboxy methyltransferase 1)	LCMT1 LCMT CGI-68	Homo sapiens (Human)	334
Q9UII6	reviewed	DS13B_HUMAN	Dual specificity protein phosphatase 13 isoform B (DUSP13B) (EC 3.1.3.16) (EC 3.1.3.48) (Dual specificity phosphatase SKRP4) (Testis- and skeletal-muscle-specific DSP)	DUSP13 DUSP13B TMDP	Homo sapiens (Human)	198
Q9UIL4	reviewed	KIF25_HUMAN	Kinesin-like protein KIF25 (Kinesin-like protein 3)	KIF25 KNSL3	Homo sapiens (Human)	384
Q9UJ98	reviewed	STAG3_HUMAN	Cohesin subunit SA-3 (SCC3 homolog 3) (Stromal antigen 3) (Stromalin-3)	STAG3	Homo sapiens (Human)	1225
Q9UJA3	reviewed	MCM8_HUMAN	DNA helicase MCM8 (EC 3.6.4.12) (Minichromosome maintenance 8)	MCM8 C20orf154	Homo sapiens (Human)	840
Q9UJP4	reviewed	KLH21_HUMAN	Kelch-like protein 21	KLHL21 KIAA0469	Homo sapiens (Human)	597
Q9UJT1	reviewed	TBD_HUMAN	Tubulin delta chain (Delta-tubulin)	TUBD1 TUBD	Homo sapiens (Human)	453
Q9UJT9	reviewed	FBXL7_HUMAN	F-box/LRR-repeat protein 7 (F-box and leucine-rich repeat protein 7) (F-box protein FBL6/FBL7)	FBXL7 FBL6 FBL7 KIAA0840	Homo sapiens (Human)	491
Q9UJW3	reviewed	DNM3L_HUMAN	DNA (cytosine-5)-methyltransferase 3-like	DNMT3L	Homo sapiens (Human)	386
Q9UJX2	reviewed	CDC23_HUMAN	Cell division cycle protein 23 homolog (Anaphase-promoting complex subunit 8) (APC8) (Cyclosome subunit 8)	CDC23 ANAPC8	Homo sapiens (Human)	597
Q9UJX3	reviewed	APC7_HUMAN	Anaphase-promoting complex subunit 7 (APC7) (Cyclosome subunit 7)	ANAPC7 APC7	Homo sapiens (Human)	565
Q9UJX4	reviewed	APC5_HUMAN	Anaphase-promoting complex subunit 5 (APC5) (Cyclosome subunit 5)	ANAPC5 APC5	Homo sapiens (Human)	755
Q9UJX5	reviewed	APC4_HUMAN	Anaphase-promoting complex subunit 4 (APC4) (Cyclosome subunit 4)	ANAPC4 APC4	Homo sapiens (Human)	808
Q9UJX6	reviewed	ANC2_HUMAN	Anaphase-promoting complex subunit 2 (APC2) (Cyclosome subunit 2)	ANAPC2 APC2 KIAA1406	Homo sapiens (Human)	822
Q9UK53	reviewed	ING1_HUMAN	Inhibitor of growth protein 1	ING1	Homo sapiens (Human)	422
Q9UKB1	reviewed	FBW1B_HUMAN	F-box/WD repeat-containing protein 11 (F-box and WD repeats protein beta-TrCP2) (F-box/WD repeat-containing protein 1B) (Homologous to Slimb protein) (HOS)	FBXW11 BTRCP2 FBW1B FBXW1B KIAA0696	Homo sapiens (Human)	542
Q9UKG1	reviewed	DP13A_HUMAN	DCC-interacting protein 13-alpha (Dip13-alpha) (Adapter protein containing PH domain, PTB domain and leucine zipper motif 1)	APPL1 APPL DIP13A KIAA1428	Homo sapiens (Human)	709
Q9UKI8	reviewed	TLK1_HUMAN	Serine/threonine-protein kinase tousled-like 1 (EC 2.7.11.1) (PKU-beta) (Tousled-like kinase 1)	TLK1 KIAA0137	Homo sapiens (Human)	766
Q9UKL3	reviewed	C8AP2_HUMAN	CASP8-associated protein 2 (FLICE-associated huge protein)	CASP8AP2 FLASH KIAA1315 RIP25	Homo sapiens (Human)	1982
Q9UKT4	reviewed	FBX5_HUMAN	F-box only protein 5 (Early mitotic inhibitor 1)	FBXO5 EMI1 FBX5	Homo sapiens (Human)	447
Q9UL54	reviewed	TAOK2_HUMAN	Serine/threonine-protein kinase TAO2 (EC 2.7.11.1) (Kinase from chicken homolog C) (hKFC-C) (Prostate-derived sterile 20-like kinase 1) (PSK-1) (PSK1) (Prostate-derived STE20-like kinase 1) (Thousand and one amino acid protein kinase 2)	TAOK2 KIAA0881 MAP3K17 PSK PSK1 UNQ2971/PRO7431	Homo sapiens (Human)	1235
Q9ULC4	reviewed	MCTS1_HUMAN	Malignant T-cell-amplified sequence 1 (MCT-1) (Multiple copies T-cell malignancies)	MCTS1 MCT1	Homo sapiens (Human)	181
Q9ULG1	reviewed	INO80_HUMAN	Chromatin-remodeling ATPase INO80 (hINO80) (EC 3.6.4.-) (DNA helicase-related INO80 complex homolog 1) (DNA helicase-related protein INO80) (INO80 complex subunit A)	INO80 INO80A INOC1 KIAA1259	Homo sapiens (Human)	1556
Q9ULG6	reviewed	CCPG1_HUMAN	Cell cycle progression protein 1 (Cell cycle progression restoration protein 8)	CCPG1 CCP8 CPR8 KIAA1254	Homo sapiens (Human)	757
Q9ULW0	reviewed	TPX2_HUMAN	Targeting protein for Xklp2 (Differentially expressed in cancerous and non-cancerous lung cells 2) (DIL-2) (Hepatocellular carcinoma-associated antigen 519) (Hepatocellular carcinoma-associated antigen 90) (Protein fls353) (Restricted expression proliferation-associated protein 100) (p100)	TPX2 C20orf1 C20orf2 DIL2 HCA519	Homo sapiens (Human)	747
Q9ULX5	reviewed	RN112_HUMAN	RING finger protein 112 (EC 2.3.2.27) (Brain finger protein) (Zinc finger protein 179)	RNF112 BFP ZNF179	Homo sapiens (Human)	631
Q9ULX6	reviewed	AKP8L_HUMAN	A-kinase anchor protein 8-like (AKAP8-like protein) (Helicase A-binding protein 95) (HAP95) (Homologous to AKAP95 protein) (HA95) (Neighbor of A-kinase-anchoring protein 95) (Neighbor of AKAP95)	AKAP8L NAKAP NAKAP95 HRIHFB2018	Homo sapiens (Human)	646
Q9UM11	reviewed	FZR1_HUMAN	Fizzy-related protein homolog (Fzr) (CDC20-like protein 1) (Cdh1/Hct1 homolog) (hCDH1)	FZR1 CDH1 FYR FZR KIAA1242	Homo sapiens (Human)	496
Q9UM13	reviewed	APC10_HUMAN	Anaphase-promoting complex subunit 10 (APC10) (Cyclosome subunit 10)	ANAPC10 APC10	Homo sapiens (Human)	185
Q9UN37	reviewed	VPS4A_HUMAN	Vacuolar protein sorting-associated protein 4A (EC 3.6.4.6) (Protein SKD2) (VPS4-1) (hVPS4)	VPS4A VPS4	Homo sapiens (Human)	437
Q9UNH5	reviewed	CC14A_HUMAN	Dual specificity protein phosphatase CDC14A (EC 3.1.3.16) (EC 3.1.3.48) (CDC14 cell division cycle 14 homolog A)	CDC14A	Homo sapiens (Human)	594
Q9UNL4	reviewed	ING4_HUMAN	Inhibitor of growth protein 4 (p29ING4)	ING4 My036	Homo sapiens (Human)	249
Q9UNM6	reviewed	PSD13_HUMAN	26S proteasome non-ATPase regulatory subunit 13 (26S proteasome regulatory subunit RPN9) (26S proteasome regulatory subunit S11) (26S proteasome regulatory subunit p40.5)	PSMD13	Homo sapiens (Human)	376
Q9UNS1	reviewed	TIM_HUMAN	Protein timeless homolog (hTIM)	TIMELESS TIM TIM1 TIMELESS1	Homo sapiens (Human)	1208
Q9UNW8	reviewed	GP132_HUMAN	Probable G-protein coupled receptor 132 (G2 accumulation protein)	GPR132 G2A	Homo sapiens (Human)	380
Q9UNZ2	reviewed	NSF1C_HUMAN	NSFL1 cofactor p47 (UBX domain-containing protein 2C) (p97 cofactor p47)	NSFL1C UBXN2C	Homo sapiens (Human)	370
Q9UPN4	reviewed	CP131_HUMAN	Centrosomal protein of 131 kDa (5-azacytidine-induced protein 1) (Pre-acrosome localization protein 1)	CEP131 AZI1 KIAA1118	Homo sapiens (Human)	1083
Q9UPP1	reviewed	PHF8_HUMAN	Histone lysine demethylase PHF8 (EC 1.14.11.27) (EC 1.14.11.65) (PHD finger protein 8) ([histone H3]-dimethyl-L-lysine(36) demethylase PHF8) ([histone H3]-dimethyl-L-lysine(9) demethylase PHF8)	PHF8 KIAA1111 ZNF422	Homo sapiens (Human)	1060
Q9UPT5	reviewed	EXOC7_HUMAN	Exocyst complex component 7 (Exocyst complex component Exo70)	EXOC7 EXO70 KIAA1067	Homo sapiens (Human)	735
Q9UPT9	reviewed	UBP22_HUMAN	Ubiquitin carboxyl-terminal hydrolase 22 (EC 3.4.19.12) (Deubiquitinating enzyme 22) (Ubiquitin thioesterase 22) (Ubiquitin-specific-processing protease 22)	USP22 KIAA1063 USP3L	Homo sapiens (Human)	525
Q9UPV0	reviewed	CE164_HUMAN	Centrosomal protein of 164 kDa (Cep164)	CEP164 KIAA1052 NPHP15	Homo sapiens (Human)	1460
Q9UPW0	reviewed	FOXJ3_HUMAN	Forkhead box protein J3	FOXJ3 KIAA1041	Homo sapiens (Human)	622
Q9UPY8	reviewed	MARE3_HUMAN	Microtubule-associated protein RP/EB family member 3 (EB1 protein family member 3) (EBF3) (End-binding protein 3) (EB3) (RP3)	MAPRE3	Homo sapiens (Human)	281
Q9UQ84	reviewed	EXO1_HUMAN	Exonuclease 1 (hExo1) (EC 3.1.-.-) (Exonuclease I) (hExoI)	EXO1 EXOI HEX1	Homo sapiens (Human)	846
Q9UQ88	reviewed	CD11A_HUMAN	Cyclin-dependent kinase 11A (EC 2.7.11.22) (Cell division cycle 2-like protein kinase 2) (Cell division protein kinase 11A) (Galactosyltransferase-associated protein kinase p58/GTA) (PITSLRE serine/threonine-protein kinase CDC2L2)	CDK11A CDC2L2 CDC2L3 PITSLREB	Homo sapiens (Human)	783
Q9UQB9	reviewed	AURKC_HUMAN	Aurora kinase C (EC 2.7.11.1) (Aurora 3) (Aurora/IPL1-related kinase 3) (ARK-3) (Aurora-related kinase 3) (Aurora/IPL1/Eg2 protein 2) (Serine/threonine-protein kinase 13) (Serine/threonine-protein kinase aurora-C)	AURKC AIE2 AIK3 AIRK3 ARK3 STK13	Homo sapiens (Human)	309
Q9UQE7	reviewed	SMC3_HUMAN	Structural maintenance of chromosomes protein 3 (SMC protein 3) (SMC-3) (Basement membrane-associated chondroitin proteoglycan) (Bamacan) (Chondroitin sulfate proteoglycan 6) (Chromosome-associated polypeptide) (hCAP)	SMC3 BAM BMH CSPG6 SMC3L1	Homo sapiens (Human)	1217
Q9UQM7	reviewed	KCC2A_HUMAN	Calcium/calmodulin-dependent protein kinase type II subunit alpha (CaM kinase II subunit alpha) (CaMK-II subunit alpha) (EC 2.7.11.17)	CAMK2A CAMKA KIAA0968	Homo sapiens (Human)	478
Q9UQN3	reviewed	CHM2B_HUMAN	Charged multivesicular body protein 2b (CHMP2.5) (Chromatin-modifying protein 2b) (CHMP2b) (Vacuolar protein sorting-associated protein 2-2) (Vps2-2) (hVps2-2)	CHMP2B CGI-84	Homo sapiens (Human)	213
Q9Y222	reviewed	DMTF1_HUMAN	Cyclin-D-binding Myb-like transcription factor 1 (hDMTF1) (Cyclin-D-interacting Myb-like protein 1) (hDMP1)	DMTF1 DMP1	Homo sapiens (Human)	760
Q9Y250	reviewed	LZTS1_HUMAN	Leucine zipper putative tumor suppressor 1 (F37/esophageal cancer-related gene-coding leucine-zipper motif) (Fez1)	LZTS1 FEZ1	Homo sapiens (Human)	596
Q9Y265	reviewed	RUVB1_HUMAN	RuvB-like 1 (EC 3.6.4.12) (49 kDa TATA box-binding protein-interacting protein) (49 kDa TBP-interacting protein) (54 kDa erythrocyte cytosolic protein) (ECP-54) (INO80 complex subunit H) (Nuclear matrix protein 238) (NMP 238) (Pontin 52) (TIP49a) (TIP60-associated protein 54-alpha) (TAP54-alpha)	RUVBL1 INO80H NMP238 TIP49 TIP49A	Homo sapiens (Human)	456
Q9Y266	reviewed	NUDC_HUMAN	Nuclear migration protein nudC (Nuclear distribution protein C homolog)	NUDC	Homo sapiens (Human)	331
Q9Y2D4	reviewed	EXC6B_HUMAN	Exocyst complex component 6B (Exocyst complex component Sec15B) (SEC15-like protein 2)	EXOC6B KIAA0919 SEC15B SEC15L2	Homo sapiens (Human)	811
Q9Y2D8	reviewed	ADIP_HUMAN	Afadin- and alpha-actinin-binding protein (ADIP) (Afadin DIL domain-interacting protein) (SSX2-interacting protein)	SSX2IP KIAA0923	Homo sapiens (Human)	614
Q9Y2S7	reviewed	PDIP2_HUMAN	Polymerase delta-interacting protein 2 (38 kDa DNA polymerase delta interaction protein) (p38)	POLDIP2 PDIP38 POLD4 HSPC017	Homo sapiens (Human)	368
Q9Y2W6	reviewed	TDRKH_HUMAN	Tudor and KH domain-containing protein (Tudor domain-containing protein 2)	TDRKH TDRD2	Homo sapiens (Human)	561
Q9Y2Z0	reviewed	SGT1_HUMAN	Protein SGT1 homolog (Protein 40-6-3) (Sgt1) (Suppressor of G2 allele of SKP1 homolog)	SUGT1	Homo sapiens (Human)	365
Q9Y3A5	reviewed	SBDS_HUMAN	Ribosome maturation protein SBDS (Shwachman-Bodian-Diamond syndrome protein)	SBDS CGI-97	Homo sapiens (Human)	250
Q9Y3D0	reviewed	CIA2B_HUMAN	Cytosolic iron-sulfur assembly component 2B (MSS19-interacting protein of 18 kDa) (Mitotic spindle-associated MMXD complex subunit MIP18) (Protein FAM96B)	CIAO2B CIAB FAM96B MIP18 CGI-128 HSPC118	Homo sapiens (Human)	163
Q9Y3E7	reviewed	CHMP3_HUMAN	Charged multivesicular body protein 3 (Chromatin-modifying protein 3) (Neuroendocrine differentiation factor) (Vacuolar protein sorting-associated protein 24) (hVps24)	CHMP3 CGI149 NEDF VPS24 CGI-149	Homo sapiens (Human)	222
Q9Y3P9	reviewed	RBGP1_HUMAN	Rab GTPase-activating protein 1 (GAP and centrosome-associated protein) (Rab6 GTPase-activating protein GAPCenA)	RABGAP1 HSPC094	Homo sapiens (Human)	1069
Q9Y448	reviewed	SKAP_HUMAN	Small kinetochore-associated protein (SKAP) (Kinetochore-localized astrin-binding protein) (Kinastrin) (Kinetochore-localized astrin/SPAG5-binding protein) (TRAF4-associated factor 1)	KNSTRN C15orf23 SKAP TRAF4AF1 HSD11	Homo sapiens (Human)	316
Q9Y496	reviewed	KIF3A_HUMAN	Kinesin-like protein KIF3A (Microtubule plus end-directed kinesin motor 3A)	KIF3A KIF3	Homo sapiens (Human)	699
Q9Y4F3	reviewed	MARF1_HUMAN	Meiosis regulator and mRNA stability factor 1 (Limkain-b1) (Meiosis arrest female protein 1)	MARF1 KIAA0430 LKAP	Homo sapiens (Human)	1742
Q9Y570	reviewed	PPME1_HUMAN	Protein phosphatase methylesterase 1 (PME-1) (EC 3.1.1.89)	PPME1 PME1 PP2593 PRO0750	Homo sapiens (Human)	386
Q9Y580	reviewed	RBM7_HUMAN	RNA-binding protein 7 (RNA-binding motif protein 7)	RBM7	Homo sapiens (Human)	266
Q9Y5A6	reviewed	ZSC21_HUMAN	Zinc finger and SCAN domain-containing protein 21 (Renal carcinoma antigen NY-REN-21) (Zinc finger protein 38 homolog) (Zfp-38)	ZSCAN21 ZFP38 ZNF38	Homo sapiens (Human)	473
Q9Y5A9	reviewed	YTHD2_HUMAN	YTH domain-containing family protein 2 (DF2) (CLL-associated antigen KW-14) (High-glucose-regulated protein 8) (Renal carcinoma antigen NY-REN-2)	YTHDF2 HGRG8	Homo sapiens (Human)	579
Q9Y5B0	reviewed	CTDP1_HUMAN	RNA polymerase II subunit A C-terminal domain phosphatase (EC 3.1.3.16) (TFIIF-associating CTD phosphatase)	CTDP1 FCP1	Homo sapiens (Human)	961
Q9Y5K1	reviewed	SPO11_HUMAN	Meiotic recombination protein SPO11 (EC 5.6.2.2) (Cancer/testis antigen 35) (CT35)	SPO11	Homo sapiens (Human)	396
Q9Y5K6	reviewed	CD2AP_HUMAN	CD2-associated protein (Adapter protein CMS) (Cas ligand with multiple SH3 domains)	CD2AP	Homo sapiens (Human)	639
Q9Y5R6	reviewed	DMRT1_HUMAN	Doublesex- and mab-3-related transcription factor 1 (DM domain expressed in testis protein 1)	DMRT1 DMT1	Homo sapiens (Human)	373
Q9Y5T5	reviewed	UBP16_HUMAN	Ubiquitin carboxyl-terminal hydrolase 16 (EC 3.4.19.12) (Deubiquitinating enzyme 16) (Ubiquitin thioesterase 16) (Ubiquitin-processing protease UBP-M) (Ubiquitin-specific-processing protease 16)	USP16 MSTP039	Homo sapiens (Human)	823
Q9Y5X1	reviewed	SNX9_HUMAN	Sorting nexin-9 (SH3 and PX domain-containing protein 1) (Protein SDP1) (SH3 and PX domain-containing protein 3A)	SNX9 SH3PX1 SH3PXD3A	Homo sapiens (Human)	595
Q9Y620	reviewed	RA54B_HUMAN	DNA repair and recombination protein RAD54B (EC 3.6.4.-) (RAD54 homolog B)	RAD54B	Homo sapiens (Human)	910
Q9Y657	reviewed	SPIN1_HUMAN	Spindlin-1 (Ovarian cancer-related protein) (Spindlin1)	SPIN1 OCR SPIN	Homo sapiens (Human)	262
Q9Y6A5	reviewed	TACC3_HUMAN	Transforming acidic coiled-coil-containing protein 3 (ERIC-1)	TACC3 ERIC1	Homo sapiens (Human)	838
Q9Y6B2	reviewed	EID1_HUMAN	EP300-interacting inhibitor of differentiation 1 (21 kDa pRb-associated protein) (CREBBP/EP300 inhibitory protein 1) (E1A-like inhibitor of differentiation 1) (EID-1)	EID1 C15orf3 CRI1 RBP21 PNAS-22 PTD014	Homo sapiens (Human)	187
Q9Y6D9	reviewed	MD1L1_HUMAN	Mitotic spindle assembly checkpoint protein MAD1 (Mitotic arrest deficient 1-like protein 1) (MAD1-like protein 1) (Mitotic checkpoint MAD1 protein homolog) (HsMAD1) (hMAD1) (Tax-binding protein 181)	MAD1L1 MAD1 TXBP181	Homo sapiens (Human)	718
Q9Y6G9	reviewed	DC1L1_HUMAN	Cytoplasmic dynein 1 light intermediate chain 1 (LIC1) (Dynein light chain A) (DLC-A) (Dynein light intermediate chain 1, cytosolic)	DYNC1LI1 DNCLI1	Homo sapiens (Human)	523
Q9Y6I4	reviewed	UBP3_HUMAN	Ubiquitin carboxyl-terminal hydrolase 3 (EC 3.4.19.12) (Deubiquitinating enzyme 3) (Ubiquitin thioesterase 3) (Ubiquitin-specific-processing protease 3)	USP3	Homo sapiens (Human)	520
Q9Y6K1	reviewed	DNM3A_HUMAN	DNA (cytosine-5)-methyltransferase 3A (Dnmt3a) (EC 2.1.1.37) (Cysteine methyltransferase DNMT3A) (EC 2.1.1.-) (DNA methyltransferase HsaIIIA) (DNA MTase HsaIIIA) (M.HsaIIIA)	DNMT3A	Homo sapiens (Human)	912
Q9Y6N9	reviewed	USH1C_HUMAN	Harmonin (Antigen NY-CO-38/NY-CO-37) (Autoimmune enteropathy-related antigen AIE-75) (Protein PDZ-73) (Renal carcinoma antigen NY-REN-3) (Usher syndrome type-1C protein)	USH1C AIE75	Homo sapiens (Human)	552
Q9Y6R9	reviewed	CCD61_HUMAN	Centrosomal protein CCDC61 (Coiled-coil domain-containing protein 61) (VFL3 homolog)	CCDC61	Homo sapiens (Human)	512
Q9Y6X3	reviewed	SCC4_HUMAN	MAU2 chromatid cohesion factor homolog (MAU-2) (Cohesin loading complex subunit SCC4 homolog)	MAU2 KIAA0892 SCC4	Homo sapiens (Human)	613
A6NF83	reviewed	NUPR2_HUMAN	Nuclear protein 2 (Nuclear transcriptional regulator 1-like protein) (Nuclear transcriptional regulator protein 2)	NUPR2 NUPR1L	Homo sapiens (Human)	97
A6NI79	reviewed	CCD69_HUMAN	Coiled-coil domain-containing protein 69	CCDC69	Homo sapiens (Human)	296
A6NJB7	reviewed	PRR19_HUMAN	Proline-rich protein 19	PRR19	Homo sapiens (Human)	356
A6NKF1	reviewed	SAC31_HUMAN	SAC3 domain-containing protein 1 (SAC3 homology domain-containing protein 1)	SAC3D1 SHD1	Homo sapiens (Human)	404
A8MPP1	reviewed	D11L8_HUMAN	Putative ATP-dependent RNA helicase DDX11-like protein 8 (EC 3.6.4.13) (DEAD/H box protein 11-like 8)	DDX11L8	Homo sapiens (Human)	907
A8MQT2	reviewed	GOG8B_HUMAN	Golgin subfamily A member 8B (Golgin-67)	GOLGA8B	Homo sapiens (Human)	603
O14753	reviewed	OVOL1_HUMAN	Putative transcription factor Ovo-like 1 (hOvo1)	OVOL1	Homo sapiens (Human)	267
O94889	reviewed	KLH18_HUMAN	Kelch-like protein 18	KLHL18 KIAA0795 OK/SW-cl.74	Homo sapiens (Human)	574
P0CG13	reviewed	CTF8_HUMAN	Chromosome transmission fidelity protein 8 homolog (hCTF8)	CHTF8 CTF8	Homo sapiens (Human)	121
P33552	reviewed	CKS2_HUMAN	Cyclin-dependent kinases regulatory subunit 2 (CKS-2)	CKS2	Homo sapiens (Human)	79
P54826	reviewed	GAS1_HUMAN	Growth arrest-specific protein 1 (GAS-1)	GAS1	Homo sapiens (Human)	345
P59074	reviewed	CHM4P_HUMAN	Putative charged multivesicular body protein 4B-like protein CHMP4BP1 (Charged multivesicular body protein 4B pseudogene 1)	CHMP4BP1 CGI-301	Homo sapiens (Human)	171
P69208	reviewed	MORN_HUMAN	Morphogenetic neuropeptide (Head activator) (HA)		Homo sapiens (Human)	11
Q14094	reviewed	CCNI_HUMAN	Cyclin-I	CCNI	Homo sapiens (Human)	377
Q16589	reviewed	CCNG2_HUMAN	Cyclin-G2	CCNG2	Homo sapiens (Human)	344
Q587J7	reviewed	TDR12_HUMAN	Putative ATP-dependent RNA helicase TDRD12 (EC 3.6.4.13) (ES cell-associated transcript 8 protein) (Tudor domain-containing protein 12)	TDRD12 ECAT8	Homo sapiens (Human)	1177
Q5HY92	reviewed	FIGN_HUMAN	Fidgetin	FIGN	Homo sapiens (Human)	759
Q5MJ68	reviewed	SPDYC_HUMAN	Speedy protein C (Rapid inducer of G2/M progression in oocytes C) (RINGO C) (hSpy/Ringo C)	SPDYC	Homo sapiens (Human)	293
Q5T4T6	reviewed	SYC2L_HUMAN	Synaptonemal complex protein 2-like (SCP-2-like) (145 kDa nucleolar protein homolog) (hsNO145)	SYCP2L C6orf177 NO145	Homo sapiens (Human)	812
Q66LE6	reviewed	2ABD_HUMAN	Serine/threonine-protein phosphatase 2A 55 kDa regulatory subunit B delta isoform (PP2A subunit B isoform B55-delta) (PP2A subunit B isoform PR55-delta) (PP2A subunit B isoform R2-delta) (PP2A subunit B isoform delta)	PPP2R2D KIAA1541	Homo sapiens (Human)	453
Q6NUK4	reviewed	REEP3_HUMAN	Receptor expression-enhancing protein 3	REEP3 C10orf74	Homo sapiens (Human)	255
Q6PB30	reviewed	CSAG1_HUMAN	Chondrosarcoma-associated gene 1 protein (Cancer/testis antigen 24.1) (CT24.1) (Cancer/testis antigen CSAGE)	CSAG1 CSAGE	Homo sapiens (Human)	78
Q6WBX8	reviewed	RAD9B_HUMAN	Cell cycle checkpoint control protein RAD9B (DNA repair exonuclease rad9 homolog B) (hRAD9B)	RAD9B	Homo sapiens (Human)	426
Q7Z3Z3	reviewed	PIWL3_HUMAN	Piwi-like protein 3	PIWIL3	Homo sapiens (Human)	882
Q8IV13	reviewed	CCNJL_HUMAN	Cyclin-J-like protein	CCNJL	Homo sapiens (Human)	435
Q8IXT1	reviewed	DDIAS_HUMAN	DNA damage-induced apoptosis suppressor protein (Nitric oxide-inducible gene protein)	DDIAS C11orf82 NOXIN	Homo sapiens (Human)	998
Q8IXT2	reviewed	DMRTD_HUMAN	Doublesex- and mab-3-related transcription factor C2	DMRTC2	Homo sapiens (Human)	367
Q8IZA3	reviewed	H18_HUMAN	Histone H1.8 (Histone H1oo) (Oocyte-specific histone H1) (Oocyte-specific linker histone H1) (osH1)	H1-8 H1FOO H1OO OSH1	Homo sapiens (Human)	346
Q8IZT9	reviewed	FAM9C_HUMAN	Protein FAM9C	FAM9C	Homo sapiens (Human)	166
Q8N6T0	reviewed	TO6BL_HUMAN	Type 2 DNA topoisomerase 6 subunit B-like (Type 2 DNA topoisomerase VI subunit B-like) (TOPOVIBL)	TOP6BL C11orf80	Homo sapiens (Human)	577
Q8N7B1	reviewed	HORM2_HUMAN	HORMA domain-containing protein 2	HORMAD2	Homo sapiens (Human)	307
Q8NHP7	reviewed	EXD1_HUMAN	piRNA biogenesis protein EXD1 (Exonuclease 3'-5' domain-containing protein 1) (Exonuclease 3'-5' domain-like-containing protein 1) (Inactive exonuclease EXD1)	EXD1 EXDL1	Homo sapiens (Human)	514
Q8NHR7	reviewed	TERB2_HUMAN	Telomere repeats-binding bouquet formation protein 2	TERB2 C15orf43	Homo sapiens (Human)	220
Q8TAA3	reviewed	PSMA8_HUMAN	Proteasome subunit alpha-type 8 (Proteasome alpha 4 subunit) (Alpha4s) (Proteasome subunit alpha-type 7-like)	PSMA8 PSMA7L	Homo sapiens (Human)	256
Q92771	reviewed	DDX12_HUMAN	Putative ATP-dependent RNA helicase DDX12 (EC 3.6.4.13) (CHL1-related protein 2) (hCHLR2) (DEAD/H box protein 12)	DDX12P CHLR2 DDX12	Homo sapiens (Human)	950
Q96AC6	reviewed	KIFC2_HUMAN	Kinesin-like protein KIFC2	KIFC2	Homo sapiens (Human)	838
Q96DY7	reviewed	MTBP_HUMAN	Mdm2-binding protein (hMTBP)	MTBP	Homo sapiens (Human)	904
Q99618	reviewed	CDCA3_HUMAN	Cell division cycle-associated protein 3 (Gene-rich cluster protein C8) (Trigger of mitotic entry protein 1) (TOME-1)	CDCA3 C8 GRCC8 TOME1	Homo sapiens (Human)	268
Q99865	reviewed	SPI2A_HUMAN	Spindlin-2A (Protein DXF34) (Spindlin-like protein 2A) (SPIN-2) (SPIN-2A)	SPIN2A DXF34 SPIN2	Homo sapiens (Human)	258
Q9BS18	reviewed	APC13_HUMAN	Anaphase-promoting complex subunit 13 (APC13) (Cyclosome subunit 13)	ANAPC13	Homo sapiens (Human)	74
Q9C099	reviewed	LRCC1_HUMAN	Leucine-rich repeat and coiled-coil domain-containing protein 1 (Centrosomal leucine-rich repeat and coiled-coil domain-containing protein)	LRRCC1 CLERC KIAA1764	Homo sapiens (Human)	1032
Q9C0B6	reviewed	BRNP2_HUMAN	BMP/retinoic acid-inducible neural-specific protein 2 (DBCCR1-like protein 2)	BRINP2 DBCCR1L2 FAM5B KIAA1747	Homo sapiens (Human)	783
Q9H8S5	reviewed	CCNP_HUMAN	Cyclin-P (Cyclin N-terminal domain-containing protein 2)	CCNP CNTD2	Homo sapiens (Human)	307
Q9NTU4	reviewed	CTSRZ_HUMAN	Cation channel sperm-associated auxiliary subunit zeta (CatSper-zeta) (CatSperzeta) (Testis-expressed protein 40)	CATSPERZ C11orf20 TEX40	Homo sapiens (Human)	200
Q9NZH5	reviewed	PTTG2_HUMAN	Securin-2 (Pituitary tumor-transforming gene 2 protein)	PTTG2	Homo sapiens (Human)	202
Q9Y421	reviewed	FA32A_HUMAN	Protein FAM32A (Ovarian tumor-associated gene 12) (OTAG-12)	FAM32A OTAG12 CGI-144	Homo sapiens (Human)	112
Q9Y4I5	reviewed	MTL5_HUMAN	Tesmin (Metallothionein-like 5, testis-specific) (Testis-specific metallothionein-like protein)	TESMIN MTL5	Homo sapiens (Human)	508
A0A087WXM9	reviewed	MEIKN_HUMAN	Meiosis-specific kinetochore protein	MEIKIN	Homo sapiens (Human)	373
A6NCL1	reviewed	GEMC1_HUMAN	Geminin coiled-coil domain-containing protein 1	GMNC GEMC1	Homo sapiens (Human)	334
A6NK02	reviewed	TRI75_HUMAN	Tripartite motif-containing protein 75	TRIM75 TRIM75P	Homo sapiens (Human)	468
A6NN73	reviewed	GOG8C_HUMAN	Golgin subfamily A member 8C	GOLGA8CP GOLGA8C	Homo sapiens (Human)	597
B2CW77	reviewed	KILIN_HUMAN	Killin	KLLN	Homo sapiens (Human)	178
B2RXH4	reviewed	BTBDI_HUMAN	BTB/POZ domain-containing protein 18	BTBD18	Homo sapiens (Human)	712
C9JSJ3	reviewed	MEIOS_HUMAN	Meiosis initiator protein (Basic helix-loop-helix and HMG box domain-containing protein 1)	MEIOSIN BHMG1	Homo sapiens (Human)	638
O75467	reviewed	Z324A_HUMAN	Zinc finger protein 324A (Zinc finger protein ZF5128)	ZNF324 ZNF324A	Homo sapiens (Human)	553
O75794	reviewed	CD123_HUMAN	Cell division cycle protein 123 homolog (Protein D123) (HT-1080) (PZ32)	CDC123 C10orf7 D123	Homo sapiens (Human)	336
Q4G0Z9	reviewed	MCMD2_HUMAN	Minichromosome maintenance domain-containing protein 2 (MCM domain-containing protein 2)	MCMDC2 C8orf45	Homo sapiens (Human)	681
Q5T5M9	reviewed	CCNJ_HUMAN	Cyclin-J	CCNJ	Homo sapiens (Human)	372
Q5VZ46	reviewed	K1614_HUMAN	Uncharacterized protein KIAA1614	KIAA1614	Homo sapiens (Human)	1190
Q6NT89	reviewed	TRNP1_HUMAN	TMF-regulated nuclear protein 1	TRNP1 C1orf225 TRNP	Homo sapiens (Human)	227
Q6ZMN8	reviewed	CCNI2_HUMAN	Cyclin-I2	CCNI2	Homo sapiens (Human)	369
Q7Z4M0	reviewed	RE114_HUMAN	Meiotic recombination protein REC114	REC114 C15orf60	Homo sapiens (Human)	266
Q8IYS8	reviewed	BD1L2_HUMAN	Biorientation of chromosomes in cell division protein 1-like 2 (Biorientation of chromosomes in cell division protein 1 pseudogene) (Protein FAM44C)	BOD1L2 BOD1P FAM44C	Homo sapiens (Human)	172
Q8N7Z5	reviewed	ANR31_HUMAN	Ankyrin repeat domain-containing protein 31	ANKRD31	Homo sapiens (Human)	1873
Q8N815	reviewed	CNTD1_HUMAN	Cyclin N-terminal domain-containing protein 1	CNTD1 CNTD	Homo sapiens (Human)	330
Q8N957	reviewed	ANKF1_HUMAN	Ankyrin repeat and fibronectin type-III domain-containing protein 1	ANKFN1	Homo sapiens (Human)	1146
Q8NHY5	reviewed	HUS1B_HUMAN	Checkpoint protein HUS1B (hHUS1B)	HUS1B	Homo sapiens (Human)	278
Q8WVI7	reviewed	PPR1C_HUMAN	Protein phosphatase 1 regulatory subunit 1C (Inhibitor-5 of protein phosphatase 1) (IPP5)	PPP1R1C	Homo sapiens (Human)	109
Q96L03	reviewed	SPT17_HUMAN	Spermatogenesis-associated protein 17	SPATA17	Homo sapiens (Human)	361
Q99445	reviewed	GML_HUMAN	Glycosyl-phosphatidylinositol-anchored molecule-like protein	GML LY6DL	Homo sapiens (Human)	158
Q9BSK0	reviewed	MALD1_HUMAN	MARVEL domain-containing protein 1	MARVELD1 MRVLDC1	Homo sapiens (Human)	173
Q9BTV7	reviewed	CABL2_HUMAN	CDK5 and ABL1 enzyme substrate 2 (Interactor with CDK3 2) (Ik3-2)	CABLES2 C20orf150	Homo sapiens (Human)	478
Q9BWT6	reviewed	MND1_HUMAN	Meiotic nuclear division protein 1 homolog	MND1 GAJ	Homo sapiens (Human)	205
Q9H4I0	reviewed	RD21L_HUMAN	Double-strand-break repair protein rad21-like protein 1	RAD21L1 RAD21L	Homo sapiens (Human)	556
Q9H853	reviewed	TBA4B_HUMAN	Putative tubulin-like protein alpha-4B (EC 3.6.5.-) (Alpha-tubulin 4B)	TUBA4B TUBA4	Homo sapiens (Human)	241
Q9NYL9	reviewed	TMOD3_HUMAN	Tropomodulin-3 (Ubiquitous tropomodulin) (U-Tmod)	TMOD3	Homo sapiens (Human)	352
Q9NZH4	reviewed	PTTG3_HUMAN	Putative pituitary tumor-transforming gene 3 protein (hPTTG3) (Securin-3) (rcPTTG1)	PTTG3P PTTG3	Homo sapiens (Human)	202
Q9UJT0	reviewed	TBE_HUMAN	Tubulin epsilon chain (Epsilon-tubulin)	TUBE1 TUBE	Homo sapiens (Human)	475
Q9Y236	reviewed	OSGI2_HUMAN	Oxidative stress-induced growth inhibitor 2 (hT41)	OSGIN2 C8orf1	Homo sapiens (Human)	505
A8MT33	reviewed	SYC1L_HUMAN	Synaptonemal complex central element protein 1-like (Meiosis-related protein)	SYCE1L	Homo sapiens (Human)	242
A8MTL3	reviewed	R212B_HUMAN	RING finger protein 212B	RNF212B C14orf164	Homo sapiens (Human)	300
H3BPF8	reviewed	GOG8S_HUMAN	Golgin subfamily A member 8S	GOLGA8S	Homo sapiens (Human)	625
Q5VVC0	reviewed	SPO16_HUMAN	Protein SPO16 homolog (Synaptonemal complex reinforcing element)	SPO16 C1orf146 SCRE	Homo sapiens (Human)	180
Q9BRP1	reviewed	PDD2L_HUMAN	Programmed cell death protein 2-like	PDCD2L	Homo sapiens (Human)	358

## Sheet: metastasis
Entry	Reviewed	Entry Name	Protein names	Gene Names	Organism	Length
A0JLT2	reviewed	MED19_HUMAN	Mediator of RNA polymerase II transcription subunit 19 (Lung cancer metastasis-related protein 1) (Mediator complex subunit 19)	MED19 LCMR1	Homo sapiens (Human)	244
O15393	reviewed	TMPS2_HUMAN	Transmembrane protease serine 2 (EC 3.4.21.122) (Serine protease 10) [Cleaved into: Transmembrane protease serine 2 non-catalytic chain; Transmembrane protease serine 2 catalytic chain]	TMPRSS2 PRSS10	Homo sapiens (Human)	492
O43791	reviewed	SPOP_HUMAN	Speckle-type POZ protein (HIB homolog 1) (Roadkill homolog 1)	SPOP	Homo sapiens (Human)	374
O75365	reviewed	TP4A3_HUMAN	Protein tyrosine phosphatase type IVA 3 (EC 3.1.3.48) (PRL-R) (Protein-tyrosine phosphatase 4a3) (Protein-tyrosine phosphatase of regenerating liver 3) (PRL-3)	PTP4A3 PRL3	Homo sapiens (Human)	173
O75368	reviewed	SH3L1_HUMAN	Adapter SH3BGRL (SH3 domain-binding glutamic acid-rich-like protein 1)	SH3BGRL	Homo sapiens (Human)	114
P07737	reviewed	PROF1_HUMAN	Profilin-1 (Epididymis tissue protein Li 184a) (Profilin I)	PFN1	Homo sapiens (Human)	140
P29374	reviewed	ARI4A_HUMAN	AT-rich interactive domain-containing protein 4A (ARID domain-containing protein 4A) (Retinoblastoma-binding protein 1) (RBBP-1)	ARID4A RBBP1 RBP1	Homo sapiens (Human)	1257
P35916	reviewed	VGFR3_HUMAN	Vascular endothelial growth factor receptor 3 (VEGFR-3) (EC 2.7.10.1) (Fms-like tyrosine kinase 4) (FLT-4) (Tyrosine-protein kinase receptor FLT4)	FLT4 VEGFR3	Homo sapiens (Human)	1363
P36402	reviewed	TCF7_HUMAN	Transcription factor 7 (TCF-7) (T-cell-specific transcription factor 1) (T-cell factor 1) (TCF-1)	TCF7 TCF1	Homo sapiens (Human)	384
P49841	reviewed	GSK3B_HUMAN	Glycogen synthase kinase-3 beta (GSK-3 beta) (EC 2.7.11.26) (Serine/threonine-protein kinase GSK3B) (EC 2.7.11.1)	GSK3B	Homo sapiens (Human)	420
P67775	reviewed	PP2AA_HUMAN	Serine/threonine-protein phosphatase 2A catalytic subunit alpha isoform (PP2A-alpha) (EC 3.1.3.16) (Replication protein C) (RP-C)	PPP2CA	Homo sapiens (Human)	309
Q04206	reviewed	TF65_HUMAN	Transcription factor p65 (Nuclear factor NF-kappa-B p65 subunit) (Nuclear factor of kappa light polypeptide gene enhancer in B-cells 3)	RELA NFKB3	Homo sapiens (Human)	551
Q04900	reviewed	MUC24_HUMAN	Sialomucin core protein 24 (MUC-24) (Endolyn) (Multi-glycosylated core protein 24) (MGC-24) (MGC-24v) (CD antigen CD164)	CD164	Homo sapiens (Human)	197
Q13015	reviewed	AF1Q_HUMAN	Protein AF1q	MLLT11 AF1Q	Homo sapiens (Human)	90
Q13418	reviewed	ILK_HUMAN	Integrin-linked protein kinase (EC 2.7.11.1) (59 kDa serine/threonine-protein kinase) (Beta-integrin-linked kinase) (ILK-1) (ILK-2) (p59ILK)	ILK ILK1 ILK2	Homo sapiens (Human)	452
Q13547	reviewed	HDAC1_HUMAN	Histone deacetylase 1 (HD1) (EC 3.5.1.98) (Protein deacetylase HDAC1) (EC 3.5.1.-) (Protein decrotonylase HDAC1) (EC 3.5.1.-)	HDAC1 RPD3L1	Homo sapiens (Human)	482
Q13618	reviewed	CUL3_HUMAN	Cullin-3 (CUL-3)	CUL3 KIAA0617	Homo sapiens (Human)	768
Q15831	reviewed	STK11_HUMAN	Serine/threonine-protein kinase STK11 (EC 2.7.11.1) (Liver kinase B1) (LKB1) (hLKB1) (Renal carcinoma antigen NY-REN-19)	STK11 LKB1 PJS	Homo sapiens (Human)	433
Q16617	reviewed	NKG7_HUMAN	Protein NKG7 (G-CSF-induced gene 1 protein) (GIG-1 protein) (Granule membrane protein of 17 kDa) (GMP-17) (Natural killer cell protein 7) (p15-TIA-1)	NKG7 GIG1	Homo sapiens (Human)	165
Q53EU6	reviewed	GPAT3_HUMAN	Glycerol-3-phosphate acyltransferase 3 (GPAT-3) (EC 2.3.1.15) (1-acyl-sn-glycerol-3-phosphate O-acyltransferase 10) (AGPAT 10) (1-acyl-sn-glycerol-3-phosphate O-acyltransferase 9) (1-AGP acyltransferase 9) (1-AGPAT 9) (EC 2.3.1.51) (Acyl-CoA:glycerol-3-phosphate acyltransferase 3) (hGPAT3) (Lung cancer metastasis-associated protein 1) (Lysophosphatidic acid acyltransferase theta) (LPAAT-theta) (M…	GPAT3 AGPAT9 MAG1 HMFN0839 UNQ2753/PRO6492	Homo sapiens (Human)	434
Q5PSV4	reviewed	BRM1L_HUMAN	Breast cancer metastasis-suppressor 1-like protein (BRMS1-homolog protein p40) (BRMS1-like protein p40)	BRMS1L	Homo sapiens (Human)	323
Q5VWQ8	reviewed	DAB2P_HUMAN	Disabled homolog 2-interacting protein (DAB2 interaction protein) (DAB2-interacting protein) (ASK-interacting protein 1) (AIP-1) (DOC-2/DAB-2 interactive protein)	DAB2IP AF9Q34 AIP1 KIAA1743	Homo sapiens (Human)	1189
Q86TP1	reviewed	PRUN1_HUMAN	Exopolyphosphatase PRUNE1 (EC 3.6.1.1) (Drosophila-related expressed sequence 17) (DRES-17) (DRES17) (HTcD37) (Protein prune homolog 1) (hPrune)	PRUNE1 PRUNE	Homo sapiens (Human)	453
Q86WR0	reviewed	CCD25_HUMAN	Coiled-coil domain-containing protein 25	CCDC25	Homo sapiens (Human)	208
Q8IU80	reviewed	TMPS6_HUMAN	Transmembrane protease serine 6 (EC 3.4.21.-) (Matriptase-2)	TMPRSS6 UNQ354/PRO618	Homo sapiens (Human)	811
Q92786	reviewed	PROX1_HUMAN	Prospero homeobox protein 1 (Homeobox prospero-like protein PROX1) (PROX-1)	PROX1	Homo sapiens (Human)	737
Q93096	reviewed	TP4A1_HUMAN	Protein tyrosine phosphatase type IVA 1 (EC 3.1.3.48) (PTP(CAAXI)) (Protein-tyrosine phosphatase 4a1) (Protein-tyrosine phosphatase of regenerating liver 1) (PRL-1)	PTP4A1 PRL1 PTPCAAX1	Homo sapiens (Human)	173
Q96G23	reviewed	CERS2_HUMAN	Ceramide synthase 2 (CerS2) (LAG1 longevity assurance homolog 2) (SP260) (Sphingosine N-acyltransferase CERS2) (EC 2.3.1.24) (Tumor metastasis-suppressor gene 1 protein) (Very-long-chain ceramide synthase CERS2) (EC 2.3.1.297)	CERS2 LASS2 TMSG1	Homo sapiens (Human)	380
Q9BQ24	reviewed	ZFY21_HUMAN	Zinc finger FYVE domain-containing protein 21 (ZF21)	ZFYVE21	Homo sapiens (Human)	234
Q9H7L9	reviewed	SDS3_HUMAN	Sin3 histone deacetylase corepressor complex component SDS3 (45 kDa Sin3-associated polypeptide) (Suppressor of defective silencing 3 protein homolog)	SUDS3 SAP45 SDS3	Homo sapiens (Human)	328
Q9HCU9	reviewed	BRMS1_HUMAN	Breast cancer metastasis-suppressor 1	BRMS1	Homo sapiens (Human)	246
Q9UNH7	reviewed	SNX6_HUMAN	Sorting nexin-6 (TRAF4-associated factor 2) [Cleaved into: Sorting nexin-6, N-terminally processed]	SNX6	Homo sapiens (Human)	406
Q9Y2M5	reviewed	KLH20_HUMAN	Kelch-like protein 20 (Kelch-like ECT2-interacting protein) (Kelch-like protein X)	KLHL20 KLEIP KLHLX	Homo sapiens (Human)	609
Q9Y6Y0	reviewed	NS1BP_HUMAN	Influenza virus NS1A-binding protein (NS1-BP) (NS1-binding protein) (Aryl hydrocarbon receptor-associated protein 3) (Kelch-like protein 39)	IVNS1ABP ARA3 FLARA3 KIAA0850 KLHL39 NS1 NS1BP HSPC068	Homo sapiens (Human)	642
Q6ZN28	reviewed	MACC1_HUMAN	Metastasis-associated in colon cancer protein 1 (SH3 domain-containing protein 7a5)	MACC1	Homo sapiens (Human)	852

## Sheet: development
Entry	Reviewed	Entry Name	Protein names	Gene Names	Organism	Length
B1AK53	reviewed	ESPN_HUMAN	Espin (Autosomal recessive deafness type 36 protein) (Ectoplasmic specialization protein)	ESPN DFNB36 LP2654	Homo sapiens (Human)	854
O00592	reviewed	PODXL_HUMAN	Podocalyxin (GCTM-2 antigen) (Gp200) (Podocalyxin-like protein 1) (PC) (PCLP-1)	PODXL PCLP PCLP1	Homo sapiens (Human)	558
O14862	reviewed	AIM2_HUMAN	Interferon-inducible protein AIM2 (Absent in melanoma 2)	AIM2	Homo sapiens (Human)	343
O15213	reviewed	WDR46_HUMAN	WD repeat-containing protein 46 (WD repeat-containing protein BING4)	WDR46 BING4 C6orf11 FP221	Homo sapiens (Human)	610
[truncated: 221 more rows]

## Sheet: progression 
Entry	Reviewed	Entry Name	Protein names	Gene Names	Organism	Length
[truncated: 75 more rows]
