# Supplementary material for: Proliferation-cycle gene signatures predict immune landscape and prognosis in lung adenocarcinoma
Source: Discov Oncol. 2025 Dec 31;17:200. doi: 10.1007/s12672-025-04346-6 (PMC12864599; doi:10.1007/s12672-025-04346-6)
Supplement: Supplementary file 2 — Table S2. Feature genes of the green, purple, and pink modules. [file 12672_2025_4346_MOESM2_ESM.xlsx]

## Sheet: Sheet1
Table S2. Feature genes of the green, purple, and pink modules.
GENEID	module colors
CST1	green
MMP1	green
MMP13	green
COL11A1	green
KRT17	green
MMP11	green
COMP	green
COL10A1	green
SFRP2	green
CDH3	green
GREM1	green
TNC	green
COL1A1	green
CST2	green
LRRC15	green
EDN2	green
AHNAK2	green
CTHRC1	green
NT5E	green
CILP	green
THBS2	green
SFRP4	green
PRRX2	green
MMP10	green
PLAU	green
SULF1	green
CILP2	green
COL3A1	green
ITGB4	green
ITGA2	green
CEMIP	green
FNDC1	green
COL12A1	green
SERPINE1	green
ADAM12	green
SCUBE3	green
ITGA11	green
PODNL1	green
IGFBP3	green
SPOCK1	green
LAMC2	green
PLAT	green
POSTN	green
VCAN	green
SRPX2	green
FHL2	green
COL5A1	green
COL5A2	green
APBA2	green
PDLIM4	green
MXRA5	green
ESM1	green
ASPN	green
FNDC4	green
LAMB3	green
COL1A2	green
MAP1B	green
ECM1	green
CPXM2	green
RCN3	green
FSCN1	green
CPXM1	green
HTRA3	green
MFAP5	green
COL15A1	green
CCL11	green
DIO2	green
AMIGO2	green
ADAMTS4	green
LOXL2	green
PCDH7	green
GPC6	green
IBSP	green
FLNC	green
TGFA	green
SLC2A10	green
NPTX2	green
RFLNA	green
TWIST1	green
IGFBP5	green
INHBA	green
KIF26B	green
TNFRSF12A	green
FN1	green
MEDAG	green
LAMP5	green
PXDN	green
AEBP1	green
FAP	green
CCDC80	green
MFAP2	green
CCN4	green
ACKR3	green
BEAN1	green
FBLN2	green
COL6A3	green
IER3	green
COL8A2	green
GAS1	green
BMP8A	green
ISLR	green
HS3ST1	green
STMN3	green
TMEM45A	green
WNT5B	green
SPON2	green
TGFBI	green
MMP3	green
TMEM158	green
ADAMTS16	green
IGFL2	green
VCAM1	green
PDGFRL	green
FBN1	green
MXRA8	green
TNFAIP6	green
ADAMTS12	green
OLFM2	green
COL18A1	green
ANTXR1	green
THY1	green
MMP2	green
COL6A2	green
FAT1	green
HOXB2	green
SPHK1	green
P3H3	green
LUM	green
LOX	green
SERPINE2	green
C5orf46	green
FHOD3	green
SERPINF1	green
PLAUR	green
VASN	green
NEURL1B	green
NRK	green
DCLK1	green
TUBB6	green
NR1D1	green
MMP14	green
TNFRSF11B	green
DUSP5	green
CERCAM	green
EMILIN1	green
CLMP	green
DPYSL3	green
SMO	green
IRS1	green
PDGFD	green
ADAMTS14	green
COL6A1	green
CTSK	green
SNAI1	green
DOK5	green
OLFML2B	green
TAFA5	green
SUGCT	green
BGN	green
GADD45A	green
PLPP4	green
GPX8	green
A4GALT	green
ANGPTL2	green
GXYLT2	green
P4HA3	green
COL5A3	green
SYNDIG1	green
SEMA7A	green
GASK1B	green
ADAMTS2	green
PRSS23	green
SNAI2	green
GFPT2	green
ANGPT2	green
ALDH1A3	green
PMEPA1	green
MSX2	green
FRMD6	green
CAVIN3	green
SP6	green
PRRX1	green
OSMR	green
COL16A1	green
NID2	green
GSDME	green
NPAS2	green
PI15	green
LOXL1	green
MSC	green
KRT14	green
GPC1	green
LGALS1	green
PCOLCE	green
ITGA5	green
TMEM200B	green
TDO2	green
GGT5	green
SULF2	green
GPX7	green
GLT8D2	green
VEGFC	green
SPARC	green
C1QTNF3	green
NOTCH3	green
FZD2	green
ITGAV	green
SLC16A2	green
PROCR	green
LINGO1	green
NCS1	green
SPOCD1	green
SH3PXD2B	green
ARL4C	green
ALDH1L2	green
ADAM19	green
TENM4	green
DACT1	green
VDR	green
CHST1	green
TIMP1	green
COPZ2	green
RGS4	green
LARP6	green
HTRA1	green
SUSD5	green
XYLT1	green
FMO1	green
SCT	green
LRRC17	green
GPR176	green
RUNX2	green
ROR2	green
ITM2C	green
CLEC11A	green
PGF	green
CHST15	green
CMTM3	green
CLIP2	green
SHISAL1	green
LDLRAD3	green
CHSY3	green
SEMA6B	green
PDGFC	green
DNM1	green
FAM20C	green
NLGN2	green
RASD2	green
SLC45A1	green
PGBD5	green
SPSB1	green
CLIP3	green
GJC1	green
APCDD1L	green
KCND2	green
TGFB3	green
MARVELD1	green
SERPINH1	green
BMP1	green
PDLIM7	green
ADAMTS5	green
NOX4	green
TPM1	green
FJX1	green
FBLIM1	green
TNFSF4	green
RAB3IL1	green
ENPP1	green
MFGE8	green
ADGRG3	green
PPP1R18	green
SEC14L2	green
EPYC	green
SLC1A4	green
CXCL9	pink
CCL19	pink
CXCL10	pink
MMP9	pink
AIM2	pink
PLA2G2D	pink
ADAMDEC1	pink
CXCL11	pink
IDO1	pink
OR2I1P	pink
NKG7	pink
IL4I1	pink
GZMB	pink
GNLY	pink
CARD11	pink
WNT10A	pink
ADAM8	pink
GZMA	pink
GZMH	pink
LTB	pink
CCL5	pink
GBP5	pink
TMEM156	pink
RGS1	pink
SLAMF7	pink
GBP4	pink
GBP1	pink
CD8A	pink
SELL	pink
ZNF683	pink
CD38	pink
CCR7	pink
CALHM6	pink
GZMM	pink
CCR4	pink
LAG3	pink
CD3D	pink
CXCR3	pink
TMEM176B	pink
SKAP1	pink
CD2	pink
GPR171	pink
PARP15	pink
IL2RA	pink
ITGAL	pink
PDCD1	pink
BATF	pink
SIT1	pink
CD3E	pink
PSMB9	pink
CD7	pink
APOL3	pink
CCR5	pink
IL2RB	pink
CTLA4	pink
ZAP70	pink
SIRPG	pink
APOL1	pink
TNFRSF9	pink
IFNG	pink
KLHDC7B	pink
FYB1	pink
GZMK	pink
SLAMF6	pink
NMB	pink
WARS1	pink
CD48	pink
CD5	pink
HAPLN3	pink
LCK	pink
TAP1	pink
CD96	pink
TIGIT	pink
KLRB1	pink
CXCR6	pink
SIDT1	pink
P2RY10	pink
XCL2	pink
BATF2	pink
SH2D1A	pink
IKZF3	pink
HLA-DOB	pink
EBI3	pink
DUSP2	pink
TBC1D10C	pink
ARHGAP4	pink
CD40LG	pink
IKZF1	pink
STAT1	pink
ETV7	pink
RUNX3	pink
ITK	pink
SIGLEC10	pink
ICOS	pink
FOXP3	pink
CD3G	pink
PAPLN	pink
IL2RG	pink
CD247	pink
RASGRP1	pink
CXCR4	pink
TRAT1	pink
TBX21	pink
LIMD2	pink
CORO1A	pink
CD6	pink
GPR174	pink
FASLG	pink
PTPN7	pink
APOBEC3G	pink
RASAL3	pink
THEMIS	pink
NLRC5	pink
TSPAN33	pink
BCL11B	pink
TAGAP	pink
ZBP1	pink
APOBEC3H	pink
NCR3	pink
CD28	pink
P2RY8	pink
ADGRG5	pink
MAP4K1	pink
IRF1	pink
XCL1	pink
PRDM1	pink
TMC8	pink
TRAF1	pink
JAK3	pink
TRAF3IP3	pink
IL12RB1	pink
TCL1A	pink
TYMP	pink
RNF213	pink
IL21R	pink
ARHGAP9	pink
ACAP1	pink
SLAMF1	pink
ASPHD2	pink
CLEC2D	pink
PYHIN1	pink
IL16	pink
CCDC88B	pink
NLRC3	pink
SH2D2A	pink
TESPA1	pink
PSTPIP1	pink
SFMBT2	pink
EOMES	pink
CD72	pink
RHOH	pink
TNFRSF4	pink
ARHGAP25	pink
SP140	pink
IL18BP	pink
CD8B	pink
CCR8	pink
ITGB7	pink
CD70	pink
FAM78A	pink
FDCSP	purple
CXCL13	purple
CD79A	purple
MZB1	purple
MS4A1	purple
JCHAIN	purple
CR2	purple
AC136428.1	purple
JSRP1	purple
TNFRSF17	purple
POU2AF1	purple
VPREB3	purple
IGLL5	purple
CD19	purple
FCRLA	purple
DERL3	purple
FCRL5	purple
CD27	purple
ADAM28	purple
IRF4	purple
TNFRSF13C	purple
LAX1	purple
ATP2A3	purple
GPR15	purple
CD79B	purple
FCRL2	purple
SPIB	purple
DPEP1	purple
TLR10	purple
FCMR	purple
TENT5C	purple
PIM2	purple
CPNE5	purple
PAX5	purple
CARMIL2	purple
BLK	purple
STAP1	purple
FCRL3	purple
FCRL1	purple
POU2F2	purple
PNMA3	purple
PNOC	purple
