# Supplementary material for: Proliferation-cycle gene signatures predict immune landscape and prognosis in lung adenocarcinoma
Source: Discov Oncol. 2025 Dec 31;17:200. doi: 10.1007/s12672-025-04346-6 (PMC12864599; doi:10.1007/s12672-025-04346-6)
Supplement: Supplementary file 3 — Table S3. DEGs between high and low risk score groups. [file 12672_2025_4346_MOESM3_ESM.xlsx]

## Sheet: Sheet1
Table S3. DEGs between high and low risk score groups.
GENEID	ID	logFC	AveExpr	t	P.Value	adj.P.Val	B
SPP1	SPP1	2.16897	8.00357	12.0169	6.71666e-30	2.23195e-27	57.0896
COL10A1	COL10A1	2.05685	4.63175	14.8726	1.06475e-42	1.24876e-39	86.1622
COL11A1	COL11A1	2.03515	2.96386	12.7484	4.86899e-33	2.20632e-30	64.2169
CRABP2	CRABP2	2.03276	7.30025	10.1555	1.95788e-22	1.76634e-20	40.1648
COL3A1	COL3A1	2.00399	9.29467	17.6418	3.21201e-56	3.20206e-52	116.892
COL1A1	COL1A1	1.96918	9.18169	15.4202	2.66287e-45	4.08402e-42	92.0753
MMP12	MMP12	1.9534	4.391	11.5196	7.92142e-28	1.94984e-25	52.3891
MMP13	MMP13	1.91075	2.95362	10.9273	1.97074e-25	3.09391e-23	46.956
THBS2	THBS2	1.9063	4.544	17.4035	5.03015e-55	2.00582e-51	114.176
GREM1	GREM1	1.83563	2.82499	14.8371	1.56535e-42	1.56049e-39	85.7819
SULF1	SULF1	1.78262	5.18965	17.0444	3.10969e-53	1.03335e-49	110.105
SFRP2	SFRP2	1.78229	6.77882	12.5717	2.8544e-32	1.18565e-29	62.473
CTHRC1	CTHRC1	1.7713	6.19385	14.1197	3.43053e-39	2.73592e-36	78.1907
TNC	TNC	1.7435	5.8221	13.8771	4.43347e-38	2.85143e-35	75.6657
MMP11	MMP11	1.724	4.77335	10.1573	1.92759e-22	1.74692e-20	40.1801
CILP	CILP	1.66692	2.67677	14.607	1.8803e-41	1.70406e-38	83.3285
LRRC15	LRRC15	1.6627	3.06221	14.0073	1.12573e-38	7.73961e-36	77.0182
GJB2	GJB2	1.65474	4.31771	11.4603	1.38686e-27	3.10688e-25	51.8374
PLAU	PLAU	1.60743	6.28979	13.7945	1.05458e-37	6.37158e-35	74.8108
CXCL13	CXCL13	1.60561	4.97107	9.70925	9.04749e-21	6.19893e-19	36.3962
ADAM12	ADAM12	1.56374	2.70157	16.4603	2.39509e-50	5.96916e-47	103.544
POSTN	POSTN	1.54632	6.69808	15.0847	1.05767e-43	1.40586e-40	88.4413
COL5A2	COL5A2	1.54028	5.92324	16.2839	1.75408e-49	3.88587e-46	101.579
AIM2	AIM2	1.53662	3.18203	12.8453	1.83614e-33	8.71644e-31	65.1786
TFPI2	TFPI2	1.53268	4.94629	7.25536	1.27141e-12	2.07102e-11	18.0128
MMP1	MMP1	1.52691	4.90342	7.74648	4.16156e-14	8.95072e-13	21.3525
COL1A2	COL1A2	1.50136	8.58386	15.3502	5.75827e-45	8.2006e-42	91.3141
ITGA2	ITGA2	1.49424	4.90716	14.21	1.31561e-39	1.14046e-36	79.1365
COL5A1	COL5A1	1.4622	5.97213	15.491	1.21883e-45	2.02509e-42	92.8467
MMP9	MMP9	1.46147	5.45799	11.2794	7.58195e-27	1.48205e-24	50.1641
CXCL14	CXCL14	1.45645	5.49042	7.03125	5.70245e-12	8.25675e-11	16.5493
IL37	IL37	1.43579	2.38763	7.34818	6.75375e-13	1.15091e-11	18.6301
COL6A3	COL6A3	1.43508	6.52412	17.5608	8.18923e-56	5.44256e-52	115.968
CXCL9	CXCL9	1.42254	5.79656	9.61821	1.94852e-20	1.24919e-18	35.6423
VCAN	VCAN	1.41784	5.03281	14.129	3.106e-39	2.58031e-36	78.2888
MXRA5	MXRA5	1.41004	4.8956	14.8616	1.20025e-42	1.27825e-39	86.044
CCN4	CCN4	1.38961	3.36174	17.4363	3.44604e-55	1.71768e-51	114.549
FAP	FAP	1.38146	2.87619	18.079	2.00147e-58	3.99054e-54	121.904
COMP	COMP	1.38107	4.2202	8.62597	5.92233e-17	2.11233e-15	27.7705
CDH3	CDH3	1.35883	5.02498	10.132	2.40384e-22	2.13013e-20	39.963
FAM83A	FAM83A	1.35385	4.71977	7.62304	9.99439e-14	1.98672e-12	20.4961
CD79A	CD79A	1.32378	5.28655	9.71862	8.35829e-21	5.74647e-19	36.474
ITGA11	ITGA11	1.32149	3.09617	12.6956	8.27162e-33	3.58521e-30	63.6943
CST1	CST1	1.31692	3.71346	6.22774	9.01484e-10	8.78484e-09	11.6259
ADAMDEC1	ADAMDEC1	1.30502	3.15532	10.4614	1.32266e-23	1.47325e-21	42.8158
ADGRF1	ADGRF1	1.29703	3.22041	8.07651	3.7897e-15	9.85125e-14	23.6965
SPRR1B	SPRR1B	1.26592	2.09162	6.32779	4.93331e-10	4.97021e-09	12.2108
AC136428.1	AC136428.1	1.23452	2.11836	10.781	7.47996e-25	1.01453e-22	45.6429
CXCL10	CXCL10	1.22857	5.79401	9.41893	1.02606e-19	5.89556e-18	34.0102
FNDC1	FNDC1	1.21581	3.40951	10.4733	1.18967e-23	1.34771e-21	42.92
KCNN4	KCNN4	1.20721	4.81313	8.90473	6.63981e-18	2.77536e-16	29.9167
MMP7	MMP7	1.20242	5.73452	7.31721	8.34737e-13	1.39622e-11	18.4234
IL2RA	IL2RA	1.18956	2.74665	15.91	1.16209e-47	2.10634e-44	97.4393
IVL	IVL	1.17759	1.84096	7.07208	4.3506e-12	6.43489e-11	16.8131
MZB1	MZB1	1.17504	5.03263	8.62495	5.96945e-17	2.12534e-15	27.7628
ADAMTS12	ADAMTS12	1.17345	2.94278	14.8602	1.21811e-42	1.27825e-39	86.0294
SFRP4	SFRP4	1.16972	5.2062	9.46774	6.84591e-20	4.06232e-18	34.4077
C15orf48	C15orf48	1.15734	4.35474	8.57743	8.62317e-17	2.97843e-15	27.4022
IL4I1	IL4I1	1.15304	3.99345	11.4637	1.34313e-27	3.08827e-25	51.8689
SYT12	SYT12	1.14848	2.09311	8.39584	3.46711e-16	1.0869e-14	26.0385
CCL19	CCL19	1.13884	5.58383	7.75534	3.90616e-14	8.46532e-13	21.4144
SPOCK1	SPOCK1	1.13431	2.12679	9.70461	9.40999e-21	6.42522e-19	36.3576
VCAM1	VCAM1	1.13233	4.10423	13.8231	7.81757e-38	4.87084e-35	75.1061
FN1	FN1	1.13003	8.85818	11.1929	1.69846e-26	3.16658e-24	49.3697
CP	CP	1.12318	6.06797	6.87248	1.61355e-11	2.1433e-10	15.536
STEAP1	STEAP1	1.11294	4.82039	9.10627	1.32178e-18	6.21548e-17	31.5007
SLAMF7	SLAMF7	1.10091	4.51549	11.5423	6.38448e-28	1.61131e-25	52.6016
CCDC80	CCDC80	1.0971	4.78865	12.5592	3.2343e-32	1.31603e-29	62.3498
FDCSP	FDCSP	1.09465	3.26124	6.35673	4.13773e-10	4.22417e-09	12.3815
VSIG1	VSIG1	1.0936	2.97025	5.59303	3.42182e-08	2.41331e-07	8.10772
CILP2	CILP2	1.09151	2.58519	9.75437	6.17438e-21	4.31946e-19	36.7717
SPTB	SPTB	1.08615	1.95636	9.06117	1.90111e-18	8.6146e-17	31.1439
LUM	LUM	1.08164	9.07913	12.4415	1.04133e-31	3.91736e-29	61.197
TOP2A	TOP2A	1.0755	5.22018	8.56445	9.53267e-17	3.26568e-15	27.3039
TGFBI	TGFBI	1.07368	6.42153	11.3181	5.28301e-27	1.06397e-24	50.5199
EREG	EREG	1.06714	2.12161	6.11345	1.7774e-09	1.63912e-08	10.9677
MMP2	MMP2	1.0671	7.43674	12.3078	3.90402e-31	1.41524e-28	59.8941
F13A1	F13A1	1.05492	4.81541	9.46712	6.88164e-20	4.0714e-18	34.4026
CPXM1	CPXM1	1.05076	3.78098	10.3618	3.19964e-23	3.32262e-21	41.9466
MS4A1	MS4A1	1.04867	2.46494	8.25144	1.03146e-15	3.00224e-14	24.9706
ANKRD22	ANKRD22	1.04861	3.7647	9.21699	5.38511e-19	2.69094e-17	32.3821
SRPX2	SRPX2	1.04553	3.46763	10.9473	1.6414e-25	2.61809e-23	47.136
POU2AF1	POU2AF1	1.0431	3.07753	9.91256	1.60176e-21	1.27235e-19	38.098
MMP3	MMP3	1.04294	1.38402	10.4214	1.8873e-23	2.04505e-21	42.466
GBP5	GBP5	1.03728	3.32229	11.0984	4.07897e-26	7.19704e-24	48.5069
ITGAV	ITGAV	1.02407	6.09914	16.1895	5.07087e-49	1.01103e-45	100.531
PRRX1	PRRX1	1.02393	3.90957	14.0572	6.6488e-39	4.73442e-36	77.5378
GPR84	GPR84	1.02389	2.18378	13.5693	1.10597e-36	6.48556e-34	72.4922
KIF26B	KIF26B	1.02215	3.09445	11.4653	1.32302e-27	3.08827e-25	51.8838
SAA1	SAA1	1.01793	4.44198	5.65068	2.49286e-08	1.81663e-07	8.41337
FCRL5	FCRL5	1.01456	1.80771	11.7722	7.1313e-29	2.1543e-26	54.7614
P2RY6	P2RY6	1.01236	3.56556	9.36215	1.63964e-19	8.95645e-18	33.5499
DIO2	DIO2	1.01132	2.19922	10.3675	3.04356e-23	3.21071e-21	41.9958
CYP1B1	CYP1B1	1.01084	4.93774	11.008	9.39437e-26	1.53529e-23	47.6854
PCP4	PCP4	1.01028	3.10249	4.9299	1.07175e-06	5.70892e-06	4.7968
CYP24A1	CYP24A1	1.00954	3.88503	4.85107	1.57474e-06	8.11508e-06	4.42864
SLC2A5	SLC2A5	1.00275	2.06444	12.7059	7.46079e-33	3.30563e-30	63.7961
FBN1	FBN1	0.998268	4.35893	12.4482	9.74775e-32	3.73751e-29	61.2621
HS6ST2	HS6ST2	0.992908	4.05677	7.30793	8.89269e-13	1.47506e-11	18.3616
CA9	CA9	0.991531	3.14046	5.11556	4.24083e-07	2.45154e-06	5.68543
ADAM8	ADAM8	0.991509	5.03051	10.5875	4.28844e-24	5.27796e-22	43.9241
CEMIP	CEMIP	0.988039	3.94985	8.35903	4.58409e-16	1.41264e-14	25.7649
XDH	XDH	0.987483	2.76062	8.18528	1.69152e-15	4.70079e-14	24.4862
COL15A1	COL15A1	0.987345	4.50077	10.5043	9.02862e-24	1.0715e-21	43.1915
CLEC5A	CLEC5A	0.984415	2.71515	11.7525	8.61506e-29	2.52599e-26	54.5751
IRF4	IRF4	0.983084	2.71997	11.6017	3.63369e-28	9.53271e-26	53.1569
LAX1	LAX1	0.976377	2.50194	12.499	5.8873e-32	2.31498e-29	61.7592
FBXO32	FBXO32	0.975837	4.38912	11.4305	1.83653e-27	3.8544e-25	51.5607
PLA2G2D	PLA2G2D	0.974728	2.81939	7.60441	1.13959e-13	2.23632e-12	20.3679
JCHAIN	JCHAIN	0.973374	9.12504	6.60116	9.12517e-11	1.06959e-09	13.8501
IGLL5	IGLL5	0.973077	2.37641	9.09531	1.44399e-18	6.72672e-17	31.4139
CCL13	CCL13	0.97123	4.89148	7.49013	2.53524e-13	4.69773e-12	19.5868
TMPRSS11E	TMPRSS11E	0.970713	2.50103	5.41862	8.77254e-08	5.75162e-07	7.20028
CD27	CD27	0.97034	3.32915	11.1929	1.69939e-26	3.16658e-24	49.3692
ADAM19	ADAM19	0.960328	3.55186	14.7462	4.18779e-42	3.97601e-39	84.8107
COL8A1	COL8A1	0.959575	5.35434	10.7607	8.99559e-25	1.19569e-22	45.4613
CEACAM5	CEACAM5	0.959241	6.83582	3.68878	0.000246236	0.000799846	-0.353101
LOXL2	LOXL2	0.958915	4.20768	9.80136	4.14227e-21	2.98154e-19	37.164
SPRR2D	SPRR2D	0.958818	1.2021	6.62299	7.95459e-11	9.42356e-10	13.9836
RGS1	RGS1	0.953173	5.82793	9.23215	4.75892e-19	2.40211e-17	32.5035
DCBLD2	DCBLD2	0.95216	4.69887	10.0782	3.83614e-22	3.24089e-20	39.5033
SLC16A9	SLC16A9	0.950926	3.02924	6.38119	3.56429e-10	3.68211e-09	12.5263
COL12A1	COL12A1	0.950584	4.49992	7.66688	7.33095e-14	1.493e-12	20.799
PIM2	PIM2	0.945772	6.0964	12.2891	4.69414e-31	1.64196e-28	59.7124
PCDH7	PCDH7	0.943559	2.35163	9.55914	3.19659e-20	1.99167e-18	35.1559
ANLN	ANLN	0.941736	3.92875	7.91004	1.28154e-14	3.05318e-13	22.5043
TMEM156	TMEM156	0.940169	2.60511	9.46663	6.90966e-20	4.07588e-18	34.3986
TNFRSF17	TNFRSF17	0.940129	3.03113	8.26326	9.43915e-16	2.7595e-14	25.0575
CTSK	CTSK	0.939527	4.5241	11.9335	1.50714e-29	4.82519e-27	56.2931
DPP4	DPP4	0.939316	4.20034	7.26302	1.20706e-12	1.97153e-11	18.0635
CDH11	CDH11	0.934677	4.46397	11.9323	1.52466e-29	4.82519e-27	56.2817
PRSS2	PRSS2	0.934563	2.24722	4.67383	3.66894e-06	1.76779e-05	3.62093
IGFL2	IGFL2	0.931531	1.44855	9.62513	1.8385e-20	1.19013e-18	35.6994
ISLR	ISLR	0.931491	6.11287	10.0595	4.51244e-22	3.76439e-20	39.3436
FPR3	FPR3	0.930228	5.16711	11.5403	6.51169e-28	1.62288e-25	52.5822
CD1A	CD1A	0.926709	2.81967	6.14324	1.49062e-09	1.39465e-08	11.1383
THY1	THY1	0.924018	4.51795	10.5294	7.21502e-24	8.66585e-22	43.4121
INHBA	INHBA	0.919504	4.03103	9.55281	3.37018e-20	2.08679e-18	35.1039
NMNAT2	NMNAT2	0.916956	2.18561	7.01923	6.17393e-12	8.90707e-11	16.4719
CYBB	CYBB	0.911503	6.19013	8.483	1.78293e-16	5.86602e-15	26.6902
TNFRSF9	TNFRSF9	0.910107	1.92471	12.7538	4.61235e-33	2.13863e-30	64.2703
EGLN3	EGLN3	0.909075	3.89958	7.05251	4.95379e-12	7.2624e-11	16.6865
DERL3	DERL3	0.909007	2.64904	9.83473	3.11703e-21	2.32762e-19	37.4435
SLC2A1	SLC2A1	0.905308	5.5236	7.08418	4.01448e-12	5.98212e-11	16.8914
HAPLN3	HAPLN3	0.902523	3.88027	12.5777	2.68971e-32	1.14101e-29	62.5316
XPR1	XPR1	0.90181	5.59459	11.4445	1.60947e-27	3.45051e-25	51.6907
MMP14	MMP14	0.901548	7.54291	11.5885	4.11819e-28	1.06634e-25	53.0336
CHI3L1	CHI3L1	0.901163	6.31324	6.52101	1.50577e-10	1.68757e-09	13.3633
CD84	CD84	0.899571	3.24593	12.3896	1.74109e-31	6.42849e-29	60.6902
COL17A1	COL17A1	0.898743	3.07961	5.12277	4.08839e-07	2.37444e-06	5.72056
UBE2C	UBE2C	0.896299	5.56943	6.018	3.10825e-09	2.71214e-08	10.4263
FHL2	FHL2	0.894143	4.44413	8.72504	2.73733e-17	1.02975e-15	28.5273
TNNT1	TNNT1	0.893622	3.41997	4.92652	1.08967e-06	5.79667e-06	4.78092
GPR183	GPR183	0.892829	5.06312	10.4649	1.28236e-23	1.4445e-21	42.8462
PODNL1	PODNL1	0.892563	2.88063	7.88458	1.54141e-14	3.60711e-13	22.3237
COL8A2	COL8A2	0.891677	3.98608	10.1383	2.27476e-22	2.03382e-20	40.0173
ASPN	ASPN	0.891376	4.86123	8.31726	6.28616e-16	1.89612e-14	25.4556
AEBP1	AEBP1	0.889378	7.55512	9.55489	3.31214e-20	2.05724e-18	35.121
CD180	CD180	0.887456	2.51846	15.0052	2.51687e-43	3.13633e-40	87.5857
IFI16	IFI16	0.887388	6.00279	11.6352	2.64237e-28	7.31715e-26	53.4708
FOXP3	FOXP3	0.886453	2.44183	14.0901	4.69127e-39	3.46424e-36	77.8819
OLFML2B	OLFML2B	0.883662	4.72945	11.7606	7.96591e-29	2.37051e-26	54.6523
NT5E	NT5E	0.880198	4.94856	7.09879	3.6423e-12	5.47252e-11	16.9863
FCRLA	FCRLA	0.878892	1.86506	9.41705	1.04214e-19	5.97076e-18	33.995
PLOD2	PLOD2	0.878682	5.04153	8.20701	1.43839e-15	4.05332e-14	24.6449
S100B	S100B	0.876801	3.4725	7.45675	3.19648e-13	5.80961e-12	19.3604
CLMP	CLMP	0.87524	3.31252	10.476	1.1618e-23	1.32366e-21	42.9434
TIGIT	TIGIT	0.874467	2.29367	13.136	9.59679e-35	5.17138e-32	68.0894
LOX	LOX	0.872281	4.16732	10.5901	4.19029e-24	5.18919e-22	43.9469
FYB1	FYB1	0.871614	3.60671	11.7277	1.09225e-28	3.15614e-26	54.3413
GPR68	GPR68	0.871608	3.59951	11.4589	1.40575e-27	3.11421e-25	51.824
PLAT	PLAT	0.871295	4.83025	6.64294	7.01455e-11	8.3696e-10	14.1059
CCR4	CCR4	0.870935	2.3788	11.3781	3.00727e-27	6.18134e-25	51.0749
EMB	EMB	0.870675	5.61061	9.51869	4.48061e-20	2.71533e-18	34.8241
SCUBE3	SCUBE3	0.870669	2.33378	7.95638	9.14745e-15	2.22808e-13	22.8342
ADAMTS16	ADAMTS16	0.868502	1.72382	10.7016	1.53469e-24	2.01307e-22	44.9355
IGFBP3	IGFBP3	0.868091	7.18679	7.43676	3.67084e-13	6.58175e-12	19.2253
HTRA3	HTRA3	0.867787	5.51667	8.49412	1.63732e-16	5.44991e-15	26.7737
GPC6	GPC6	0.867273	2.78136	8.75034	2.24524e-17	8.62536e-16	28.7216
HLA-DRA	HLA-DRA	0.866738	11.7833	8.19954	1.52085e-15	4.26479e-14	24.5904
MUC21	MUC21	0.865922	4.24059	4.13264	4.10753e-05	0.000157796	1.32833
TPX2	TPX2	0.864135	4.88795	6.74487	3.67084e-11	4.6147e-10	14.7359
MYBPH	MYBPH	0.863256	1.48277	6.85541	1.80249e-11	2.37528e-10	15.4282
PTPRC	PTPRC	0.861927	4.7904	9.70249	9.57956e-21	6.49651e-19	36.34
GLB1L3	GLB1L3	0.861229	1.6413	5.73212	1.5862e-08	1.19749e-07	8.84992
S100A2	S100A2	0.860477	4.67335	5.49891	5.7051e-08	3.85849e-07	7.6148
SELL	SELL	0.860366	4.34659	9.43994	8.62183e-20	5.04111e-18	34.1812
PLXNB3	PLXNB3	0.855239	2.63512	7.49215	2.49986e-13	4.63648e-12	19.6005
CTLA4	CTLA4	0.854343	2.58798	11.5078	8.85509e-28	2.15308e-25	52.2793
CCL11	CCL11	0.849217	2.44428	8.27702	8.51192e-16	2.50311e-14	25.1587
ARNTL2	ARNTL2	0.848404	3.30406	7.93537	1.06605e-14	2.57012e-13	22.6844
TNFAIP6	TNFAIP6	0.847466	3.2601	9.70276	9.55791e-21	6.49651e-19	36.3422
MKI67	MKI67	0.847341	3.73792	7.94941	9.62448e-15	2.33446e-13	22.7845
SEMA3A	SEMA3A	0.845245	2.46009	7.76016	3.77392e-14	8.20506e-13	21.4481
COL6A2	COL6A2	0.845175	7.71843	9.27849	3.25905e-19	1.67904e-17	32.8752
FRMD6	FRMD6	0.844883	3.07491	11.5519	5.82957e-28	1.49013e-25	52.6912
GXYLT2	GXYLT2	0.843166	3.04429	11.1346	2.91745e-26	5.24037e-24	48.837
ITGB8	ITGB8	0.842786	2.55991	7.35322	6.52461e-13	1.12048e-11	18.6638
CLDN1	CLDN1	0.842593	5.63548	6.96951	8.5648e-12	1.20003e-10	16.153
ITGB3	ITGB3	0.841831	2.42425	9.13732	1.02833e-18	4.88162e-17	31.7471
PLPP4	PLPP4	0.841793	1.20363	10.3652	3.10538e-23	3.24737e-21	41.976
EPHB2	EPHB2	0.839855	2.91686	9.2433	4.34529e-19	2.21576e-17	32.5928
CSF1R	CSF1R	0.839291	5.51946	10.6407	2.65762e-24	3.37501e-22	44.395
CCR8	CCR8	0.83529	1.3927	16.5193	1.22852e-50	3.49916e-47	104.203
XKRX	XKRX	0.834998	3.11963	6.65153	6.64397e-11	7.97997e-10	14.1587
ANGPTL2	ANGPTL2	0.834923	5.40733	11.0514	6.29986e-26	1.05552e-23	48.0789
ADAMTS2	ADAMTS2	0.833927	3.5522	11.2341	1.15766e-26	2.19823e-24	49.7473
THBS1	THBS1	0.832072	6.58199	8.00653	6.33999e-15	1.58603e-13	23.1929
KRT16	KRT16	0.829871	2.23611	5.05616	5.72317e-07	3.21977e-06	5.39787
STEAP2	STEAP2	0.82961	3.4543	8.28898	7.77954e-16	2.2979e-14	25.2468
MYEOV	MYEOV	0.82879	2.41084	4.88394	1.34216e-06	7.02915e-06	4.58149
KRT6A	KRT6A	0.822132	2.75468	3.60427	0.000339583	0.00106826	-0.65266
OSMR	OSMR	0.820035	6.38096	10.8499	3.99635e-25	5.85877e-23	46.26
ISM1	ISM1	0.816101	2.95911	9.14411	9.73328e-19	4.66496e-17	31.801
GFPT2	GFPT2	0.814354	3.36047	10.3781	2.77099e-23	2.93872e-21	42.0881
BIRC3	BIRC3	0.813807	4.97481	8.18499	1.69519e-15	4.70079e-14	24.4841
PTPN7	PTPN7	0.813395	3.1431	12.8733	1.3834e-33	6.72739e-31	65.4578
CPD	CPD	0.813368	6.11361	9.87815	2.15098e-21	1.65584e-19	37.8082
SPARC	SPARC	0.807975	9.50835	10.4895	1.02983e-23	1.2078e-21	43.062
IL21R	IL21R	0.805758	2.07596	13.983	1.4544e-38	9.66594e-36	76.7655
CD19	CD19	0.805427	2.09265	8.29147	7.63533e-16	2.26201e-14	25.2652
STAT1	STAT1	0.805115	6.77598	11.6162	3.16442e-28	8.64278e-26	53.2932
BICC1	BICC1	0.802614	3.04508	10.6107	3.48251e-24	4.33964e-22	44.129
SERPINE2	SERPINE2	0.801482	3.12975	9.2521	4.04408e-19	2.06746e-17	32.6633
TNFRSF18	TNFRSF18	0.801367	3.72702	7.05634	4.82959e-12	7.0938e-11	16.7113
AHNAK2	AHNAK2	0.801242	3.42769	6.4613	2.17976e-10	2.35683e-09	13.0039
EEF1A2	EEF1A2	0.801073	3.16326	3.78274	0.000170988	0.000574513	-0.0123098
MYBL2	MYBL2	0.798573	4.93087	5.36098	1.19082e-07	7.61711e-07	6.90608
SIRPG	SIRPG	0.798262	2.35946	10.5621	5.3852e-24	6.58713e-22	43.7
ABCA4	ABCA4	0.798196	1.94381	5.84415	8.44145e-09	6.75113e-08	9.45954
LILRB4	LILRB4	0.796634	3.80149	9.01726	2.70493e-18	1.1879e-16	30.7978
VPREB3	VPREB3	0.796026	2.76365	7.0721	4.34993e-12	6.43489e-11	16.8132
OR2I1P	OR2I1P	0.795909	2.983	6.73428	3.92794e-11	4.90697e-10	14.67
TPBG	TPBG	0.794368	4.91991	10.6252	3.05584e-24	3.8319e-22	44.2576
P2RY10	P2RY10	0.79063	2.60738	11.2346	1.15181e-26	2.19823e-24	49.7522
SYNDIG1	SYNDIG1	0.786738	1.91828	9.44809	8.05871e-20	4.72572e-18	34.2475
COL6A1	COL6A1	0.785769	7.2167	9.03495	2.34717e-18	1.04928e-16	30.9371
VDR	VDR	0.783358	4.82311	12.2943	4.45628e-31	1.58659e-28	59.7637
CRYBG1	CRYBG1	0.78327	3.96586	9.56148	3.13462e-20	1.95919e-18	35.1751
TNFSF4	TNFSF4	0.782631	2.08949	13.1733	6.55496e-35	3.63036e-32	68.4654
PLXNC1	PLXNC1	0.782415	3.42488	14.0981	4.31277e-39	3.30723e-36	77.9649
ADGRF4	ADGRF4	0.779974	1.86466	6.39978	3.18147e-10	3.30893e-09	12.6366
MOXD1	MOXD1	0.778783	4.49338	9.48594	5.88511e-20	3.52364e-18	34.5563
EPYC	EPYC	0.77837	0.902354	8.36754	4.2978e-16	1.32852e-14	25.8281
PXDN	PXDN	0.776139	4.89357	8.68246	3.81704e-17	1.40413e-15	28.2012
BMP8A	BMP8A	0.772474	2.4422	9.0271	2.49968e-18	1.10999e-16	30.8753
BEAN1	BEAN1	0.771196	1.82927	8.90483	6.63419e-18	2.77536e-16	29.9175
C1S	C1S	0.769855	7.28456	10.2701	7.17959e-23	7.01278e-21	41.1515
ST8SIA4	ST8SIA4	0.769793	3.81038	10.6826	1.82237e-24	2.34416e-22	44.7664
PTPRH	PTPRH	0.769378	2.70763	5.59501	3.38496e-08	2.39239e-07	8.11817
SAA2	SAA2	0.769013	1.6994	6.34328	4.4906e-10	4.5541e-09	12.302
BCAT1	BCAT1	0.765647	4.15841	6.9152	1.22199e-11	1.64957e-10	15.8067
CD163	CD163	0.764876	5.39263	7.08242	4.06168e-12	6.04342e-11	16.8801
CPNE5	CPNE5	0.763587	2.39041	10.838	4.45378e-25	6.46627e-23	46.1533
TIMP1	TIMP1	0.763317	9.72252	9.89862	1.8051e-21	1.41694e-19	37.9805
CD28	CD28	0.761914	2.0616	13.2768	2.26932e-35	1.29273e-32	69.5117
PTPN22	PTPN22	0.761005	2.91958	10.6413	2.64518e-24	3.37501e-22	44.3996
PPP1R14D	PPP1R14D	0.760908	3.74338	3.76777	0.000181311	0.000606133	-0.0671487
IL22RA2	IL22RA2	0.759599	1.02745	10.2662	7.43488e-23	7.19595e-21	41.1172
DAPP1	DAPP1	0.759485	3.61962	10.906	2.39582e-25	3.6464e-23	46.7637
BGN	BGN	0.756539	9.37895	9.1442	9.72628e-19	4.66496e-17	31.8017
ANTXR1	ANTXR1	0.756133	5.81123	8.81543	1.34597e-17	5.3996e-16	29.2235
KRT80	KRT80	0.756006	4.92149	7.00235	6.90101e-12	9.84209e-11	16.3634
SLC5A3	SLC5A3	0.755542	3.77327	9.15682	8.78088e-19	4.23906e-17	31.9021
MFSD4A	MFSD4A	0.752035	3.77602	5.49129	5.94427e-08	4.00395e-07	7.57522
PGM2L1	PGM2L1	0.751054	3.78054	10.2596	7.87542e-23	7.54905e-21	41.0605
SERPINE1	SERPINE1	0.750383	6.21745	6.21816	9.54627e-10	9.26648e-09	11.5703
AK4	AK4	0.748995	3.0289	6.74062	3.77208e-11	4.736e-10	14.7094
IL2RB	IL2RB	0.748978	3.96073	9.62578	1.82847e-20	1.18749e-18	35.7048
SEMA3C	SEMA3C	0.748796	4.80112	8.60583	6.923e-17	2.42159e-15	27.6175
TNFRSF21	TNFRSF21	0.747984	7.17011	9.38914	1.31246e-19	7.37123e-18	33.7684
PAEP	PAEP	0.747755	3.35036	2.8012	0.00525882	0.012454	-3.16477
SIGLEC10	SIGLEC10	0.747617	2.86326	10.248	8.72091e-23	8.24064e-21	40.9602
RCN3	RCN3	0.747258	5.74464	7.32682	7.81662e-13	1.31406e-11	18.4875
HIF1A	HIF1A	0.745102	6.92487	12.4984	5.92155e-32	2.31498e-29	61.7535
MET	MET	0.745008	6.17362	5.42165	8.63234e-08	5.66529e-07	7.21579
TWIST1	TWIST1	0.744006	1.76137	7.19962	1.85324e-12	2.92789e-11	17.6452
ECM1	ECM1	0.742563	5.28547	6.33761	4.64779e-10	4.70633e-09	12.2686
FCGR2B	FCGR2B	0.742367	2.85726	10.8027	6.13955e-25	8.50072e-23	45.8373
FGL2	FGL2	0.741817	4.34702	8.09924	3.2041e-15	8.45019e-14	23.8608
CD53	CD53	0.740573	6.6114	8.93263	5.31835e-18	2.25611e-16	30.1344
CCR5	CCR5	0.740379	3.50583	10.099	3.20439e-22	2.76576e-20	39.6803
POU3F2	POU3F2	0.739902	0.63519	7.37763	5.51829e-13	9.55896e-12	18.8273
KCNQ5	KCNQ5	0.739434	1.16008	9.57663	2.76139e-20	1.73134e-18	35.2997
JAK3	JAK3	0.738174	3.68052	12.0678	4.09593e-30	1.40801e-27	57.5771
CD2	CD2	0.737012	5.09802	8.45323	2.23895e-16	7.23505e-15	26.467
TMEM63C	TMEM63C	0.736864	2.00426	6.23267	8.75263e-10	8.54184e-09	11.6545
CEP55	CEP55	0.735114	3.94261	6.65183	6.63123e-11	7.96947e-10	14.1606
CCL22	CCL22	0.733918	3.49765	6.98829	7.57019e-12	1.07198e-10	16.2732
FCRL2	FCRL2	0.732873	1.43506	9.40224	1.17783e-19	6.69048e-18	33.8747
IBSP	IBSP	0.732262	1.3636	6.4487	2.35577e-10	2.51711e-09	12.9285
CXCL11	CXCL11	0.730899	3.16493	5.93531	5.01431e-09	4.21126e-08	9.96338
ERO1A	ERO1A	0.730332	6.09847	9.09351	1.46519e-18	6.79136e-17	31.3995
MMP10	MMP10	0.730198	2.07733	5.02757	6.60466e-07	3.66195e-06	5.26053
TNFSF13B	TNFSF13B	0.729632	4.23878	9.85032	2.72865e-21	2.06859e-19	37.5743
FCGR3A	FCGR3A	0.72783	6.74492	7.18273	2.07641e-12	3.23686e-11	17.5343
MS4A6A	MS4A6A	0.727008	4.75907	9.12707	1.1173e-18	5.2914e-17	31.6656
B3GNT3	B3GNT3	0.726767	4.93184	5.01937	6.88079e-07	3.80447e-06	5.22128
SLAMF8	SLAMF8	0.72513	2.91586	9.3002	2.72818e-19	1.42022e-17	33.0498
MYO1G	MYO1G	0.724119	3.71541	7.33876	7.20397e-13	1.22057e-11	18.5671
TNFAIP2	TNFAIP2	0.72306	6.09502	7.66908	7.21764e-14	1.47293e-12	20.8142
SLAMF6	SLAMF6	0.72268	3.29375	9.36719	1.57297e-19	8.61591e-18	33.5906
RUNX2	RUNX2	0.722342	2.86622	11.0349	7.33303e-26	1.2112e-23	47.9294
ITGBL1	ITGBL1	0.7223	3.04423	8.5662	9.40425e-17	3.23279e-15	27.3172
RFLNA	RFLNA	0.721173	1.97214	7.01592	6.31023e-12	9.09057e-11	16.4506
RGS17	RGS17	0.720728	2.01913	7.32056	8.15815e-13	1.36687e-11	18.4457
DLGAP5	DLGAP5	0.719449	3.34407	6.41689	2.86471e-10	3.01089e-09	12.7385
GBP1	GBP1	0.718656	5.46394	7.71911	5.05858e-14	1.07068e-12	21.1617
RNASE6	RNASE6	0.714331	5.79274	10.11	2.91071e-22	2.55655e-20	39.7748
DOCK10	DOCK10	0.713565	2.98944	11.6028	3.59495e-28	9.53271e-26	53.1675
RNASE2	RNASE2	0.713333	2.55076	8.30866	6.70747e-16	2.01406e-14	25.3921
MAFB	MAFB	0.712711	5.34314	10.109	2.93647e-22	2.56786e-20	39.7661
TLR10	TLR10	0.712218	1.68704	9.25341	4.00098e-19	2.05068e-17	32.6738
ITGB2	ITGB2	0.71175	6.32414	7.59245	1.23959e-13	2.42304e-12	20.2857
PMAIP1	PMAIP1	0.71152	4.40479	6.84778	1.89374e-11	2.48568e-10	15.3801
ITPKA	ITPKA	0.711027	2.98606	4.34085	1.67116e-05	7.02797e-05	2.1791
TMEM158	TMEM158	0.710869	2.49301	7.44292	3.51764e-13	6.33557e-12	19.2669
CCL20	CCL20	0.709601	4.71295	4.26207	2.35893e-05	9.61807e-05	1.85258
GADD45A	GADD45A	0.709351	5.73623	9.22616	4.99747e-19	2.50981e-17	32.4555
DPY19L1	DPY19L1	0.709106	5.54001	10.0419	5.25489e-22	4.3655e-20	39.1939
CCR2	CCR2	0.709094	2.71469	9.7861	4.71614e-21	3.35823e-19	37.0365
CALHM6	CALHM6	0.70895	1.83336	7.87632	1.63635e-14	3.80251e-13	22.2653
CYTIP	CYTIP	0.708922	4.31497	9.37251	1.50549e-19	8.26898e-18	33.6337
CXCR4	CXCR4	0.708551	6.81237	9.38459	1.36271e-19	7.56815e-18	33.7315
PDGFRA	PDGFRA	0.708319	3.71545	9.31652	2.38622e-19	1.25532e-17	33.1813
ICAM1	ICAM1	0.703942	7.63153	6.71257	4.51087e-11	5.57926e-10	14.5354
WFDC3	WFDC3	0.703913	2.85979	5.12178	4.10895e-07	2.38429e-06	5.71575
SERPINF1	SERPINF1	0.703856	6.82737	7.75409	3.94132e-14	8.52535e-13	21.4056
IKZF3	IKZF3	0.702076	3.21508	9.89787	1.81677e-21	1.4205e-19	37.9742
ANGPTL4	ANGPTL4	0.701402	5.01691	4.82833	1.7579e-06	9.00538e-06	4.32345
GPR174	GPR174	0.701339	1.67814	10.4798	1.12318e-23	1.29445e-21	42.9766
PDLIM4	PDLIM4	0.699686	3.86227	6.61568	8.32938e-11	9.84418e-10	13.9389
SIX1	SIX1	0.698803	3.43694	5.71547	1.74056e-08	1.30758e-07	8.76022
ABCA12	ABCA12	0.698587	1.75798	6.5329	1.39841e-10	1.57434e-09	13.4352
CCL7	CCL7	0.697798	1.64199	6.7869	2.80411e-11	3.5919e-10	14.998
GAL3ST4	GAL3ST4	0.697108	3.49822	10.8364	4.52169e-25	6.48585e-23	46.1384
CENPF	CENPF	0.694942	3.37959	6.42032	2.80491e-10	2.95115e-09	12.759
RALGPS2	RALGPS2	0.694826	3.49082	10.5565	5.66251e-24	6.88409e-22	43.6506
EMILIN1	EMILIN1	0.693671	5.93558	8.12069	2.73362e-15	7.28649e-14	24.0163
FMO1	FMO1	0.692157	1.65054	9.80154	4.13561e-21	2.98154e-19	37.1656
ZFP36L1	ZFP36L1	0.692098	8.1297	10.4345	1.68023e-23	1.83062e-21	42.5803
FAM111B	FAM111B	0.691464	3.01067	7.60562	1.12989e-13	2.22167e-12	20.3763
ADORA1	ADORA1	0.690123	2.34968	6.41542	2.89062e-10	3.03492e-09	12.7297
PLEK	PLEK	0.689514	5.19948	7.91705	1.21798e-14	2.90827e-13	22.5541
ADAMTS14	ADAMTS14	0.688159	2.05912	9.02474	2.54752e-18	1.12872e-16	30.8567
NID2	NID2	0.687716	2.64658	9.29861	2.7639e-19	1.43507e-17	33.0371
MSC	MSC	0.686681	3.05995	8.59008	7.82049e-17	2.71174e-15	27.498
EDN2	EDN2	0.685426	2.68303	5.01789	6.93178e-07	3.82842e-06	5.2142
TCN1	TCN1	0.685182	2.56434	3.1306	0.0018311	0.00486391	-2.208
PRRX2	PRRX2	0.685151	3.01831	5.61157	3.09128e-08	2.20673e-07	8.20573
CD274	CD274	0.685136	3.38833	7.0336	5.61445e-12	8.15302e-11	16.5645
CCL8	CCL8	0.684587	3.42611	5.84939	8.19392e-09	6.57691e-08	9.48832
FHOD3	FHOD3	0.68421	1.56091	8.10667	3.0327e-15	8.01936e-14	23.9146
SULF2	SULF2	0.683954	4.31819	9.06506	1.84261e-18	8.38764e-17	31.1746
PHLDA2	PHLDA2	0.683284	6.05779	5.92765	5.24023e-09	4.37703e-08	9.92073
LAMC2	LAMC2	0.683261	6.36433	5.56382	4.01313e-08	2.7928e-07	7.95397
DPYSL3	DPYSL3	0.682488	6.23285	8.04079	4.93023e-15	1.25541e-13	23.439
AMIGO2	AMIGO2	0.682008	5.38747	6.85724	1.78122e-11	2.35036e-10	15.4398
DOK5	DOK5	0.681589	1.84829	7.82537	2.36364e-14	5.36135e-13	21.9056
LYZ	LYZ	0.68116	8.74606	4.81667	1.85954e-06	9.48951e-06	4.26972
WIPF1	WIPF1	0.680412	4.63339	11.9343	1.49542e-29	4.82519e-27	56.3007
NRIP1	NRIP1	0.679282	4.14285	10.1182	2.71053e-22	2.39127e-20	39.8449
PLA2G7	PLA2G7	0.678612	4.36554	7.53182	1.89587e-13	3.58633e-12	19.8706
STK32A	STK32A	0.678479	2.91121	6.80609	2.47855e-11	3.20061e-10	15.1181
MPEG1	MPEG1	0.678084	4.98846	8.17282	1.85613e-15	5.11154e-14	24.3953
GPNMB	GPNMB	0.676548	7.01062	6.77812	2.96675e-11	3.78688e-10	14.9431
FCGBP	FCGBP	0.676278	3.39167	4.97015	8.78771e-07	4.76242e-06	4.9869
KIF4A	KIF4A	0.676054	3.23908	6.01188	3.22089e-09	2.79672e-08	10.3918
APCDD1L	APCDD1L	0.675999	0.943648	8.81234	1.3792e-17	5.52177e-16	29.1996
LTB	LTB	0.675849	4.77086	6.45394	2.28093e-10	2.4516e-09	12.9598
MELK	MELK	0.675769	3.45509	5.86824	7.36083e-09	5.97071e-08	9.59201
GPR132	GPR132	0.675072	3.05696	9.88883	1.96295e-21	1.51695e-19	37.8981
CD74	CD74	0.673866	11.0604	6.97776	8.113e-12	1.14478e-10	16.2058
DPYD	DPYD	0.673323	4.61945	8.18914	1.64363e-15	4.57691e-14	24.5143
HLA-DQA1	HLA-DQA1	0.671919	6.6794	5.94246	4.81241e-09	4.05536e-08	10.0031
GPX8	GPX8	0.67153	4.32263	8.7877	1.67446e-17	6.5979e-16	29.0093
LHFPL2	LHFPL2	0.671161	4.64533	10.7851	7.20824e-25	9.91157e-23	45.6793
SGPP2	SGPP2	0.670697	6.23761	6.58842	9.88493e-11	1.14585e-09	13.7724
MMD	MMD	0.669031	4.72906	9.5246	4.26516e-20	2.60855e-18	34.8726
C1QTNF6	C1QTNF6	0.667819	3.37761	8.13796	2.40521e-15	6.49797e-14	24.1416
HLA-DQA2	HLA-DQA2	0.667667	6.08824	4.01359	6.75358e-05	0.0002483	0.859596
GPRIN1	GPRIN1	0.667467	2.63586	7.79973	2.84216e-14	6.32444e-13	21.7253
ALDH1L2	ALDH1L2	0.664872	2.1634	8.92821	5.50892e-18	2.33199e-16	30.0999
CD5	CD5	0.660983	3.40061	8.6985	3.3683e-17	1.24365e-15	28.3239
TMEM200A	TMEM200A	0.660087	2.5083	10.8224	5.13219e-25	7.25714e-23	46.0137
LCP1	LCP1	0.65961	6.84249	7.56262	1.52836e-13	2.93285e-12	20.0811
SUGCT	SUGCT	0.658357	2.16783	7.96077	8.85945e-15	2.1647e-13	22.8655
STK39	STK39	0.657648	5.57176	9.53359	3.95714e-20	2.44265e-18	34.9462
C3AR1	C3AR1	0.657645	4.37909	8.16878	1.91281e-15	5.25311e-14	24.3658
SAMD9L	SAMD9L	0.657347	4.29891	8.02227	5.64867e-15	1.42923e-13	23.3059
TRAF1	TRAF1	0.657243	3.82107	10.9238	2.03507e-25	3.16993e-23	46.9243
CD3D	CD3D	0.656714	5.03448	7.22113	1.60287e-12	2.55461e-11	17.7868
ITGAM	ITGAM	0.656696	4.1002	7.48943	2.54756e-13	4.70745e-12	19.582
SNAI2	SNAI2	0.655684	3.20316	7.90638	1.31605e-14	3.12746e-13	22.4783
FAM3C	FAM3C	0.655322	5.65469	9.73144	7.49892e-21	5.17347e-19	36.5807
MILR1	MILR1	0.655198	3.57771	8.83217	1.17949e-17	4.79934e-16	29.353
SAMSN1	SAMSN1	0.654978	3.36567	9.08846	1.52602e-18	7.02672e-17	31.3596
C1R	C1R	0.654852	7.04535	9.82526	3.37922e-21	2.47702e-19	37.3641
RRM2	RRM2	0.653932	3.72221	5.98021	3.87028e-09	3.3161e-08	10.214
CDA	CDA	0.653156	4.5495	4.00071	7.12167e-05	0.000260154	0.809649
SLC4A7	SLC4A7	0.651467	3.10517	11.0841	4.65574e-26	8.07184e-24	48.3767
HMGA2	HMGA2	0.650972	1.00336	5.39318	1.00429e-07	6.50963e-07	7.07006
GLS	GLS	0.650545	5.59462	6.5745	1.07856e-10	1.23731e-09	13.6876
ARL4C	ARL4C	0.650275	6.05912	9.49615	5.40617e-20	3.25644e-18	34.6397
SHISA3	SHISA3	0.650085	2.67829	3.68763	0.000247331	0.000803142	-0.357242
AREG	AREG	0.648926	5.51852	3.78019	0.000172708	0.000579608	-0.0216736
PSAT1	PSAT1	0.648852	4.59368	5.1118	4.32234e-07	2.49163e-06	5.66716
TNFRSF13C	TNFRSF13C	0.648485	1.93571	7.57644	1.38712e-13	2.69031e-12	20.1759
FCGR2A	FCGR2A	0.647603	5.09707	8.62031	6.18831e-17	2.19152e-15	27.7275
PLXDC2	PLXDC2	0.646745	4.48803	8.45208	2.25867e-16	7.28694e-15	26.4585
SEMA7A	SEMA7A	0.646501	3.71469	7.77054	3.50384e-14	7.67688e-13	21.5207
GPR34	GPR34	0.645781	3.67964	7.34697	6.80994e-13	1.1585e-11	18.622
PIK3AP1	PIK3AP1	0.644497	4.18887	8.51166	1.43115e-16	4.80374e-15	26.9056
LAPTM5	LAPTM5	0.644151	7.22198	7.46084	3.10707e-13	5.65742e-12	19.3881
LAMP5	LAMP5	0.643324	2.81485	7.01023	6.55168e-12	9.42478e-11	16.414
TRAF3IP3	TRAF3IP3	0.642135	2.07417	11.4518	1.50253e-27	3.29203e-25	51.7585
CD3E	CD3E	0.641595	4.64546	7.50055	2.35794e-13	4.40606e-12	19.6576
WFDC10B	WFDC10B	0.641094	2.07498	5.79873	1.09145e-08	8.52383e-08	9.21114
PRDM1	PRDM1	0.640728	3.86441	9.68285	1.13076e-20	7.56957e-19	36.177
PDCD1	PDCD1	0.64047	2.44436	7.72698	4.78276e-14	1.01553e-12	21.2165
FBLN2	FBLN2	0.640435	5.2243	6.93282	1.0892e-11	1.48946e-10	15.9188
LGI2	LGI2	0.640188	2.34118	6.47308	2.02672e-10	2.21175e-09	13.0746
CHST15	CHST15	0.639852	5.13599	9.83395	3.13778e-21	2.33437e-19	37.437
MYOF	MYOF	0.639726	6.46106	8.73697	2.49329e-17	9.43285e-16	28.6188
ITGB7	ITGB7	0.63959	2.20574	11.4434	1.62685e-27	3.45066e-25	51.6801
CD96	CD96	0.639195	2.83223	8.30446	6.92328e-16	2.07574e-14	25.3611
C2CD4A	C2CD4A	0.638869	2.88768	4.63162	4.47007e-06	2.11501e-05	3.43265
FLNA	FLNA	0.638269	8.25554	7.7317	4.62433e-14	9.84812e-13	21.2494
LGR4	LGR4	0.638109	4.75519	6.59853	9.27741e-11	1.08489e-09	13.834
TUBB2B	TUBB2B	0.637476	2.62701	3.93658	9.25474e-05	0.000329561	0.563297
ADAM28	ADAM28	0.637322	3.27479	6.78584	2.82337e-11	3.6108e-10	14.9913
GALNT14	GALNT14	0.636773	3.10536	4.7232	2.90662e-06	1.42774e-05	3.84313
NHS	NHS	0.636696	2.25841	8.04281	4.85768e-15	1.23949e-13	23.4535
CALU	CALU	0.634531	7.0598	11.6124	3.28273e-28	8.84474e-26	53.257
HTRA1	HTRA1	0.634131	6.76473	8.70529	3.19442e-17	1.19047e-15	28.3758
CCR7	CCR7	0.633995	3.18583	7.40848	4.46241e-13	7.88056e-12	19.0347
LCP2	LCP2	0.633663	4.14846	9.66837	1.27765e-20	8.49125e-19	36.057
CXCL8	CXCL8	0.633522	5.38406	4.53846	6.8747e-06	3.13728e-05	3.02277
CDCP1	CDCP1	0.633491	4.93759	7.38039	5.41459e-13	9.40384e-12	18.8458
STRA6	STRA6	0.633328	2.00996	5.30431	1.60388e-07	1.00465e-06	6.61958
UHRF1	UHRF1	0.632601	2.93776	6.62127	8.04112e-11	9.51477e-10	13.9731
IKZF1	IKZF1	0.632549	2.95795	9.52911	4.10776e-20	2.52001e-18	34.9095
PMEPA1	PMEPA1	0.632076	5.85252	7.71857	5.07823e-14	1.0737e-12	21.1579
MEDAG	MEDAG	0.630579	3.16482	6.15642	1.37864e-09	1.29857e-08	11.214
NOTCH2	NOTCH2	0.629866	4.79582	11.0861	4.57347e-26	7.99876e-24	48.3943
SYTL2	SYTL2	0.629775	3.55369	8.48307	1.78195e-16	5.86602e-15	26.6908
SLFN5	SLFN5	0.629167	5.13784	9.95634	1.09968e-21	8.84093e-20	38.4678
MFAP2	MFAP2	0.628838	4.07883	6.64871	6.76342e-11	8.10879e-10	14.1414
KIRREL1	KIRREL1	0.628311	4.22219	9.51106	4.77481e-20	2.88486e-18	34.7617
CTSB	CTSB	0.627743	8.67524	10.9812	1.2016e-25	1.94776e-23	47.4431
CSF2RB	CSF2RB	0.62746	4.06223	8.21027	1.40378e-15	3.97002e-14	24.6688
PHLDA1	PHLDA1	0.627139	4.64663	7.41275	4.33294e-13	7.67231e-12	19.0634
ELK3	ELK3	0.626563	5.63261	10.9361	1.81868e-25	2.87785e-23	47.035
MAP7D2	MAP7D2	0.62617	2.22169	5.10959	4.37106e-07	2.51661e-06	5.6564
COL16A1	COL16A1	0.625299	3.98761	8.80064	1.5123e-17	5.98257e-16	29.1092
ZBP1	ZBP1	0.624766	1.92395	9.63538	1.68669e-20	1.10622e-18	35.7841
KCNQ3	KCNQ3	0.624667	2.83337	6.16918	1.27812e-09	1.21002e-08	11.2874
GJB6	GJB6	0.624166	1.18437	5.25199	2.10626e-07	1.29095e-06	6.35758
POU2F2	POU2F2	0.623949	2.32015	10.501	9.296e-24	1.09671e-21	43.1628
WNT10A	WNT10A	0.623144	2.19036	5.94516	4.73815e-09	3.99447e-08	10.0182
SLC16A1	SLC16A1	0.622522	3.41566	6.05972	2.4368e-09	2.17577e-08	10.662
RGS10	RGS10	0.622506	6.02816	9.42342	9.8864e-20	5.71348e-18	34.0467
LOXL1	LOXL1	0.621962	4.2761	8.15935	2.05172e-15	5.60374e-14	24.2972
PIK3CG	PIK3CG	0.621802	2.80086	10.0609	4.45868e-22	3.73518e-20	39.3554
CCNA2	CCNA2	0.621756	3.85006	5.91333	5.68893e-09	4.72108e-08	9.84124
PPP1R18	PPP1R18	0.621608	5.71115	10.2696	7.21045e-23	7.01278e-21	41.1473
DOCK2	DOCK2	0.619242	3.24749	8.96839	3.99925e-18	1.72218e-16	30.4141
LTF	LTF	0.618408	4.95326	3.36811	0.000806355	0.00232765	-1.45441
TTYH3	TTYH3	0.618314	6.11967	8.67802	3.95167e-17	1.44566e-15	28.1672
SLC35F2	SLC35F2	0.616952	5.02398	8.2319	1.19407e-15	3.44037e-14	24.8272
FAM126A	FAM126A	0.616517	3.19475	8.34167	5.22789e-16	1.59245e-14	25.6362
SLAMF1	SLAMF1	0.615554	2.12907	10.4032	2.21813e-23	2.37769e-21	42.3071
NOX4	NOX4	0.614928	1.72033	9.83323	3.15718e-21	2.34007e-19	37.4309
IGFBP5	IGFBP5	0.61492	7.16205	5.74682	1.46105e-08	1.11227e-07	8.92931
CCDC71L	CCDC71L	0.612925	4.12504	11.2447	1.04816e-26	2.02896e-24	49.8451
CD3G	CD3G	0.612611	2.54323	8.90899	6.4187e-18	2.70563e-16	29.9499
SLC1A3	SLC1A3	0.611982	2.93622	8.01497	5.95955e-15	1.50027e-13	23.2535
FSCN1	FSCN1	0.611819	6.04521	5.77253	1.26492e-08	9.75251e-08	9.06859
ITGA4	ITGA4	0.610054	2.94296	9.87764	2.16036e-21	1.65667e-19	37.8039
IRS1	IRS1	0.60952	3.73243	7.83277	2.24095e-14	5.10046e-13	21.9577
STAB1	STAB1	0.609508	4.24389	8.69869	3.36313e-17	1.24365e-15	28.3254
AOAH	AOAH	0.609065	3.46954	7.92018	1.19061e-14	2.84633e-13	22.5763
GZMK	GZMK	0.609	1.93406	7.70848	5.45633e-14	1.14877e-12	21.0877
CD4	CD4	0.60749	6.21723	7.67935	6.71095e-14	1.37941e-12	20.8854
PLS3	PLS3	0.606983	8.10449	8.30166	7.07086e-16	2.11362e-14	25.3404
TMPRSS4	TMPRSS4	0.606726	4.23863	3.79511	0.000162878	0.000550046	0.0331635
HLA-DPA1	HLA-DPA1	0.606661	7.97455	5.66498	2.30355e-08	1.68915e-07	8.48961
RESF1	RESF1	0.606146	4.7059	9.43448	9.02076e-20	5.22837e-18	34.1367
ROR2	ROR2	0.605003	2.35076	9.31558	2.40475e-19	1.26173e-17	33.1737
B3GNT6	B3GNT6	0.605003	2.60129	3.3009	0.00102214	0.00287967	-1.67305
NPTX1	NPTX1	0.604731	2.00648	3.85192	0.000130075	0.000449314	0.243832
ALDH1A3	ALDH1A3	0.604725	2.65131	7.5259	1.97594e-13	3.72015e-12	19.8302
ASPM	ASPM	0.604342	2.41458	6.13577	1.55793e-09	1.45218e-08	11.0955
CD14	CD14	0.604206	7.33099	6.88873	1.45194e-11	1.93638e-10	15.6388
CDC20	CDC20	0.604164	5.0018	4.52447	7.32877e-06	3.31792e-05	2.96192
SCG5	SCG5	0.603366	3.21099	4.56609	6.05536e-06	2.78826e-05	3.14354
IQGAP3	IQGAP3	0.603057	3.43569	5.70795	1.815e-08	1.35737e-07	8.71977
CR2	CR2	0.602608	2.2778	4.84504	1.6214e-06	8.34474e-06	4.40072
DACT1	DACT1	0.602372	2.57883	8.70345	3.24069e-17	1.20546e-15	28.3617
COL14A1	COL14A1	0.602358	3.79499	5.86429	7.52817e-09	6.08664e-08	9.57027
FERMT1	FERMT1	0.602156	3.78703	5.64268	2.60532e-08	1.89097e-07	8.37078
HLA-B	HLA-B	0.6021	10.8973	7.41482	4.27147e-13	7.57019e-12	19.0774
KRT14	KRT14	0.601993	1.15001	4.5119	7.76139e-06	3.4906e-05	2.90736
CDCA7	CDCA7	0.601594	3.83568	5.22758	2.38999e-07	1.44794e-06	6.23613
IL10RA	IL10RA	0.60148	4.08226	8.7448	2.34507e-17	8.95707e-16	28.6789
GPR171	GPR171	0.601392	2.81301	6.25869	7.48714e-10	7.37542e-09	11.806
SH2D1A	SH2D1A	0.601378	2.28469	8.12205	2.70631e-15	7.23302e-14	24.0261
TRPM8	TRPM8	0.601275	1.05301	5.36478	1.1672e-07	7.47804e-07	6.92536
ACTA2	ACTA2	0.600907	6.25625	7.036	5.52617e-12	8.03653e-11	16.5799
PDCD1LG2	PDCD1LG2	0.600533	3.01641	7.28452	1.04301e-12	1.71863e-11	18.206
TGFA	TGFA	0.599962	4.23893	5.82116	9.61566e-09	7.57076e-08	9.33362
CD86	CD86	0.599751	4.18906	8.32843	5.7779e-16	1.75076e-14	25.5382
DSE	DSE	0.599454	2.50023	10.1666	1.77771e-22	1.61845e-20	40.2597
LMNB1	LMNB1	0.59943	5.04077	7.5202	2.05614e-13	3.86538e-12	19.7913
RARRES1	RARRES1	0.598904	5.09112	5.59435	3.39716e-08	2.39846e-07	8.1147
SPON1	SPON1	0.598054	4.61814	6.17244	1.25363e-09	1.18797e-08	11.3061
HAVCR2	HAVCR2	0.596981	4.58633	7.63206	9.378e-14	1.86792e-12	20.5583
SIT1	SIT1	0.596333	3.13448	7.06921	4.43421e-12	6.54884e-11	16.7945
SLC28A3	SLC28A3	0.595503	1.7241	6.5944	9.52082e-11	1.1094e-09	13.8089
FRMD5	FRMD5	0.594799	1.84342	7.25302	1.29175e-12	2.10244e-11	17.9973
IL7R	IL7R	0.594599	4.83893	5.3663	1.15788e-07	7.42306e-07	6.93308
TIMP2	TIMP2	0.594516	7.08239	7.83375	2.22524e-14	5.07492e-13	21.9646
BCL11B	BCL11B	0.594287	1.78655	9.68279	1.13137e-20	7.56957e-19	36.1765
VAV1	VAV1	0.593613	4.13916	9.22031	5.24128e-19	2.62564e-17	32.4087
CMTM3	CMTM3	0.593584	5.72222	9.23551	4.63051e-19	2.34322e-17	32.5304
TENM4	TENM4	0.593224	1.81139	9.01733	2.70346e-18	1.1879e-16	30.7984
CARD11	CARD11	0.592237	3.95812	5.84698	8.30664e-09	6.65399e-08	9.47511
MDFIC	MDFIC	0.592023	5.27073	9.10265	1.36094e-18	6.36956e-17	31.472
ITK	ITK	0.591917	2.07555	8.83713	1.13419e-17	4.65299e-16	29.3914
EVI2B	EVI2B	0.591896	5.10817	7.16392	2.35623e-12	3.64741e-11	17.411
TAP1	TAP1	0.591146	6.24239	7.56881	1.46349e-13	2.81651e-12	20.1235
SPAG4	SPAG4	0.590556	3.99729	6.09475	1.98415e-09	1.81219e-08	10.8611
CD209	CD209	0.590492	2.16857	8.67223	4.13396e-17	1.50041e-15	28.123
FOXM1	FOXM1	0.590298	3.64958	5.16406	3.31259e-07	1.95577e-06	5.92255
P4HA3	P4HA3	0.590014	2.3819	7.34726	6.79664e-13	1.15723e-11	18.6239
KDELR3	KDELR3	0.589853	6.05242	6.71244	4.51473e-11	5.58058e-10	14.5345
APBA2	APBA2	0.589655	2.74315	5.89483	6.3245e-09	5.19992e-08	9.73878
CD207	CD207	0.589605	2.92464	3.60771	0.000335209	0.00105566	-0.640594
HLA-DRB1	HLA-DRB1	0.588596	10.7944	5.46519	6.83964e-08	4.54866e-07	7.44002
MUC16	MUC16	0.58841	1.65274	4.75447	2.50528e-06	1.24751e-05	3.98498
INPP5D	INPP5D	0.588184	3.86875	9.23741	4.55934e-19	2.31308e-17	32.5456
ESR1	ESR1	0.587953	1.6338	7.22437	1.5682e-12	2.50737e-11	17.8081
FCMR	FCMR	0.587672	3.43858	7.82337	2.39791e-14	5.43291e-13	21.8915
TENM3	TENM3	0.587649	1.22362	9.39451	1.25558e-19	7.11188e-18	33.812
CXCL6	CXCL6	0.585387	2.00197	4.39247	1.32941e-05	5.70753e-05	2.3961
ENC1	ENC1	0.58498	5.02496	7.96293	8.7209e-15	2.13871e-13	22.8809
NHSL1	NHSL1	-0.586394	3.26392	-7.69538	5.98889e-14	1.24641e-12	20.9966
MLPH	MLPH	-0.5872	6.09692	-5.75814	1.37126e-08	1.05114e-07	8.9906
BFSP1	BFSP1	-0.587633	1.96179	-11.0823	4.73568e-26	8.13966e-24	48.3599
C1orf210	C1orf210	-0.587655	5.44013	-8.07989	3.69632e-15	9.62105e-14	23.7209
CSRNP1	CSRNP1	-0.589384	5.6356	-6.69964	4.8978e-11	6.01678e-10	14.4553
PDE4D	PDE4D	-0.58959	3.37355	-6.06708	2.33398e-09	2.09334e-08	10.7038
SMIM6	SMIM6	-0.589677	3.14182	-5.84258	8.51666e-09	6.80854e-08	9.45096
CPLX2	CPLX2	-0.589699	0.827025	-3.85048	0.00013082	0.000451418	0.238478
JPH1	JPH1	-0.590305	2.9859	-6.47489	2.00416e-10	2.18953e-09	13.0855
BMP6	BMP6	-0.591148	2.82495	-4.61954	4.72865e-06	2.22673e-05	3.37907
OVOL2	OVOL2	-0.592738	3.76088	-9.09297	1.47149e-18	6.79136e-17	31.3953
CA2	CA2	-0.593364	4.68953	-4.59609	5.27203e-06	2.45421e-05	3.27545
ALDH3A2	ALDH3A2	-0.593529	5.119	-7.61037	1.09272e-13	2.1571e-12	20.4089
ALOX15	ALOX15	-0.594137	1.94328	-4.10664	4.5835e-05	0.000174201	1.22486
AGRP	AGRP	-0.594412	1.79769	-5.5353	4.68595e-08	3.22724e-07	7.8045
FOXF1	FOXF1	-0.595091	3.18064	-6.57457	1.07806e-10	1.23731e-09	13.6881
CTXND1	CTXND1	-0.595605	0.699493	-8.76294	2.03404e-17	7.87468e-16	28.8185
PTPRB	PTPRB	-0.597035	3.08207	-6.45042	2.33097e-10	2.49597e-09	12.9387
ALKAL2	ALKAL2	-0.597373	1.23802	-7.02207	6.05907e-12	8.7477e-11	16.4902
RXRG	RXRG	-0.597896	1.15503	-6.57939	1.046e-10	1.20346e-09	13.7174
SEMA4G	SEMA4G	-0.598369	2.61625	-7.06791	4.47281e-12	6.60095e-11	16.7861
AQP7	AQP7	-0.598732	1.54711	-6.53473	1.38258e-10	1.55915e-09	13.4462
FRAT1	FRAT1	-0.598822	3.20555	-10.9651	1.39312e-25	2.24e-23	47.2975
WNT4	WNT4	-0.599835	2.06334	-6.40506	3.08021e-10	3.21199e-09	12.668
UNC13B	UNC13B	-0.603358	4.45247	-7.84958	1.98522e-14	4.57059e-13	22.0762
SLC14A1	SLC14A1	-0.60336	0.971576	-8.7755	1.84297e-17	7.17679e-16	28.9152
BMP2	BMP2	-0.603986	4.25188	-5.20258	2.7188e-07	1.63128e-06	6.11228
NAA38	NAA38	-0.605104	5.66438	-10.0653	4.29202e-22	3.61073e-20	39.3929
SLC22A31	SLC22A31	-0.605615	6.1332	-3.69232	0.000242908	0.000790582	-0.340402
RETN	RETN	-0.606109	3.00011	-3.77233	0.000178105	0.000596416	-0.0504625
SGCG	SGCG	-0.607313	0.983312	-7.48742	2.58344e-13	4.7649e-12	19.5684
TST	TST	-0.609047	6.19949	-7.51238	2.17143e-13	4.06135e-12	19.7381
F11	F11	-0.609421	0.913274	-6.96657	8.73183e-12	1.22258e-10	16.1341
TCF21	TCF21	-0.609424	1.95813	-5.78832	1.1574e-08	9.01061e-08	9.15444
MS4A8	MS4A8	-0.609711	2.28399	-3.66975	0.000264864	0.000854923	-0.421133
LAMP3	LAMP3	-0.611302	6.18753	-4.30368	1.96755e-05	8.16419e-05	2.02437
FHL5	FHL5	-0.612393	2.16252	-6.44729	2.37637e-10	2.5364e-09	12.92
NR4A2	NR4A2	-0.61297	4.33409	-5.41565	8.91252e-08	5.83956e-07	7.18503
ABHD14A	ABHD14A	-0.614142	3.0276	-10.8677	3.39899e-25	5.05739e-23	46.4193
CYP4F3	CYP4F3	-0.614479	1.25129	-4.52204	7.41075e-06	3.35047e-05	2.95133
TMEM141	TMEM141	-0.616635	5.25702	-9.32366	2.25036e-19	1.19967e-17	33.2389
HSPA12B	HSPA12B	-0.617999	2.93297	-7.20557	1.78039e-12	2.81949e-11	17.6843
RILP	RILP	-0.618067	4.52364	-9.21272	5.57571e-19	2.77228e-17	32.348
CPS1	CPS1	-0.618355	2.06873	-2.70008	0.00713201	0.0162605	-3.43777
MSLNL	MSLNL	-0.619631	1.27363	-5.17944	3.06191e-07	1.81908e-06	5.99812
DMTN	DMTN	-0.619916	4.56978	-7.71198	5.32219e-14	1.12171e-12	21.112
INHA	INHA	-0.621122	1.77372	-3.62997	0.000308162	0.000978989	-0.562256
SHH	SHH	-0.62125	2.04187	-6.4468	2.3835e-10	2.54014e-09	12.9171
NMB	NMB	-0.621753	4.5129	-7.11733	3.21866e-12	4.88012e-11	17.1069
GGTLC1	GGTLC1	-0.621953	4.05041	-3.26202	0.00117031	0.00325571	-1.79759
DCXR	DCXR	-0.622102	6.32667	-9.43606	8.90349e-20	5.1824e-18	34.1496
C5orf38	C5orf38	-0.622157	3.26035	-4.393	1.32628e-05	5.69776e-05	2.39834
CRLF1	CRLF1	-0.623501	4.40745	-2.76657	0.00584313	0.0136465	-3.25936
SEMA3E	SEMA3E	-0.625526	1.99969	-5.82308	9.51184e-09	7.49889e-08	9.34411
DACH1	DACH1	-0.625539	1.70021	-7.44899	3.3731e-13	6.10834e-12	19.3079
CCM2L	CCM2L	-0.626653	1.6809	-9.90747	1.6732e-21	1.31859e-19	38.0551
ARHGAP44	ARHGAP44	-0.626657	2.82221	-7.67893	6.73056e-14	1.38202e-12	20.8825
PCOLCE2	PCOLCE2	-0.626744	2.53522	-5.1068	4.43332e-07	2.55024e-06	5.64283
PEX11G	PEX11G	-0.626773	3.12096	-11.2937	6.635e-27	1.32289e-24	50.2955
SNX22	SNX22	-0.628344	1.70412	-9.28204	3.16568e-19	1.63516e-17	32.9038
C1orf194	C1orf194	-0.628473	2.14511	-4.50708	7.93384e-06	3.56032e-05	2.88646
SBSPON	SBSPON	-0.628652	1.84053	-7.1327	2.90446e-12	4.4307e-11	17.207
FHL1	FHL1	-0.629606	4.20863	-4.73482	2.75083e-06	1.35758e-05	3.89571
HBA1	HBA1	-0.631225	0.751738	-7.81596	2.52929e-14	5.70464e-13	21.8394
PDK4	PDK4	-0.631359	4.78416	-4.86153	1.49675e-06	7.75124e-06	4.47722
GADD45G	GADD45G	-0.634853	5.02386	-6.10944	1.81989e-09	1.67598e-08	10.9448
MYOZ1	MYOZ1	-0.635501	2.24306	-6.45746	2.23197e-10	2.40546e-09	12.9809
IGFBP2	IGFBP2	-0.637106	5.88698	-4.2822	2.16115e-05	8.88432e-05	1.93548
SFRP5	SFRP5	-0.638414	1.29699	-5.84598	8.35392e-09	6.68918e-08	9.46962
LIMS2	LIMS2	-0.638808	2.95073	-7.30201	9.25896e-13	1.53075e-11	18.3222
ALPP	ALPP	-0.639819	1.09847	-6.35404	4.20594e-10	4.28284e-09	12.3656
CAV1	CAV1	-0.639983	6.58683	-4.44104	1.06966e-05	4.6821e-05	2.60249
TBC1D2	TBC1D2	-0.640212	5.47787	-8.20051	1.50992e-15	4.24011e-14	24.5974
AFF3	AFF3	-0.640271	1.31908	-7.94976	9.59986e-15	2.33133e-13	22.787
GNMT	GNMT	-0.640326	1.57811	-10.0168	6.52734e-22	5.33369e-20	38.9806
PIFO	PIFO	-0.640634	3.38815	-5.64533	2.56758e-08	1.86629e-07	8.38487
ELF5	ELF5	-0.642746	2.43324	-5.25099	2.1173e-07	1.29732e-06	6.35256
LAMC3	LAMC3	-0.643869	2.72643	-7.23463	1.4631e-12	2.36973e-11	17.8758
SLCO4C1	SLCO4C1	-0.644229	3.14686	-5.42992	8.26005e-08	5.43169e-07	7.25825
GPRIN2	GPRIN2	-0.644972	3.66652	-5.70881	1.80628e-08	1.35135e-07	8.72443
IRS2	IRS2	-0.645305	4.27501	-6.72818	4.08373e-11	5.09201e-10	14.6322
GJB1	GJB1	-0.645451	2.72653	-4.1715	3.48272e-05	0.000136287	1.48415
SLC7A2	SLC7A2	-0.646687	4.30624	-4.0597	5.57854e-05	0.00020856	1.03963
ALDH1A1	ALDH1A1	-0.64749	6.35247	-4.73576	2.73848e-06	1.35182e-05	3.90001
MTARC2	MTARC2	-0.647804	4.43283	-8.39907	3.38282e-16	1.06551e-14	26.0627
PF4	PF4	-0.648756	1.01754	-8.10776	3.00839e-15	7.96563e-14	23.9225
GPX3	GPX3	-0.648961	7.47972	-5.88671	6.62469e-09	5.41546e-08	9.69392
TMEM139	TMEM139	-0.649198	1.51811	-7.36831	5.88293e-13	1.01553e-11	18.7649
ATP2C2	ATP2C2	-0.649239	3.4584	-7.23213	1.48804e-12	2.40037e-11	17.8593
SLC27A3	SLC27A3	-0.649448	4.37876	-9.37391	1.48814e-19	8.19626e-18	33.6451
LRRC10B	LRRC10B	-0.651425	2.37576	-5.30685	1.58269e-07	9.92005e-07	6.63237
ROBO4	ROBO4	-0.652554	3.31338	-7.06089	4.68619e-12	6.90563e-11	16.7406
ENO3	ENO3	-0.652831	2.41327	-5.54025	4.56178e-08	3.14933e-07	7.8304
AKR1B10	AKR1B10	-0.653231	2.85207	-2.52934	0.011688	0.0252634	-3.87644
ODF3L1	ODF3L1	-0.653666	1.35306	-9.73952	7.00306e-21	4.86505e-19	36.6479
ALDH2	ALDH2	-0.653743	5.90465	-8.17348	1.84695e-15	5.09329e-14	24.4001
F10	F10	-0.653848	2.20845	-8.40946	3.1259e-16	9.90845e-15	26.1401
CABLES1	CABLES1	-0.655065	3.79223	-8.33054	5.68657e-16	1.72571e-14	25.5538
SCUBE1	SCUBE1	-0.65521	1.0673	-8.06342	4.17374e-15	1.07793e-13	23.602
SLC5A9	SLC5A9	-0.65657	1.21371	-8.07034	3.96618e-15	1.02565e-13	23.652
RGCC	RGCC	-0.656877	7.18982	-6.4467	2.38496e-10	2.54014e-09	12.9165
HCAR2	HCAR2	-0.657555	3.01469	-5.49159	5.93472e-08	3.99887e-07	7.57677
HSPB6	HSPB6	-0.657795	2.02149	-6.80792	2.44953e-11	3.16929e-10	15.1296
SFTPB	SFTPB	-0.658539	11.4516	-2.90111	0.00385755	0.00948506	-2.88547
DPM3	DPM3	-0.658881	6.67566	-8.09281	3.35999e-15	8.81466e-14	23.8143
NUPR2	NUPR2	-0.659353	1.74742	-4.8298	1.74543e-06	8.95069e-06	4.33026
MCEMP1	MCEMP1	-0.660561	3.15709	-3.96883	8.11592e-05	0.000292878	0.686717
MUC5AC	MUC5AC	-0.661559	1.77094	-3.1299	0.00183538	0.00487397	-2.21014
IQCN	IQCN	-0.663136	1.66509	-8.24777	1.06022e-15	3.08145e-14	24.9437
ODAM	ODAM	-0.664176	0.766638	-8.67237	4.12943e-17	1.50041e-15	28.1241
OTULINL	OTULINL	-0.666414	4.07008	-6.83777	2.02042e-11	2.64325e-10	15.3171
CAMP	CAMP	-0.666552	1.46569	-6.8277	2.15617e-11	2.80978e-10	15.2538
SLC26A9	SLC26A9	-0.668713	3.86076	-4.22429	2.77759e-05	0.000111182	1.698
HSD17B6	HSD17B6	-0.669251	4.41676	-4.53929	6.84839e-06	3.12599e-05	3.02641
TSPAN12	TSPAN12	-0.669593	5.33983	-8.39419	3.51064e-16	1.09882e-14	26.0263
CNTN6	CNTN6	-0.670115	0.972298	-7.59505	1.21713e-13	2.38147e-12	20.3036
SIK1B	SIK1B	-0.670214	3.41808	-6.06028	2.42879e-09	2.17056e-08	10.6652
NPNT	NPNT	-0.670988	5.03112	-5.62687	2.84213e-08	2.04571e-07	8.28682
FAM3B	FAM3B	-0.671083	3.85022	-4.87832	1.37941e-06	7.21096e-06	4.55531
NECAB3	NECAB3	-0.67235	4.98518	-10.3911	2.46905e-23	2.63251e-21	42.2016
KCNQ1	KCNQ1	-0.67278	4.3933	-6.33393	4.75276e-10	4.80286e-09	12.247
C2	C2	-0.672981	4.20009	-6.90022	1.34732e-11	1.80409e-10	15.7116
CRACR2B	CRACR2B	-0.675092	4.22888	-7.44384	3.49551e-13	6.3071e-12	19.2731
CAVIN2	CAVIN2	-0.676425	5.18894	-5.05468	5.76596e-07	3.24109e-06	5.39073
PRKCZ	PRKCZ	-0.676927	3.64968	-9.89645	1.83905e-21	1.4323e-19	37.9622
TMED6	TMED6	-0.677039	1.73737	-7.90212	1.35741e-14	3.21425e-13	22.4481
BEX1	BEX1	-0.678186	1.27174	-5.14999	3.55938e-07	2.0928e-06	5.85356
HSD17B13	HSD17B13	-0.680367	1.36472	-6.4999	1.71675e-10	1.89737e-09	13.2359
GSTP1	GSTP1	-0.680723	10.0779	-9.62468	1.84547e-20	1.19078e-18	35.6957
DAPK2	DAPK2	-0.681942	2.47818	-9.03701	2.30864e-18	1.03438e-16	30.9533
PMM1	PMM1	-0.682794	4.18825	-10.3569	3.34309e-23	3.4536e-21	41.9035
DNASE1L3	DNASE1L3	-0.684196	1.74247	-6.31915	5.1985e-10	5.21892e-09	12.16
SCN4B	SCN4B	-0.685692	2.16198	-7.32601	7.86034e-13	1.3203e-11	18.482
TRIM16L	TRIM16L	-0.687261	2.82987	-6.19381	1.10396e-09	1.05872e-08	11.4294
GPRC5C	GPRC5C	-0.688538	4.96217	-6.86599	1.68304e-11	2.22966e-10	15.495
GAL3ST1	GAL3ST1	-0.691404	2.14622	-7.81412	2.56294e-14	5.774e-13	21.8264
C5orf49	C5orf49	-0.691989	2.61182	-5.48117	6.27698e-08	4.21098e-07	7.52274
CD36	CD36	-0.692792	2.95664	-5.6671	2.27667e-08	1.67006e-07	8.50094
ANXA3	ANXA3	-0.693366	5.04865	-6.60235	9.05754e-11	1.06354e-09	13.8574
ODC1	ODC1	-0.695054	7.39746	-6.01511	3.16095e-09	2.7545e-08	10.41
NR0B1	NR0B1	-0.696553	0.89837	-4.56885	5.97887e-06	2.75559e-05	3.15564
SMAD9	SMAD9	-0.69731	2.39662	-8.49332	1.64735e-16	5.47413e-15	26.7677
GRIA1	GRIA1	-0.697576	0.859668	-8.40301	3.28315e-16	1.03575e-14	26.092
COL25A1	COL25A1	-0.69909	0.939643	-5.5011	5.638e-08	3.8144e-07	7.6262
PIR	PIR	-0.699375	4.20778	-7.40365	4.61373e-13	8.10471e-12	19.0021
CYP4F11	CYP4F11	-0.69972	1.91981	-4.53325	7.04052e-06	3.20123e-05	3.00009
FAM183A	FAM183A	-0.700068	2.94246	-4.92111	1.11899e-06	5.94783e-06	4.75552
CLU	CLU	-0.703444	6.95334	-5.3387	1.33915e-07	8.48698e-07	6.79311
AATK	AATK	-0.703656	2.26818	-8.54466	1.11035e-16	3.77785e-15	27.1544
SFTA2	SFTA2	-0.705068	7.83978	-4.49365	8.43351e-06	3.76505e-05	2.82839
NPR1	NPR1	-0.705291	3.19645	-6.70514	4.72939e-11	5.82425e-10	14.4894
KLK10	KLK10	-0.705768	2.20496	-5.032	6.46005e-07	3.59176e-06	5.28175
RAB17	RAB17	-0.706445	4.45615	-10.8517	3.93271e-25	5.80817e-23	46.2758
RBP2	RBP2	-0.707043	1.15381	-7.24947	1.32328e-12	2.152e-11	17.9738
CKB	CKB	-0.708646	6.67683	-6.01441	3.17385e-09	2.76333e-08	10.4061
FAM162B	FAM162B	-0.7101	2.9605	-7.86721	1.74787e-14	4.04601e-13	22.2008
MAOA	MAOA	-0.710399	5.95043	-6.39122	3.3524e-10	3.47764e-09	12.5858
BNIPL	BNIPL	-0.710627	2.98298	-6.18406	1.16992e-09	1.11767e-08	11.3731
ARC	ARC	-0.711055	1.21275	-8.22999	1.21125e-15	3.47981e-14	24.8132
ECRG4	ECRG4	-0.711179	1.89479	-5.66828	2.2619e-08	1.66106e-07	8.50723
AK1	AK1	-0.713423	3.69114	-8.77976	1.78229e-17	6.99514e-16	28.9481
TFF3	TFF3	-0.714142	5.85285	-3.19026	0.00149716	0.00406516	-2.0237
C9orf24	C9orf24	-0.714585	2.32141	-4.70899	3.10893e-06	1.51889e-05	3.77892
PGAP4	PGAP4	-0.715936	2.18807	-7.01186	6.48173e-12	9.33088e-11	16.4245
MGAT3	MGAT3	-0.716038	2.34885	-6.16253	1.32959e-09	1.25459e-08	11.2491
FLRT3	FLRT3	-0.716685	4.54578	-5.77396	1.25474e-08	9.68529e-08	9.0764
PDZD2	PDZD2	-0.716829	2.53338	-7.40626	4.53148e-13	7.98839e-12	19.0197
MTURN	MTURN	-0.717226	4.15017	-8.9543	4.47505e-18	1.92292e-16	30.3038
STARD10	STARD10	-0.717259	6.40689	-9.58073	2.66815e-20	1.68346e-18	35.3334
RASIP1	RASIP1	-0.718306	3.28369	-8.82817	1.21725e-17	4.9269e-16	29.3221
SLC19A3	SLC19A3	-0.72059	1.39077	-8.50615	1.4929e-16	5.00261e-15	26.8642
DEGS2	DEGS2	-0.722191	2.64788	-6.43215	2.6083e-10	2.76178e-09	12.8295
SCNN1G	SCNN1G	-0.723189	3.30075	-5.89612	6.27808e-09	5.16814e-08	9.74591
LGALS4	LGALS4	-0.725596	2.51732	-3.39195	0.000740591	0.00215687	-1.37584
RND1	RND1	-0.725811	4.25148	-5.61813	2.98202e-08	2.13792e-07	8.24045
SPINK4	SPINK4	-0.727817	1.07109	-5.14674	3.6189e-07	2.12279e-06	5.83764
KL	KL	-0.72817	1.61442	-8.43309	2.61103e-16	8.34274e-15	26.3164
GPC3	GPC3	-0.728585	4.65473	-5.28029	1.81811e-07	1.12927e-06	6.49902
PLAC9	PLAC9	-0.729505	3.57088	-7.93392	1.07737e-14	2.59427e-13	22.6741
CSF3	CSF3	-0.730398	1.65842	-5.1255	4.03215e-07	2.34382e-06	5.73385
ZNF219	ZNF219	-0.730953	3.45236	-10.6389	2.70261e-24	3.41042e-22	44.3785
FKBP1B	FKBP1B	-0.731831	2.04675	-10.9106	2.29635e-25	3.5219e-23	46.8054
NEDD4L	NEDD4L	-0.736071	3.48863	-11.2893	6.91224e-27	1.36452e-24	50.2552
SLC14A2	SLC14A2	-0.736478	0.870054	-5.67384	2.19327e-08	1.61542e-07	8.53697
SEC14L4	SEC14L4	-0.738308	2.13653	-7.70114	5.74864e-14	1.20143e-12	21.0367
FAM174B	FAM174B	-0.738833	4.84511	-10.0299	5.83037e-22	4.82349e-20	39.0917
CAPS	CAPS	-0.740081	4.80735	-5.68801	2.0277e-08	1.50068e-07	8.61276
ANG	ANG	-0.740634	3.60943	-9.32175	2.28598e-19	1.21218e-17	33.2235
MUCL3	MUCL3	-0.74412	2.07932	-5.04849	5.94776e-07	3.33576e-06	5.36097
MAPK4	MAPK4	-0.746193	1.0166	-7.70245	5.69526e-14	1.19448e-12	21.0458
RHOBTB2	RHOBTB2	-0.746919	5.16251	-7.73679	4.45971e-14	9.5201e-13	21.2848
SULT1A1	SULT1A1	-0.747761	2.71895	-10.436	1.65799e-23	1.81632e-21	42.5934
DDC	DDC	-0.747908	1.65489	-5.20515	2.68311e-07	1.61132e-06	6.12497
SEMA3G	SEMA3G	-0.749141	2.78446	-7.99413	6.94252e-15	1.72809e-13	23.1041
EMCN	EMCN	-0.749268	3.16491	-7.62004	1.02076e-13	2.02506e-12	20.4755
MYRF	MYRF	-0.751756	3.13919	-6.17596	1.2277e-09	1.16506e-08	11.3264
AMN	AMN	-0.75203	2.37905	-6.83441	2.06475e-11	2.6977e-10	15.296
GPA33	GPA33	-0.752036	1.45173	-6.99428	7.2779e-12	1.03279e-10	16.3116
AARD	AARD	-0.755642	1.5252	-7.57134	1.43765e-13	2.77482e-12	20.1409
CFD	CFD	-0.756041	5.6814	-5.92221	5.40626e-09	4.50627e-08	9.89055
WFDC12	WFDC12	-0.76035	0.868115	-7.74696	4.14741e-14	8.92991e-13	21.3558
KANK3	KANK3	-0.760931	2.21514	-9.47539	6.42443e-20	3.82359e-18	34.4701
ASPG	ASPG	-0.761977	0.929766	-8.38943	3.64014e-16	1.13402e-14	25.9908
SORBS2	SORBS2	-0.764152	2.79507	-8.56156	9.74754e-17	3.32785e-15	27.2821
EGFL7	EGFL7	-0.765503	5.69455	-8.52005	1.34177e-16	4.51894e-15	26.9688
P3H2	P3H2	-0.765708	3.74964	-5.74882	1.44479e-08	1.10115e-07	8.94013
C20orf85	C20orf85	-0.7672	3.13959	-3.59509	0.00035151	0.0011023	-0.684784
IL17RE	IL17RE	-0.769683	3.90911	-9.52946	4.09579e-20	2.52001e-18	34.9124
ZBTB16	ZBTB16	-0.770142	2.2869	-5.79065	1.14234e-08	8.90732e-08	9.1671
FGFBP2	FGFBP2	-0.77022	1.24531	-8.48786	1.71774e-16	5.67965e-15	26.7267
ADGRD1	ADGRD1	-0.770797	2.79843	-7.35282	6.54276e-13	1.12166e-11	18.6611
CA8	CA8	-0.772527	1.50993	-8.45332	2.23733e-16	7.23505e-15	26.4678
SEMA3B	SEMA3B	-0.773591	4.01523	-6.24386	8.18444e-10	8.02003e-09	11.7196
FGFR3	FGFR3	-0.773986	3.94331	-5.77515	1.2464e-08	9.62832e-08	9.08285
NCKAP5	NCKAP5	-0.774703	1.52403	-7.35025	6.65883e-13	1.13765e-11	18.6439
TFF1	TFF1	-0.779077	2.97119	-2.83646	0.00471884	0.0113178	-3.0673
FAM167A	FAM167A	-0.781657	2.89327	-6.83777	2.02033e-11	2.64325e-10	15.3171
C1orf115	C1orf115	-0.784389	4.61702	-8.2903	7.70283e-16	2.27862e-14	25.2566
ST8SIA6	ST8SIA6	-0.784699	1.26851	-9.07246	1.736e-18	7.93863e-17	31.2331
CITED4	CITED4	-0.785726	3.75911	-8.22129	1.29278e-15	3.68221e-14	24.7494
EMP2	EMP2	-0.785979	6.32223	-8.02242	5.64265e-15	1.42923e-13	23.3069
OSGIN1	OSGIN1	-0.786359	3.19861	-7.26662	1.17792e-12	1.9282e-11	18.0873
PPARGC1A	PPARGC1A	-0.787218	1.4876	-8.39362	3.52589e-16	1.10187e-14	26.0221
CD300LG	CD300LG	-0.788785	0.673991	-8.91209	6.26252e-18	2.64538e-16	29.9741
FAM189A2	FAM189A2	-0.78882	2.43684	-7.61691	1.04354e-13	2.0641e-12	20.4539
TSPAN8	TSPAN8	-0.789006	5.08206	-4.24213	2.57172e-05	0.000103711	1.77084
PLLP	PLLP	-0.791388	3.45746	-8.58259	8.28645e-17	2.86832e-15	27.4412
AVPI1	AVPI1	-0.794044	5.65505	-9.38637	1.34285e-19	7.47872e-18	33.746
AADAC	AADAC	-0.795579	2.22866	-5.43854	7.8884e-08	5.20447e-07	7.30259
ZNF385B	ZNF385B	-0.798838	2.60647	-5.65317	2.45887e-08	1.79447e-07	8.42662
TACC2	TACC2	-0.798942	4.15714	-9.10504	1.33501e-18	6.26292e-17	31.4909
C13orf46	C13orf46	-0.799615	1.38579	-8.74195	2.39799e-17	9.12425e-16	28.6571
IHH	IHH	-0.799979	0.99977	-8.05096	4.57479e-15	1.16939e-13	23.5122
SYBU	SYBU	-0.80085	3.18019	-7.55709	1.58869e-13	3.03694e-12	20.0433
CDHR3	CDHR3	-0.805211	1.82601	-6.66075	6.26785e-11	7.55553e-10	14.2154
SERPINF2	SERPINF2	-0.805471	4.25416	-7.45325	3.27499e-13	5.93606e-12	19.3367
RBP4	RBP4	-0.807342	3.1492	-5.61378	3.05408e-08	2.18565e-07	8.21741
TMEM125	TMEM125	-0.808101	6.89557	-9.14936	9.32804e-19	4.49233e-17	31.8428
FOSB	FOSB	-0.808504	4.62729	-4.19703	3.12274e-05	0.000123338	1.58725
STXBP6	STXBP6	-0.809173	1.42778	-8.65036	4.90081e-17	1.76695e-15	27.9562
ITLN1	ITLN1	-0.81253	1.37581	-5.9145	5.65069e-09	4.69431e-08	9.84776
DEFB1	DEFB1	-0.813803	3.73464	-4.2994	2.00475e-05	8.30476e-05	2.00662
TESC	TESC	-0.816522	5.27773	-4.28291	2.15444e-05	8.86223e-05	1.93842
DES	DES	-0.817504	3.26877	-5.71724	1.72345e-08	1.2962e-07	8.76976
CBR1	CBR1	-0.819185	6.40165	-7.68716	6.34889e-14	1.31039e-12	20.9396
ADH1B	ADH1B	-0.823986	3.32684	-4.79751	2.03912e-06	1.03266e-05	4.18163
ANKRD29	ANKRD29	-0.823989	2.99445	-6.9025	1.32746e-11	1.77869e-10	15.7261
BCAS1	BCAS1	-0.825892	2.46532	-6.04782	2.61235e-09	2.31695e-08	10.5946
CPAMD8	CPAMD8	-0.825901	2.9569	-7.00339	6.85391e-12	9.7819e-11	16.3701
PIP5K1B	PIP5K1B	-0.827126	2.51473	-8.74649	2.31406e-17	8.8556e-16	28.692
EDNRB	EDNRB	-0.828339	3.381	-7.00821	6.63932e-12	9.5327e-11	16.4011
PPP1R14A	PPP1R14A	-0.828469	4.06126	-8.8289	1.21025e-17	4.91447e-16	29.3277
LDHD	LDHD	-0.828702	3.60557	-8.80112	1.50662e-17	5.97195e-16	29.1129
DCDC2	DCDC2	-0.828995	1.92714	-8.70011	3.32607e-17	1.23492e-15	28.3362
GLTPD2	GLTPD2	-0.831189	1.84888	-8.50164	1.54546e-16	5.15294e-15	26.8303
HACD1	HACD1	-0.831281	2.3615	-9.79512	4.36795e-21	3.13267e-19	37.1119
MTARC1	MTARC1	-0.832139	2.31681	-10.2248	1.06909e-22	9.96051e-21	40.7599
ERICH2	ERICH2	-0.835478	3.64122	-8.3549	4.72971e-16	1.45078e-14	25.7343
HGD	HGD	-0.836402	3.17067	-4.89973	1.24256e-06	6.5419e-06	4.65527
ORM1	ORM1	-0.838022	3.53919	-5.17716	3.09789e-07	1.83717e-06	5.9869
TINCR	TINCR	-0.838201	1.37217	-9.22657	4.98044e-19	2.50758e-17	32.4588
VEPH1	VEPH1	-0.839838	2.67991	-6.94652	9.95834e-12	1.37786e-10	16.0061
C8B	C8B	-0.842001	1.34084	-6.93044	1.10629e-11	1.50973e-10	15.9036
NR0B2	NR0B2	-0.842662	2.4805	-5.38673	1.03921e-07	6.72283e-07	7.03716
KLB	KLB	-0.845243	1.07864	-9.46461	7.02646e-20	4.13256e-18	34.3822
SMAD6	SMAD6	-0.845554	2.6135	-11.3886	2.72436e-27	5.65815e-25	51.1723
IGFALS	IGFALS	-0.84989	1.6837	-8.98051	3.63017e-18	1.5743e-16	30.5091
SEC14L6	SEC14L6	-0.85041	2.55853	-7.57791	1.37291e-13	2.66535e-12	20.1859
RAP1GAP	RAP1GAP	-0.85159	5.14443	-7.2816	1.06393e-12	1.75166e-11	18.1866
ORM2	ORM2	-0.855223	2.94096	-5.6719	2.21699e-08	1.63048e-07	8.52659
C9orf152	C9orf152	-0.85704	4.2251	-7.34618	6.84717e-13	1.16285e-11	18.6167
WNT3A	WNT3A	-0.858741	1.04623	-8.84787	1.04184e-17	4.29177e-16	29.4747
EFCC1	EFCC1	-0.858861	2.53517	-10.0193	6.39068e-22	5.24351e-20	39.0014
SLC46A2	SLC46A2	-0.862434	2.24151	-6.874	1.59775e-11	2.12373e-10	15.5456
ID4	ID4	-0.86314	4.07122	-7.67384	6.97801e-14	1.42988e-12	20.8472
SUSD2	SUSD2	-0.863644	5.82508	-4.71299	3.05065e-06	1.49298e-05	3.79698
SCARA5	SCARA5	-0.865649	1.85348	-7.08772	3.92103e-12	5.85222e-11	16.9144
ADAMTS8	ADAMTS8	-0.868781	2.14022	-6.96491	8.8273e-12	1.23335e-10	16.1235
AGTR2	AGTR2	-0.869454	1.93686	-5.59922	3.30779e-08	2.34283e-07	8.14042
GGT6	GGT6	-0.869909	3.04981	-6.14416	1.48256e-09	1.38776e-08	11.1435
ALDH3B1	ALDH3B1	-0.871592	5.61775	-8.84622	1.05552e-17	4.33915e-16	29.4619
C16orf89	C16orf89	-0.873598	7.08652	-4.40737	1.24389e-05	5.36928e-05	2.45921
FOXA2	FOXA2	-0.874625	4.49644	-5.95774	4.40664e-09	3.74508e-08	10.0884
TMEM88	TMEM88	-0.875873	3.09283	-11.1683	2.13479e-26	3.9049e-24	49.1446
LDLRAD1	LDLRAD1	-0.880275	2.51441	-6.42206	2.7752e-10	2.92297e-09	12.7693
NOTUM	NOTUM	-0.88078	2.14505	-6.5019	1.69554e-10	1.87496e-09	13.2479
SERTM1	SERTM1	-0.885481	0.746578	-8.57079	9.07682e-17	3.12562e-15	27.3519
NR4A1	NR4A1	-0.885628	5.08554	-6.97141	8.45883e-12	1.18769e-10	16.1651
HIF3A	HIF3A	-0.887008	2.19238	-7.93307	1.08409e-14	2.6073e-13	22.668
MYZAP	MYZAP	-0.887928	1.62486	-10.688	1.73593e-24	2.24746e-22	44.8142
CPB2	CPB2	-0.892942	1.35868	-7.1725	2.22427e-12	3.45385e-11	17.4672
NOSTRIN	NOSTRIN	-0.895452	3.08234	-11.3663	3.35951e-27	6.83489e-25	50.9658
LRRC36	LRRC36	-0.899083	1.72908	-8.24508	1.08179e-15	3.13499e-14	24.9239
GPM6A	GPM6A	-0.904396	1.22673	-7.94339	1.00557e-14	2.43314e-13	22.7416
SELENBP1	SELENBP1	-0.905605	7.10646	-7.56585	1.49417e-13	2.87002e-12	20.1032
TPPP3	TPPP3	-0.91055	5.17758	-6.31115	5.45661e-10	5.46428e-09	12.1129
RAMP2	RAMP2	-0.913102	5.23025	-9.39143	1.28787e-19	7.25352e-18	33.787
GRAMD2A	GRAMD2A	-0.913665	3.6519	-9.52086	4.40022e-20	2.68292e-18	34.8419
CHIA	CHIA	-0.914183	1.86839	-6.93951	1.04257e-11	1.43347e-10	15.9614
ID1	ID1	-0.91715	6.7751	-8.15118	2.18033e-15	5.91448e-14	24.2377
SLC51B	SLC51B	-0.921237	2.39528	-8.77581	1.83854e-17	7.17679e-16	28.9176
SSTR1	SSTR1	-0.921461	1.68698	-9.09377	1.46205e-18	6.79136e-17	31.4017
LPL	LPL	-0.922781	4.78701	-6.27787	6.67094e-10	6.59748e-09	11.918
ELAPOR1	ELAPOR1	-0.924182	4.15759	-6.12882	1.62323e-09	1.50881e-08	11.0557
RAMP3	RAMP3	-0.925105	4.95817	-8.52266	1.31514e-16	4.4594e-15	26.9885
ADH1C	ADH1C	-0.933621	2.95363	-5.43369	8.09528e-08	5.33037e-07	7.27766
INMT	INMT	-0.936199	4.34176	-6.25577	7.62003e-10	7.49522e-09	11.7889
KLK11	KLK11	-0.937433	3.48599	-4.87724	1.38671e-06	7.24346e-06	4.55025
SCGB3A1	SCGB3A1	-0.937721	7.20801	-3.54515	0.000423609	0.00130641	-0.858244
SCGB1A1	SCGB1A1	-0.943525	4.94921	-3.21588	0.00137185	0.00375971	-1.94353
ADRB1	ADRB1	-0.955772	2.09057	-8.09081	3.41016e-15	8.92279e-14	23.7998
ACADL	ACADL	-0.963259	1.65829	-9.35368	1.75808e-19	9.49933e-18	33.4814
HIGD1B	HIGD1B	-0.965054	2.95015	-10.3515	3.50661e-23	3.60386e-21	41.8565
TENT5B	TENT5B	-0.970627	3.06241	-9.18755	6.84276e-19	3.36037e-17	32.147
AQP4	AQP4	-0.976412	4.73488	-4.87162	1.42517e-06	7.42488e-06	4.52409
CLIC5	CLIC5	-0.976585	3.3103	-6.69971	4.89562e-11	6.01678e-10	14.4557
COX4I2	COX4I2	-0.986047	4.22996	-10.2482	8.70481e-23	8.24064e-21	40.9621
GDF10	GDF10	-0.986893	2.05554	-8.19498	1.57358e-15	4.40648e-14	24.557
VSIG2	VSIG2	-0.989003	4.91742	-5.93272	5.08976e-09	4.26564e-08	9.94893
GPD1	GPD1	-0.989836	2.20143	-7.49645	2.42626e-13	4.50836e-12	19.6297
SLC16A11	SLC16A11	-0.990981	1.99849	-12.064	4.25048e-30	1.43637e-27	57.5406
XAGE2	XAGE2	-0.994164	1.83459	-6.20066	1.05975e-09	1.01975e-08	11.469
DACT2	DACT2	-1.0049	2.00978	-7.4979	2.40185e-13	4.47552e-12	19.6396
HBB	HBB	-1.00504	5.84608	-5.25626	2.06017e-07	1.26581e-06	6.37885
BTNL9	BTNL9	-1.0101	2.11896	-9.04333	2.19438e-18	9.87621e-17	31.0031
PRX	PRX	-1.01194	2.75932	-9.97085	9.70568e-22	7.89844e-20	38.5906
TMEM100	TMEM100	-1.01531	2.99617	-6.45705	2.23756e-10	2.41018e-09	12.9785
SLPI	SLPI	-1.01563	9.83529	-6.05855	2.45346e-09	2.1877e-08	10.6554
DUOXA1	DUOXA1	-1.02074	3.12905	-8.7112	3.05013e-17	1.14097e-15	28.4212
CLDN5	CLDN5	-1.03022	4.40557	-9.07645	1.68107e-18	7.72283e-17	31.2646
GPIHBP1	GPIHBP1	-1.03061	2.52301	-7.79571	2.9254e-14	6.49517e-13	21.6971
HYAL1	HYAL1	-1.03113	3.87924	-8.28227	8.18257e-16	2.40981e-14	25.1974
AGR3	AGR3	-1.04064	6.44647	-5.77528	1.24549e-08	9.62832e-08	9.08355
GPX2	GPX2	-1.043	4.46226	-3.88131	0.000115659	0.000403925	0.353998
KRT4	KRT4	-1.04893	2.21924	-6.5431	1.31234e-10	1.48921e-09	13.4969
CRTAC1	CRTAC1	-1.06456	3.90636	-6.51243	1.5883e-10	1.7731e-09	13.3114
RTKN2	RTKN2	-1.08083	2.79225	-8.6803	3.88209e-17	1.42281e-15	28.1846
VIPR1	VIPR1	-1.08164	2.79235	-10.1789	1.59648e-22	1.46012e-20	40.3655
SFTPD	SFTPD	-1.09194	6.00544	-5.52573	4.93551e-08	3.37868e-07	7.75448
CES1	CES1	-1.09578	5.71875	-6.56744	1.12725e-10	1.28945e-09	13.6447
MS4A15	MS4A15	-1.10051	3.16524	-5.50964	5.38426e-08	3.65763e-07	7.67059
ANKRD1	ANKRD1	-1.1058	2.29592	-6.87591	1.57809e-11	2.10179e-10	15.5577
KLF15	KLF15	-1.11829	2.97008	-10.8779	3.09603e-25	4.64125e-23	46.5113
AMBP	AMBP	-1.13385	2.00659	-7.63471	9.20407e-14	1.84207e-12	20.5766
FAM107A	FAM107A	-1.14026	2.91733	-8.02938	5.36152e-15	1.36176e-13	23.3569
PCSK9	PCSK9	-1.15497	2.34056	-8.82304	1.26756e-17	5.10558e-16	29.2824
FGG	FGG	-1.15604	5.3897	-4.26004	2.37981e-05	9.6913e-05	1.84424
FABP4	FABP4	-1.15715	3.19736	-6.37706	3.65531e-10	3.76639e-09	12.5018
FOLR1	FOLR1	-1.16116	7.26327	-6.69719	4.97471e-11	6.1075e-10	14.4402
FGA	FGA	-1.16894	3.85134	-4.44147	1.06761e-05	4.67516e-05	2.60432
DUOX1	DUOX1	-1.17487	3.6646	-8.93374	5.27174e-18	2.24111e-16	30.143
PRRT1B	PRRT1B	-1.1777	2.43281	-11.8598	3.07162e-29	9.56905e-27	55.5914
ALDH3A1	ALDH3A1	-1.18302	2.87817	-6.2986	5.88683e-10	5.88034e-09	12.0393
CAPN9	CAPN9	-1.18719	2.68852	-9.48223	6.06937e-20	3.62309e-18	34.526
PLA2G4F	PLA2G4F	-1.19298	2.85529	-9.88935	1.95429e-21	1.51614e-19	37.9025
PLA2G10	PLA2G10	-1.20357	3.41367	-8.88373	7.84389e-18	3.26496e-16	29.7532
KCNK3	KCNK3	-1.20519	2.56879	-10.3013	5.45932e-23	5.4424e-21	41.421
CLIC3	CLIC3	-1.20709	5.44199	-9.07412	1.71301e-18	7.85151e-17	31.2462
MSMB	MSMB	-1.21321	3.57109	-4.86476	1.47348e-06	7.6446e-06	4.49221
GSTA1	GSTA1	-1.22283	4.02068	-6.31072	5.47073e-10	5.47568e-09	12.1104
MSLN	MSLN	-1.22652	6.86788	-4.89041	1.30045e-06	6.82146e-06	4.6117
HMGCS2	HMGCS2	-1.22875	1.20564	-9.68618	1.09941e-20	7.40539e-19	36.2047
VEGFD	VEGFD	-1.23053	2.60668	-8.21031	1.40332e-15	3.97002e-14	24.6691
S100P	S100P	-1.23153	7.87812	-4.69581	3.30847e-06	1.60771e-05	3.71957
PCSK2	PCSK2	-1.24482	1.33266	-7.43686	3.66828e-13	6.58175e-12	19.226
ATOH8	ATOH8	-1.24884	3.14051	-9.82759	3.31261e-21	2.43716e-19	37.3837
AKR1C3	AKR1C3	-1.2705	5.27844	-7.327	7.80726e-13	1.31406e-11	18.4886
TSPAN7	TSPAN7	-1.27168	3.88022	-10.2573	8.03535e-23	7.66549e-21	41.0408
FGFR4	FGFR4	-1.27456	3.16743	-11.055	6.09177e-26	1.0293e-23	48.112
HBA2	HBA2	-1.31455	4.32437	-7.65087	8.21056e-14	1.6591e-12	20.6883
CACNA2D2	CACNA2D2	-1.34407	3.95601	-8.31535	6.37743e-16	1.92074e-14	25.4415
CLEC3B	CLEC3B	-1.38674	3.71304	-10.3482	3.60808e-23	3.68913e-21	41.8284
SCGB3A2	SCGB3A2	-1.4019	7.52879	-5.37522	1.10451e-07	7.11983e-07	6.9785
SLC6A4	SLC6A4	-1.40319	1.18408	-9.63613	1.67602e-20	1.10286e-18	35.7903
ITLN2	ITLN2	-1.41211	1.30883	-10.1355	2.33272e-22	2.07633e-20	39.9925
LGI3	LGI3	-1.42196	1.69135	-9.38865	1.31779e-19	7.38034e-18	33.7645
SOSTDC1	SOSTDC1	-1.44653	1.70898	-10.4835	1.08654e-23	1.26687e-21	43.0093
FCN3	FCN3	-1.45306	3.65564	-9.20334	6.01778e-19	2.97908e-17	32.2731
TNNC1	TNNC1	-1.4865	4.02045	-10.2975	5.64225e-23	5.59677e-21	41.3886
FXYD4	FXYD4	-1.50803	1.75816	-10.8375	4.4756e-25	6.46627e-23	46.1485
CA4	CA4	-1.53016	1.82443	-11.4622	1.36307e-27	3.08827e-25	51.8544
CYP4B1	CYP4B1	-1.54611	5.35231	-7.6226	1.00249e-13	1.99081e-12	20.4932
UPK3B	UPK3B	-1.56091	2.96503	-9.04917	2.09372e-18	9.44446e-17	31.0492
PLA2G1B	PLA2G1B	-1.56435	3.2968	-9.19888	6.24048e-19	3.07977e-17	32.2374
PEBP4	PEBP4	-1.60242	4.45567	-8.12177	2.71186e-15	7.23816e-14	24.0241
AKR1C1	AKR1C1	-1.60737	3.79172	-7.76119	3.7463e-14	8.15646e-13	21.4553
CLDN18	CLDN18	-1.68055	4.269	-6.72009	4.30004e-11	5.3405e-10	14.5819
AKR1C2	AKR1C2	-1.68375	3.65328	-6.74859	3.58475e-11	4.5236e-10	14.759
SFTPC	SFTPC	-1.75231	7.29041	-4.95254	9.58671e-07	5.15202e-06	4.90356
AGER	AGER	-1.80714	5.86809	-8.47072	1.95865e-16	6.4124e-15	26.5981
WIF1	WIF1	-1.98825	3.69007	-9.63311	1.71923e-20	1.12387e-18	35.7653
GKN2	GKN2	-2.14429	2.79331	-11.4789	1.16332e-27	2.76122e-25	52.0105
PGC	PGC	-2.48182	6.22037	-8.50164	1.54552e-16	5.15294e-15	26.8303
